# Supplementary material for: Characterization of the ZFX family of transcription factors that bind downstream of the start site of CpG island promoters
Source: Nucleic Acids Res. 2020 May 14;48(11):5986–6000. doi: 10.1093/nar/gkaa384 (PMC7293018; doi:10.1093/nar/gkaa384)
Supplement: gkaa384_Supplemental_Files [file gkaa384_supplemental_files.zip]

Archive with 4 entries (4 files):
- Ni.SupplementaryFigures.pdf
- Ni.TableS1.xlsx
- Ni.TableS2.xlsx
- Ni.TableS3.xlsx
