# Supplementary material for: Characterization of the ZFX family of transcription factors that bind downstream of the start site of CpG island promoters
Source: Nucleic Acids Res. 2020 May 14;48(11):5986–6000. doi: 10.1093/nar/gkaa384 (PMC7293018; doi:10.1093/nar/gkaa384)
Supplement: gkaa384_Supplemental_Files [file gkaa384_supplemental_files.zip › Ni.TableS1.xlsx]

## Sheet: Table S1A. RNA-seq
Table S1A. RNA-seq data used in this study
USC #	Parental cell line	Modifications to the cells*	Assay	Replicate	Data availability	Generated in this study
USC_RNA342	HEK293T	Control	RNA-seq	rep1	GSE145160	✔
USC_RNA343	HEK293T	Control	RNA-seq	rep2	GSE145160	✔
USC_RNA344	HEK293T	Control	RNA-seq	rep3	GSE145160	✔
USC_RNA345	HEK293T	ZFX KO clone1	RNA-seq	rep1	GSE145160	✔
USC_RNA346	HEK293T	ZFX KO clone1	RNA-seq	rep2	GSE145160	✔
USC_RNA347	HEK293T	ZFX KO clone1	RNA-seq	rep3	GSE145160	✔
USC_RNA348	HEK293T	ZFX KO clone2	RNA-seq	rep1	GSE145160	✔
USC_RNA349	HEK293T	ZFX KO clone2	RNA-seq	rep2	GSE145160	✔
USC_RNA350	HEK293T	ZFX KO clone2	RNA-seq	rep3	GSE145160	✔
USC_RNA351	HEK293T	ZNF711 KO clone1	RNA-seq	rep1	GSE145160	✔
USC_RNA352	HEK293T	ZNF711 KO clone1	RNA-seq	rep2	GSE145160	✔
USC_RNA353	HEK293T	ZNF711 KO clone1	RNA-seq	rep3	GSE145160	✔
USC_RNA354	HEK293T	ZNF711 KO clone2	RNA-seq	rep1	GSE145160	✔
USC_RNA355	HEK293T	ZNF711 KO clone2	RNA-seq	rep2	GSE145160	✔
USC_RNA356	HEK293T	ZNF711 KO clone2	RNA-seq	rep3	GSE145160	✔
USC_RNA357	HEK293T	DKO clone1	RNA-seq	rep1	GSE145160	✔
USC_RNA358	HEK293T	DKO clone1	RNA-seq	rep2	GSE145160	✔
USC_RNA359	HEK293T	DKO clone1	RNA-seq	rep3	GSE145160	✔
USC_RNA360	HEK293T	DKO clone2	RNA-seq	rep1	GSE145160	✔
USC_RNA361	HEK293T	DKO clone2	RNA-seq	rep2	GSE145160	✔
USC_RNA362	HEK293T	DKO clone2	RNA-seq	rep3	GSE145160	✔
USC_RNA363	HEK293T	DKO clone3	RNA-seq	rep1	GSE145160	✔
USC_RNA364	HEK293T	DKO clone3	RNA-seq	rep2	GSE145160	✔
USC_RNA365	HEK293T	DKO clone3	RNA-seq	rep3	GSE145160	✔
USC_RNA404	DKO clone1	Control	RNA-seq	rep1	GSE145160	✔
USC_RNA405	DKO clone1	Control	RNA-seq	rep2	GSE145160	✔
USC_RNA406	DKO clone1	Control	RNA-seq	rep3	GSE145160	✔
USC_RNA384	DKO clone1	transfected with wt ZFX FLAG construct	RNA-seq	rep1	GSE145160	✔
USC_RNA385	DKO clone1	transfected with wt ZFX FLAG construct	RNA-seq	rep2	GSE145160	✔
USC_RNA386	DKO clone1	transfected with wt ZFX FLAG construct	RNA-seq	rep3	GSE145160	✔
USC_RNA396	DKO clone1	transfected with ZFX ZF11-13 FLAG construct	RNA-seq	rep1	GSE145160	✔
USC_RNA397	DKO clone1	transfected with ZFX ZF11-13 FLAG construct	RNA-seq	rep2	GSE145160	✔
USC_RNA398	DKO clone1	transfected with ZFX ZF11-13 FLAG construct	RNA-seq	rep3	GSE145160	✔
* KO = homozygous knockout of either ZFX or ZNF711; DKO = homozygous double knockout of both ZFX and ZNF711

## Sheet: Table S1B. ChIP-seq
Table S1B. ChIP-seq data used in this study
USC #	Cell line*	Assay	Modification	Mark	Antibody	Replicate	Data availability	Generated in this study
USC1005	HEK293T	ChIP-seq	-	Input	-	rep1	GSE102616
USC1006	HEK293T	ChIP-seq	-	Input	-	rep2	GSE102616
USC1048	HEK293T	ChIP-seq	-	ZFX	Cell Signaling Technology, L28B6, lot 1	rep1	GSE102616
USC1056	HEK293T	ChIP-seq	-	ZFX	Cell Signaling Technology, L28B6, lot 1	rep2	GSE102616
USC1290	HEK293T	ChIP-seq	-	ZNF711	Thermo Fisher, PA5-31652	rep1	GSE145160	✔
USC1291	HEK293T	ChIP-seq	-	ZNF711	Thermo Fisher, PA5-31652	rep2	GSE145160	✔
USC1461	HEK293T	ChIP-seq	transfected with wt ZFX FLAG	FLAG	Sigma, F1804, lot SLBX2256	rep1	GSE145160	✔
USC1462	HEK293T	ChIP-seq	transfected with ZFX ZF1-8 FLAG	FLAG	Sigma, F1804, lot SLBX2256	rep1	GSE145160	✔
USC1463	HEK293T	ChIP-seq	transfected with ZFX ZF9-13 FLAG	FLAG	Sigma, F1804, lot SLBX2256	rep1	GSE145160	✔
USC871	22Rv1	ChIP-seq	-	Input	-	rep1	GSE145160	✔
USC872	22Rv1	ChIP-seq	-	Input	-	rep2	GSE145160	✔
USC1397	22Rv1	ChIP-seq	-	ZFX	Cell Signaling Technology, C42D8, lot 1	rep1	GSE145160	✔
USC1398	22Rv1	ChIP-seq	-	ZFX	Cell Signaling Technology, C42D8, lot 1	rep2	GSE145160	✔
USC1399	22Rv1	ChIP-seq	-	ZFY	Sigma, SAB2102775, lot QC8001	rep1	GSE145160	✔
USC1400	22Rv1	ChIP-seq	-	ZFY	Sigma, SAB2102775, lot QC8001	rep2	GSE145160	✔
USC1401	22Rv1	ChIP-seq	-	ZNF711	Thermo Fisher, PA5-31815	rep1	GSE145160	✔
USC1402	22Rv1	ChIP-seq	-	ZNF711	Thermo Fisher, PA5-31815	rep2	GSE145160	✔
USC1423	HEK293T	ChIP-seq	-	H3K36me3	Cell Signaling Technology, 9763S, lot3	rep1	GSE145160	✔
USC1424	HEK293T	ChIP-seq	-	H3K36me3	Cell Signaling Technology, 9763S, lot3	rep2	GSE145160	✔
USC1417	DKO clone1	ChIP-seq	-	H3K36me3	Cell Signaling Technology, 9763S, lot3	rep1	GSE145160	✔
USC1418	DKO clone1	ChIP-seq	-	H3K36me3	Cell Signaling Technology, 9763S, lot3	rep2	GSE145160	✔
USC1419	DKO clone2	ChIP-seq	-	H3K36me3	Cell Signaling Technology, 9763S, lot3	rep1	GSE145160	✔
USC1420	DKO clone2	ChIP-seq	-	H3K36me3	Cell Signaling Technology, 9763S, lot3	rep2	GSE145160	✔
USC1421	DKO clone3	ChIP-seq	-	H3K36me3	Cell Signaling Technology, 9763S, lot3	rep1	GSE145160	✔
USC1422	DKO clone3	ChIP-seq	-	H3K36me3	Cell Signaling Technology, 9763S, lot3	rep2	GSE145160	✔
* DKO = homozygous double knockout of both ZFX and ZNF711

## Sheet: Table S1C. ChIP-exo
Table S1C.ChIP-exo data used in this study
Cell line	Assay	Mark	Antibody	Replicates	Data availability	Generated in this study
HEK293T	ChIP-exo	ZNF711	Thermo Fisher, PA5-31815	rep1	GSE145160	✔
HEK293T	ChIP-exo	ZNF711	Thermo Fisher, PA5-31815	rep2	GSE145160	✔

## Sheet: Table S1D. EPIC array
Table S1D. EPIC array (DNA methylation) data used in this study
Cell line*	Assay	Data availability	Generated in this study
wt HEK293T	EPIC array	GSE145160	✔
DKO clone1	EPIC array	GSE145160	✔
DKO clone2	EPIC array	GSE145160	✔
DKO clone3	EPIC array	GSE145160	✔
* DKO = homozygous double knockout of both ZFX and ZNF711
