# Supplementary material for: Characterization of the ZFX family of transcription factors that bind downstream of the start site of CpG island promoters
Source: Nucleic Acids Res. 2020 May 14;48(11):5986–6000. doi: 10.1093/nar/gkaa384 (PMC7293018; doi:10.1093/nar/gkaa384)
Supplement: gkaa384_Supplemental_Files [file gkaa384_supplemental_files.zip › Ni.TableS2.xlsx]

## Sheet: Table S2A. CRISPR KO gRNA
TableS2A. gRNAs used to create knockout cell lines
ZFX single KO		ZNF711 single KO		ZFX and ZNF711 DKO			CRISPR KO gRNA	Sequence	Coordinate	USC Strain collection #	Deletion size
clone 1	clone 2	clone 1	clone 2	clone 1	clone 2	clone 3
X	X			X	X	X	ZFX_KO_gRNA_1	ATGCCAGAACACGTCTTGAC	chrX:24197626-24197645	D2223, NB3v2:G6	122 bp
							ZFX_KO_gRNA_2	TACTTCTTCTGAAACTACGT	chrX:24197762-24197781	D2226, NB3v2:G9
		X		X	X	X	ZNF711_KO_gRNA_1	CTAAGTATGGATTCAGGCGG	chrX:84502573-84502592	D2227, NB3v2:H1	7.7 kb
							ZNF711_KO_gRNA_2	GCTGGTACTGCACATATCGA	chrX:84510276-84510295	D2209, NB3v2:F1
			X				ZNF711_KO_gRNA_2	GCTGGTACTGCACATATCGA	chrX:84510276-84510295	D2209, NB3v2:F1	294 bp
							ZNF711_KO_gRNA_3	TTCGTGGCTGACCTTGTTAC	chrX:84510570-84510589	D2210, NB3v2:F2

## Sheet: TableS2B. KO genotyping primers
TableS2B. Primers used to genotype the deletion clones
ZFX single KO		ZNF711 single KO		ZFX and ZNF711 DKO			CRISPR KO gRNA used	Primer location	Forward	Reverse
clone 1	clone 2	clone 1	clone 2	clone 1	clone 2	clone 3
X	X			X	X	X	ZFX_KO_gRNA_1	Flanking	AGCCTCAATGTCTATGCCAGA	CCTTTGTCATCATCCTGCTGG
							ZFX_KO_gRNA_2	Internal	AGTGGAAGCAGAAATTGTCACT	CCTTTGTCATCATCCTGCTGG
		X		X	X	X	ZNF711_KO_gRNA_1	Flanking	ATAGTGGCTGGAATGGCTGG	CCTCCAGCTGCTTGAATCAC
							ZNF711_KO_gRNA_2	Internal	GGGATAACTCTTGATCATGGCC	CCGCTTCAGGAACAATCACA
			X				ZNF711_KO_gRNA_2	Flanking	CACTTGGTTGAAAGGCATATTGT	CCTCCAGCTGCTTGAATCAC
							ZNF711_KO_gRNA_3

## Sheet: Table S2C. RT-qPCR primers
TableS2C. RT-qPCR primers
Assay	Gene	Forward (5'-3')	Reverse (5'-3')	Amplicon size	USC primer name
mRNA, RT-qPCR	RPLP0	CAGATTGGCTACCCAACTGTT	GGGAAGGTGTAATCCGTCTCC	98 bp	RPLP0_mRNA
mRNA, RT-qPCR	ZFX	TGCACAGTCCCAGATGATGT	ACGTCGGTAGTCAGAGGATC	195 bp	ZFX_mRNA_SN_v1
mRNA, RT-qPCR	ZNF711	ATGGATTCAGGCGGTGGAAG	CAGCCATTCCAGCCACAAAA	94 bp	ZNF711_mRNA_v1
mRNA, RT-qPCR	CAPN2	CCCCTAAACCAGAGCTTCCA	TGAAGTCTTCGAAGCCCTCA	247 bp	CAPN2_mRNA
mRNA, RT-qPCR	LONRF2	GGAGCTGGCTCCTGATGATAA	CTGCACTGGCATCTTGGAGA	98 bp	LONRF2_mRNA
mRNA, RT-qPCR	FOS	GGAGAATCCGAAGGGAAAGGA	AGTTGGTCTGTCTCCGCTTG	97 bp	FOS_mRNA
mRNA, RT-qPCR	HOXC4	GTTAGCACGGTGAACCCCAA	GACTTGCTGCCGGGTATAGG	75 bp	HOXC4_mRNA

## Sheet: Table S2D. ChIP primers
TableS2D. RT-qPCR primers for ChIP assays
Assay	Target		Gene	Forward (5'-3')	Reverse (5'-3')
mRNA, RT-qPCR	ZFX, ZNF711, ZFY	Positive	LRRC41	CGGTCGCTTAGTCAGTTTGG	CAGATTGGAGAGCGAGGGAA
mRNA, RT-qPCR	ZFX, ZNF711, ZFY	Positive	STRADB	TTTTCGGGTGGTCGGTTGT	CTCATTTGGGCAATAACACCCC
mRNA, RT-qPCR	ZFX, ZNF711, ZFY	Negative	ZNF180	TGATGCACAATAAGTCGAGCA	TGCAGTCAA TGTGGGAAGTC
mRNA, RT-qPCR	ZFX, ZNF711, ZFY	Negative	ZNF554	CGGGGAAAAGCCCTATAAAT	TCCACATTCACTGCATTCGT

## Sheet: Table S2E. ZF mutant primers
TableS2E. Primers used to make ZFX ZF mutant constructs
Mutant name	Remaining ZF	Backbone	Forward (5'-3')	Reverse (5'-3')
ZFX ZF1-8 FLAG	ZF1-8	wt ZFX FLAG	ATGGACAAGAAGTACAGCAAAGAAGTTGGCCTGCCCAC	GCTGTACTTCTTGTCCATGGGGTAGTCTTTCGTGTGAACTG
ZFX ZF9-13 FLAG	ZF9-13	wt ZFX FLAG	ATGGACAAGAAGTACAGCCATAAGTGTGACATGTGTGATAAAGGC	GCTGTACTTCTTGTCCATCTTCTTCCCACAAATCATGCAAGGATA
ZFX ZF9-11 FLAG	ZF9-11	ZFX ZF9-13 FLAG	ATGGACAAGAAGTACAGCAAGAAGTTGGCCTGCCCAC	GCTGTACTTCTTGTCCATACACTTTCCTGCCACTGTGTG
ZFX ZF11-13 FLAG	ZF11-13	ZFX ZF9-13 FLAG	ATGGACAAGAAGTACAGCAAAGGATCTTCCATTTAGGTGC	GCTGTACTTCTTGTCCATCTTCTTCCCACAAATCATGCAAGGATA
ZFX no ZF FLAG	no ZF	ZFX ZF9-13 FLAG	AAGATGGACAAGAAGTACAGCAAAGAAGTTGGCCTGCCCAC	GTACTTCTTGTCCATCTTAGTCAAAGGATGTCCATCAG
Sanger sequencing primers
Forward	CGCAAATGGGCGGTAGGCGTG
Reverse	CCGGGATCTGTTCAGGAAACAG
