# Supplementary material for: Characterization of the ZFX family of transcription factors that bind downstream of the start site of CpG island promoters
Source: Nucleic Acids Res. 2020 May 14;48(11):5986–6000. doi: 10.1093/nar/gkaa384 (PMC7293018; doi:10.1093/nar/gkaa384)
Supplement: gkaa384_Supplemental_Files [file gkaa384_supplemental_files.zip › Ni.TableS3.xlsx]

## Sheet: TableS3A. ZFX KO clone1
TableS3A. Differentially expressed genes identified in ZFX KO clone1 by RNA-seq
Sample:	ZFX KO clone1
Control:	Control in wt HEK293T
Replicates:	Triplicates
Cut-off:	FC 1.5, FDR 0.05
Gene	log2FC	log2CPM	FDR
SLC25A6_Y.SLC25A6	-15.0146	7.23966	2.69756e-54
Y_RNA_8.Y_RNA	-10.5901	2.03481	1.63707e-112
snoU13_6.snoU13	-9.71543	0.0339833	0.000238113
MAGEA6	-9.62578	0.375973	3.55097e-103
PTGES	-7.51062	-0.519486	6.99499e-12
PNPLA4	-6.7749	-0.997452	1.68456e-23
MAGEA3	-5.09254	-0.268595	9.13553e-17
ITPKB	-5.03436	2.06502	5.42368e-168
NCAM2	-4.79074	-0.584006	7.68697e-18
RP11.462L8.2	-4.71452	-1.75612	2.58173e-10
PHEX.AS1	-4.28762	-0.462352	0.00735852
AC005253.4	-4.05489	-1.89434	6.19578e-06
RP11.170M17.2	-3.88437	2.10569	1.00153e-05
MAGEA2	-3.76628	-1.13971	2.51939e-20
SYTL5	-3.43172	3.41495	2.29737e-212
CHODL	-3.4108	-0.86598	1.60395e-08
SYT13	-3.40804	-0.590276	9.73567e-12
HAS2	-3.31708	-0.903342	2.31845e-09
SLC8A1	-3.1741	1.96448	4.40422e-66
VSTM4	-3.16153	1.20745	1.61128e-41
CPPED1	-3.16069	0.990384	7.88949e-28
SORBS2	-3.10856	-0.800875	3.22296e-11
SULT1A1	-3.051	0.921416	8.31557e-29
IRX6	-2.9605	-0.190407	6.10425e-13
PHEX	-2.9361	0.00426367	6.52657e-06
RP11.598P20.5	-2.91721	-0.146182	0.00131637
TMSB4X	-2.90603	2.83796	5.42398e-133
ZIK1	-2.89747	-0.651636	3.84251e-12
RP11.432B6.3	-2.88572	-0.0424697	0.000146738
MAP6	-2.8189	-0.0801151	3.58866e-15
SULF1	-2.75865	2.3922	1.44315e-81
SNAI2	-2.75493	4.03795	3.76664e-257
NPY5R	-2.74941	-0.176621	1.38945e-13
SPARC	-2.73472	0.538746	5.74777e-23
SORCS1	-2.73066	-0.332608	2.38265e-10
AC020663.1	-2.70885	0.676115	2.20032e-09
PTGES3L.AARSD1	-2.69246	-1.11048	0.0147524
GS1.72M22.1	-2.66191	1.01227	4.39883e-29
RP11.480I12.2	-2.63756	-0.298648	0.00060573
TSHZ2	-2.63588	1.45063	6.21278e-38
SLC16A14	-2.59463	3.05935	5.9649e-116
KRT222	-2.59153	1.22922	3.77468e-40
CSPG4P5	-2.50116	0.355776	7.62855e-08
IL10RA	-2.48995	-0.78619	3.91123e-08
LONRF2	-2.45054	5.22197	1.35897e-273
SNX19	-2.41902	0.0329749	3.74472e-12
LPL	-2.41024	0.785112	5.44283e-17
VAMP8	-2.381	0.761665	9.25469e-33
TENM1	-2.33056	3.72536	4.52632e-121
GNRHR2P1	-2.28261	-0.0268628	0.00203722
FRRS1L	-2.26913	2.55308	2.24803e-80
AMOT	-2.26107	8.39948	0
RP6.99M1.2	-2.24923	3.04568	2.65961e-108
RAI2	-2.23776	0.458243	1.33546e-18
IL18R1	-2.23537	1.3678	4.00753e-28
RP11.475I24.1	-2.22686	-0.0718099	0.00157721
AC068831.15	-2.21682	0.615074	6.02283e-09
RP11.343C2.11	-2.21645	0.663555	0.000103858
PCDHGC3	-2.18427	1.71769	1.06681e-37
IFIH1	-2.1832	0.686463	6.58345e-14
PLP2	-2.15544	-0.426322	4.00394e-05
MPPED1	-2.14988	-0.642021	2.30347e-06
RP11.159H10.3	-2.14202	-0.208139	1.36431e-10
ENPP2	-2.12457	-1.08327	5.18336e-07
NEFM	-2.1011	5.91848	0
LZTS1	-2.10024	0.489515	5.25848e-12
AC034220.3	-2.09135	-0.410437	3.83344e-09
GAS7	-2.07599	1.08143	1.03704e-24
CDH1	-2.07293	2.13713	3.81421e-29
NHS	-2.0426	1.29866	1.21193e-27
IRF8	-2.02783	1.71881	6.40652e-38
TMEM99	-2.0195	2.90374	3.88786e-71
RP11.344B2.2	-1.98471	-0.686216	0.00783957
MGARP	-1.98201	2.92437	6.41868e-70
HLA.DPA1	-1.97597	2.15564	1.94671e-35
TNC	-1.9728	0.483181	2.95969e-14
OAS3	-1.9577	-0.708794	1.60052e-08
BMS1P11	-1.94314	-0.269696	0.0182297
CRYGD	-1.92623	1.03282	9.91081e-18
TNFAIP2	-1.91716	-0.20703	1.20561e-05
KIAA2022	-1.91007	0.907395	1.87391e-15
AC002117.1	-1.90909	0.14831	1.06349e-07
CLIP4	-1.90467	3.28879	4.44192e-63
CHST9	-1.90007	0.430446	8.60609e-11
RP11.345P4.10	-1.88481	-0.832412	0.0324947
AC120194.1	-1.87556	1.02969	1.88414e-08
CTD.2132N18.3	-1.87436	-0.035378	0.0248926
ZNF385B	-1.87291	1.62909	1.60978e-28
GAL3ST1	-1.87155	-1.28334	0.0114454
COL14A1	-1.86744	2.91184	7.90189e-54
DGCR5	-1.86465	2.31392	1.50244e-31
SLIT3	-1.85637	-0.340644	8.04276e-08
NOS2	-1.85479	1.41107	1.32005e-20
XYLT1	-1.84991	0.59956	7.92455e-14
ZNF502	-1.84989	0.774299	7.5892e-16
HTRA1	-1.84772	3.13743	4.92271e-55
SYK	-1.8391	3.95581	6.46731e-144
RP11.603J24.9	-1.83266	2.73494	0.00412036
FAM134B	-1.83016	2.61233	3.49158e-45
KRT8	-1.81899	2.31463	3.49637e-27
MARVELD3	-1.81136	0.166066	3.26556e-07
C1R	-1.81042	1.33687	3.51894e-21
AQP4	-1.80534	-0.40731	1.41244e-05
SYT9	-1.79406	-0.410019	4.39922e-06
RP11.1134I14.8	-1.79149	-0.187059	2.68578e-08
ARAP3	-1.77905	1.0151	1.21125e-12
MPZL3	-1.77539	1.82465	7.87161e-24
LRFN5	-1.76539	-0.352319	2.1251e-07
GCNT2	-1.7596	1.06007	5.59744e-21
KCNQ1	-1.75459	0.0875972	3.82892e-07
PPP2R2C	-1.7448	1.38594	8.29177e-32
ANKRD20A8P	-1.74378	0.0574083	9.58479e-06
CD99	-1.74177	5.75197	0.00048664
MVB12B	-1.7386	3.616	9.0137e-83
AC012531.23	-1.73801	0.0941218	4.99157e-05
CDH3	-1.71876	-0.156959	1.49314e-05
TC2N	-1.70641	4.34784	1.36755e-130
ALOXE3	-1.70567	-0.413213	3.74513e-05
DCDC2	-1.69731	-0.597359	1.2163e-06
RPH3AL	-1.69173	0.131875	1.54231e-07
TRAF3IP3	-1.67885	1.46039	6.4372e-20
ALS2CL	-1.67829	0.159292	5.00436e-07
REPS2	-1.67629	1.65112	2.03236e-24
C17orf97	-1.67507	0.985239	1.43742e-14
NSFP1	-1.67222	2.71307	2.7617e-26
PDHA2	-1.66058	0.781385	7.21155e-14
SFTA3	-1.66026	-0.457477	2.43607e-05
B3GNT5	-1.65249	4.22221	5.71368e-128
FAM13C	-1.65124	1.22405	2.36982e-06
LPPR4	-1.64918	1.00016	2.17919e-12
SNPH	-1.64263	2.13537	1.2844e-38
CAPN2	-1.6421	6.91255	4.47601e-251
MBP	-1.64121	1.10168	2.5638e-13
AIM1	-1.63515	0.567237	2.88221e-09
FZD10	-1.62553	0.88517	1.47106e-10
G0S2	-1.62481	0.075027	1.40326e-08
CEP112	-1.62314	2.4664	2.34866e-46
PDK4	-1.61834	0.958708	7.85374e-15
SCN3B	-1.61077	1.64706	6.07881e-20
STMN2	-1.61058	-1.00893	0.00795807
UNCX	-1.60951	0.820194	3.99601e-15
RP11.453F18__B.1	-1.60421	1.314	3.96382e-17
FENDRR	-1.59131	2.30406	1.43334e-29
RP11.307C19.1	-1.58928	-0.653165	0.000316717
C8orf47	-1.57881	1.64023	1.07744e-23
RP11.982M15.2	-1.5725	0.506784	0.000118663
FHAD1	-1.56501	-0.125828	3.36756e-06
PGM5	-1.55924	0.284136	6.00113e-07
SHROOM2	-1.55714	-0.225177	1.18787e-06
C5orf42	-1.55712	4.59869	6.45342e-94
FERMT1	-1.55189	1.6524	1.55726e-19
PCDP1	-1.55123	-0.353514	4.68833e-05
C15orf52	-1.54736	0.646604	1.60395e-08
GYG2	-1.54727	4.16749	1.29752e-106
LOXL1.AS1	-1.54467	2.69802	1.33233e-36
CSF1	-1.53624	2.01337	1.1457e-23
ZNF222	-1.53327	1.27358	7.73598e-13
DMRT3	-1.53268	-0.325675	4.08783e-06
NCALD	-1.53262	-0.0834175	4.56296e-06
PARP9	-1.5309	2.34211	9.57099e-24
TGFBR2	-1.53018	2.61349	6.08422e-38
LRRC37A9P	-1.52965	0.781255	1.1288e-09
GPR156	-1.5239	0.955336	1.90284e-12
ZNF547	-1.51261	0.0416177	6.95667e-07
BCAS4	-1.50868	1.83617	7.70634e-22
Z98256.1	-1.50551	0.612474	6.59582e-08
LAMA2	-1.49941	-0.316597	5.73995e-05
BCHE	-1.49223	1.33133	7.84493e-18
SLC26A4.AS1	-1.49176	-0.399256	0.000585979
FZD10.AS1	-1.48145	-0.478271	0.00077162
ANXA1	-1.47438	1.63832	2.21612e-18
IGSF11	-1.47394	0.300274	5.25771e-06
H19	-1.46613	-0.845705	0.00443519
FAM110B	-1.4516	2.05763	3.18864e-30
FSTL4	-1.44913	-0.484768	9.93016e-05
LMCD1	-1.44835	0.854688	7.41788e-12
TNS1	-1.44407	0.381422	3.32524e-06
FAM47E	-1.44122	2.31523	1.10079e-17
IFIT5	-1.43642	4.00814	2.36424e-106
RASAL1	-1.4301	-0.790185	0.000800357
ATP8A2	-1.42853	-0.102071	8.45106e-05
CAV1	-1.42418	2.81662	7.14097e-44
KLHL3	-1.42386	0.744528	3.98042e-11
GPRC5C	-1.42381	2.30984	1.74611e-24
ZNF630	-1.42294	-0.0849621	8.64453e-07
CTSL	-1.42078	5.06798	5.94873e-123
CNTNAP2	-1.41618	4.81521	2.1948e-128
KIAA0040	-1.41592	1.8278	3.90524e-21
ITIH4	-1.4151	-0.0195707	0.00129856
ANO4	-1.4137	0.368987	2.86365e-07
PIR	-1.41114	3.15344	1.41969e-48
FOXI3	-1.40821	0.141645	2.25796e-05
GDF7	-1.40532	2.17138	3.44118e-14
ZCCHC12	-1.40447	4.79402	3.10418e-99
SLC22A31	-1.40011	-0.855207	0.00178653
NKX3.1	-1.39687	1.23165	1.92244e-13
MBTPS2	-1.39354	5.63515	1.24468e-143
ACSL6	-1.39321	2.98943	7.12681e-33
ANG	-1.39095	-0.0785709	9.77258e-06
RBM11	-1.3812	2.50964	2.01724e-31
YY2	-1.38094	2.8881	3.69157e-34
RP11.438N16.1	-1.37975	1.51165	2.00415e-16
KCNJ12	-1.37937	3.10318	1.05993e-31
AC015849.16	-1.37746	1.09061	6.68288e-11
LYPD6B	-1.3757	0.106789	1.64586e-05
RGPD1	-1.37564	-0.125323	0.001592
KLF2	-1.37549	-0.297073	4.13103e-05
CD40	-1.37431	1.2098	4.0988e-11
SGPP2	-1.37321	1.68128	3.2809e-18
KCNB1	-1.37263	-0.427062	0.000194642
HMGCLL1	-1.37162	-0.0382093	0.000136097
LINC01021	-1.36999	2.90486	2.18029e-23
EVA1A	-1.36955	-0.282494	0.00135842
HOPX	-1.36932	0.177866	6.11074e-06
SLC19A3	-1.36919	0.505001	7.86251e-10
TRIM38	-1.36387	2.73222	3.92622e-27
SLC4A3	-1.36215	1.12864	8.77444e-08
PREX2	-1.36131	2.49177	2.44348e-21
DAB1	-1.35964	-0.669274	0.000744554
HOGA1	-1.35613	-0.326495	0.000203565
SNCB	-1.35432	1.26564	1.59446e-10
MMP2	-1.3504	1.20417	7.54561e-10
TTC39A	-1.34966	2.676	5.47568e-31
AC008948.1	-1.34949	-0.3217	0.0131384
NLRC5	-1.34355	-0.294374	0.000359209
C1orf74	-1.3426	2.24828	2.50384e-23
SEMA6D	-1.33839	2.21731	9.18064e-26
ACVR1C	-1.33835	2.31963	9.32363e-20
TNS3	-1.33808	2.99944	4.32322e-35
RP11.134K13.2	-1.33754	2.96535	2.21097e-31
SMKR1	-1.33298	-0.0941201	3.42368e-06
RAB36	-1.33069	2.796	6.39025e-29
RP11.312J18.5	-1.3287	4.3764	3.13409e-58
CAV2	-1.32647	3.15755	3.24238e-42
MYOT	-1.3231	-0.733124	0.00588212
SCML2	-1.31341	5.69181	1.26499e-144
EPCAM	-1.30884	0.571476	8.57057e-08
KLHL15	-1.30833	6.64168	5.60409e-122
OLIG1	-1.30762	0.151173	3.15128e-07
ADAM19	-1.30392	2.56381	1.38677e-25
B4GALNT4	-1.30028	3.49204	1.01462e-31
RP11.277P12.20	-1.29778	-0.538165	0.000141789
RP4.635E18.8	-1.29672	1.74705	7.31208e-14
AC012065.7	-1.29639	1.18326	7.02479e-10
COL19A1	-1.29517	0.0256084	9.14404e-05
HTR7P1	-1.29477	-0.0120453	1.22141e-05
LINC00152	-1.29175	-0.489212	0.000300114
RPS26P3	-1.29017	1.2774	3.92939e-05
IFITM1	-1.28917	1.15764	5.9941e-07
PAX2	-1.28785	0.903217	2.81339e-07
RIPPLY3	-1.2863	0.626518	4.08194e-08
STAT4	-1.28499	0.19058	1.58512e-06
ALPL	-1.28216	1.56597	2.56466e-14
ACE	-1.2798	0.335887	8.04432e-06
ANTXR2	-1.27806	2.88294	7.51974e-38
CTPS2	-1.27284	5.09029	9.1331e-103
RP11.381K20.2	-1.27042	0.63446	5.68169e-09
LRRN2	-1.26916	1.91636	7.86216e-12
APOOP5	-1.2673	-0.00922374	1.56482e-05
PRSS35	-1.26644	1.0687	1.13143e-12
ZNF331	-1.26149	0.140043	1.14135e-05
CXorf23	-1.25805	2.8824	6.46704e-24
CREG2	-1.25658	-0.532228	0.00174965
RUNX1T1	-1.25291	2.33017	1.15197e-17
VGLL2	-1.25028	0.632097	5.89495e-06
FBXL21	-1.25027	2.24074	1.32153e-23
ACSL1	-1.24766	4.93564	3.32741e-89
RP11.160O5.1	-1.24683	1.23181	1.79782e-08
RP11.564D11.3	-1.24449	1.13061	1.18783e-10
COL4A2	-1.24399	5.79237	1.92738e-146
ELFN2	-1.24291	0.912847	1.93791e-09
TSPAN2	-1.23976	1.58917	1.80544e-11
C11orf63	-1.23755	1.63161	1.11127e-12
SLC5A5	-1.236	0.370944	5.01762e-07
EFEMP1	-1.2349	1.06663	7.67353e-09
IL1R1	-1.2342	0.618547	1.20477e-06
ICA1L	-1.23058	2.99397	2.8919e-29
CCDC144B	-1.22724	0.140899	5.58279e-05
WNT3	-1.22714	2.15057	3.7236e-19
ZNF583	-1.22508	1.97163	1.93833e-13
CLU	-1.22028	2.84273	3.22845e-22
BHLHE22	-1.2173	-0.687325	0.0025593
PDE1B	-1.20987	0.795192	1.22192e-07
PDPN	-1.20847	4.24103	9.16291e-65
NMU	-1.20822	2.54589	1.72993e-20
NAV2	-1.20713	2.52835	5.15088e-22
ZC3HAV1L	-1.20709	3.52402	3.18668e-43
AC116614.1	-1.20629	-0.0114389	1.14782e-05
HERC6	-1.20335	1.86014	2.75938e-15
C12orf55	-1.19963	-0.0895273	0.000181668
RP11.706O15.7	-1.19848	3.02248	5.26356e-15
RASGEF1A	-1.19623	3.11061	4.32322e-35
RP11.45J1.1	-1.19593	-0.0495831	3.95079e-06
COL3A1	-1.19593	0.20708	0.00018905
WNT3A	-1.1953	1.67002	1.80363e-07
RLN2	-1.19477	0.0902627	3.15131e-05
CD82	-1.19372	0.98826	7.22735e-08
LRRK2	-1.19038	1.10483	2.35623e-10
BCL3	-1.18997	-0.253775	0.00502097
FOXF1	-1.18972	2.75671	7.85989e-30
RP11.399J13.3	-1.18883	0.697545	3.65738e-06
ACOT9	-1.18786	4.32052	2.37519e-86
RP1.90G24.6	-1.186	-0.122431	0.000366939
COL5A2	-1.18409	1.35735	2.63139e-12
MAL2	-1.18019	-1.08272	0.00894379
COL6A1	-1.17536	5.83284	2.95609e-59
IFNLR1	-1.17149	3.06105	5.85743e-35
SEPP1	-1.17108	2.12103	2.2016e-14
SLC47A1	-1.17076	3.74157	1.52468e-66
C2orf43	-1.1707	2.80141	2.24902e-30
UBE2V1P1	-1.167	0.372828	0.00556111
VDAC1P6	-1.16653	1.27527	1.71745e-12
KCNA3	-1.16424	-0.341182	0.000283356
OSCP1	-1.16403	1.92723	7.03845e-12
DDX60	-1.16261	0.830536	2.01777e-07
SMS	-1.16183	6.14169	4.75123e-162
MAGEE1	-1.16135	3.0559	3.7241e-26
RP11.725P16.2	-1.16013	0.670631	4.6147e-07
PELI3	-1.15815	2.72319	7.70972e-26
CHST8	-1.15756	0.0886201	0.00143866
PRPS2	-1.15613	5.92957	1.16557e-123
TXNRD3	-1.15121	3.25096	1.25574e-30
NGEF	-1.14733	2.4636	2.48097e-17
THEM4	-1.14644	4.43013	9.81338e-69
SETMAR	-1.14615	3.60272	4.56585e-30
ZNF284	-1.14527	0.242574	0.000350412
PIGA	-1.14506	5.22883	2.91397e-103
RP11.15A1.3	-1.14402	-0.293366	0.00177585
PPFIBP2	-1.14371	1.04822	4.05329e-09
ZNF112	-1.14367	2.19638	9.21658e-22
ADAP2	-1.14204	3.18495	3.73659e-32
RNASE4	-1.14129	1.33933	2.35826e-06
RPS6KA3	-1.1397	6.25242	7.07464e-125
ATP2B3	-1.13848	-0.796342	0.000133745
RGS3	-1.13774	0.219153	0.000485501
FBLIM1	-1.13753	2.89202	4.00753e-28
RP11.112J1.3	-1.1361	0.465112	5.17324e-05
VAV3	-1.1323	2.65683	3.2986e-20
RP11.999E24.3	-1.13229	-0.450974	0.00320751
TPPP3	-1.12905	0.418883	2.01854e-05
MYOM2	-1.12707	2.09668	1.23555e-16
KIF21B	-1.12435	2.5675	4.52803e-18
SCARA3	-1.1233	2.22979	1.07602e-13
OXGR1	-1.11951	-0.274035	0.000986161
PCDH20	-1.11871	3.11218	6.68991e-29
SCML1	-1.11863	7.04278	1.50804e-108
FLT1	-1.11271	2.7674	7.08864e-30
SLC22A5	-1.11113	4.49551	7.91538e-80
AC096568.3	-1.10747	-0.238174	0.000167869
GSTP1	-1.10484	7.58288	3.42874e-83
HDAC11	-1.10483	2.23239	3.37339e-12
TMEM27	-1.10469	-0.249872	0.000736813
ERAP2	-1.1044	-0.0335719	3.71059e-05
GSTM2	-1.1043	4.1813	3.35832e-49
MYOF	-1.10429	0.360148	3.66084e-05
GFPT2	-1.10285	3.63165	1.31929e-54
ARRDC4	-1.10276	4.69674	2.20327e-78
ME1	-1.09692	4.75836	1.07925e-64
TMEFF2	-1.09639	-0.112096	0.000472325
SLC37A1	-1.09494	1.87781	6.09942e-16
BEGAIN	-1.0948	0.000811697	0.000779467
PTH1R	-1.09383	-0.777299	0.02437
TCEAL7	-1.09346	-0.987205	0.0248066
MGLL	-1.09321	1.28823	8.41404e-10
MYO5B	-1.09297	3.45224	3.69357e-37
CLCNKB	-1.09209	-1.08728	0.0412167
RP11.513I15.6	-1.09149	1.88601	0.000797281
SPAG1	-1.09062	3.44299	6.67607e-40
SLC22A15	-1.0891	2.16319	1.69821e-16
LPIN1	-1.08371	4.38079	1.5827e-64
RP11.351I21.11	-1.08288	-0.378773	0.00630155
ULK2	-1.0828	3.59686	4.51299e-41
RP11.447H19.3	-1.08102	0.147012	0.00787122
PHKA2	-1.07915	4.95228	7.66772e-88
TACC2	-1.07756	2.87372	5.25681e-27
PRDX4	-1.07666	6.86057	4.10869e-78
RP11.94L15.2	-1.07645	-0.167191	0.000549344
CPNE3	-1.076	7.56103	7.08407e-99
RP1.91J24.1	-1.07595	1.75531	3.17439e-07
C15orf59	-1.07474	2.44181	7.53142e-17
LINC00839	-1.07469	2.3703	9.72713e-13
LYRM9	-1.07381	0.127044	5.26125e-05
ZDHHC1	-1.07181	1.16441	4.20957e-08
PAG1	-1.0706	4.83356	1.29372e-70
NPM1P9	-1.06992	-0.0148011	0.000599994
CAPG	-1.06739	0.989733	1.04866e-07
ZDHHC8P1	-1.06403	-0.416267	0.00624243
MDGA1	-1.06388	1.60512	3.33899e-10
ADCYAP1R1	-1.06348	2.37676	2.00341e-17
SLCO5A1	-1.06305	2.74835	6.68589e-23
IFFO2	-1.06304	3.85872	3.05448e-42
EVC	-1.06253	4.21528	2.13095e-45
PLA2G7	-1.06189	0.292797	0.00110316
GNG11	-1.0595	1.16069	3.51086e-09
AC098973.2	-1.05774	-0.425434	0.00139343
KCNMA1	-1.05686	-1.05201	0.0492074
SPEF2	-1.05626	1.79611	2.81408e-13
CSPG4P11	-1.0549	2.26506	6.12232e-12
FANCB	-1.05373	3.86707	2.30393e-48
AC015971.2	-1.0535	0.148168	0.000227343
RP11.401P9.4	-1.05294	0.417128	1.98197e-05
L3MBTL4	-1.0527	0.0412039	0.000381842
OSTN	-1.05012	2.20966	7.91963e-14
MTMR7	-1.04921	2.40866	2.89687e-20
FAM65A	-1.04697	4.62461	3.0187e-46
BARX2	-1.0466	1.13332	1.30731e-10
RP11.706O15.1	-1.04579	3.76528	1.43076e-28
VAX1	-1.04552	0.803347	4.18048e-06
LAYN	-1.04318	3.30239	3.06336e-30
RP11.649E7.5	-1.04315	4.28166	1.97123e-05
SMOX	-1.04013	2.30194	1.10661e-14
S1PR3	-1.03996	3.1562	4.69664e-22
MATN3	-1.03673	0.154151	0.00126844
TAL1	-1.03405	0.366868	0.000463274
PPP4R4	-1.03255	2.64457	1.90033e-24
SCN4A	-1.03253	0.653839	4.2793e-05
RIMS1	-1.03139	0.0397791	0.00164293
LAMP3	-1.03	0.835479	2.90855e-05
GSTM2P1	-1.02887	-0.310054	0.00287424
RP11.171I2.5	-1.02779	-0.249473	0.00292156
DPH3P1	-1.02642	0.673584	0.0333142
MID2	-1.02623	4.60982	6.44714e-79
KIAA1551	-1.02508	4.73445	6.77911e-56
AFAP1L2	-1.02495	0.920666	3.73641e-05
RP5.1051J4.4	-1.02429	-0.302382	0.0121681
LINGO1	-1.02404	4.15014	3.35518e-30
ARL2BP	-1.02009	6.01764	4.26734e-102
ZNF264	-1.01923	2.61955	1.02998e-15
DOCK7	-1.01496	6.63191	1.60864e-77
MAP2K4P1	-1.01045	1.02624	1.11835e-06
CD83	-1.01043	2.94428	5.39587e-22
GNAZ	-1.00832	4.01451	1.18672e-48
DPY19L2	-1.00611	0.55095	2.2541e-05
CERKL	-1.00246	1.4888	4.06902e-09
CLIP2	-1.00072	2.28006	1.75438e-14
KRTAP19.1	-1.0004	1.64202	1.83954e-06
CDKL2	-0.999781	1.84275	1.58511e-11
HCCS	-0.999028	5.08882	3.78536e-75
TRIM5	-0.997245	1.93616	1.82809e-13
HMGN1P30	-0.995526	3.00847	4.45432e-10
RP11.474G23.2	-0.995443	1.47172	0.000573807
CBLN3	-0.99524	-0.521249	0.00437182
ZNF543	-0.994643	2.67052	5.67009e-14
KCNH4	-0.994493	-0.0105261	0.00236495
AC016700.6	-0.993409	4.41173	4.43011e-21
RP11.20B24.4	-0.992478	1.71939	0.000430041
DTX4	-0.992445	-0.854653	0.0357274
CD9	-0.992442	4.43395	3.91826e-67
GK3P	-0.992193	1.11271	1.70633e-05
COLGALT2	-0.99132	3.71937	1.60333e-31
CALCB	-0.990822	3.47306	4.87679e-29
TCTN1	-0.99028	4.35479	3.13226e-57
FAM101B	-0.98732	5.75824	4.87659e-75
PADI2	-0.98726	1.22774	1.43011e-08
ARL17B	-0.985377	3.58928	1.23416e-30
INHBB	-0.985286	0.645794	4.70093e-06
PPP1R11P1	-0.982207	-0.110355	0.000316148
ARHGEF6	-0.978545	3.78413	4.22568e-49
C10orf32.ASMT	-0.978061	1.45377	0.000127976
MAP9	-0.976071	5.7272	2.5918e-60
SARM1	-0.975727	4.71089	6.89797e-42
HTRA3	-0.974412	1.29082	4.89731e-08
PHBP11	-0.974355	0.35011	0.00447601
LINC01033	-0.973963	-0.542037	0.013709
FLNC	-0.973359	5.77617	1.28366e-46
GALNT3	-0.972082	1.6262	2.77788e-11
ADRB2	-0.971942	-0.197349	0.00511825
ADM2	-0.971095	-0.338003	0.00905581
RP11.29G8.3	-0.970762	0.555636	0.00163758
RASSF2	-0.970638	3.00469	1.4878e-22
RP11.182J1.16	-0.969293	-0.593728	0.0150291
ARNT2	-0.968875	4.42643	2.41608e-43
CCDC110	-0.967678	0.788016	5.65415e-06
LRRC8E	-0.966232	2.76605	6.6284e-11
GATSL3	-0.966213	0.389598	0.0118885
MFSD2A	-0.964356	2.08953	4.13293e-10
BAI1	-0.963101	0.836959	2.19974e-05
BMS1P3	-0.95999	-0.141995	0.00348549
ZNF532	-0.95934	4.16473	4.5468e-40
ZNF404	-0.959094	0.357123	0.000129447
CTD.2272G21.2	-0.957349	1.61542	1.15146e-07
RFPL2	-0.95288	-0.275286	0.00751784
LGALS3BP	-0.9518	2.92897	5.72354e-18
CCBE1	-0.950295	0.994229	1.74924e-06
ZNF234	-0.94932	2.8265	7.71217e-17
EPB41L4B	-0.946293	3.56266	1.41386e-31
CELF4	-0.945616	1.18859	2.73836e-05
RASD2	-0.944632	0.844859	7.83449e-05
FAM66C	-0.944156	1.28996	8.44664e-08
SOGA1	-0.943117	4.92002	1.21486e-46
ZNF304	-0.943023	3.31074	2.18013e-23
ROR1	-0.942669	3.61492	6.59369e-29
CPQ	-0.942187	0.173214	0.0011207
ZNF45	-0.94168	4.09842	4.98507e-38
ZNF283	-0.940734	3.02741	9.08978e-25
PRRX1	-0.940578	3.05248	4.71614e-15
THBS4	-0.939758	0.245667	0.000112778
SOX5	-0.938102	1.96657	4.93465e-10
GK	-0.938085	4.33416	1.63895e-37
KLHL14	-0.936326	1.64764	1.87686e-08
CEP192	-0.935149	5.12246	1.10129e-69
COBLL1	-0.935045	4.209	4.05302e-42
KCND1	-0.933989	-0.0484388	0.00445224
NEK11	-0.933862	1.47295	6.53884e-07
DTX3L	-0.933062	3.35704	4.04646e-30
AS3MT	-0.932536	3.41793	2.59285e-23
F2R	-0.932354	4.7125	6.97355e-62
GUCY1B3	-0.93195	4.11869	5.23466e-31
TFCP2L1	-0.93164	2.65931	9.33347e-15
SHANK2	-0.929831	0.703763	7.90834e-05
BNC1	-0.9287	0.877177	7.1505e-05
ANKRD34B	-0.927759	1.95199	2.55155e-07
ZNF471	-0.927162	0.0694596	0.00338626
GEMIN8	-0.926263	2.82134	2.21132e-14
WHAMMP3	-0.926118	2.24307	1.29116e-09
AKR1B1P1	-0.923133	0.695099	0.000768713
RP11.706O15.5	-0.92312	4.45622	2.00599e-32
PSMC1P5	-0.922867	2.69659	9.48917e-06
ZNF180	-0.922657	3.51315	2.15741e-34
IFIT1	-0.921737	1.91912	1.20286e-10
PDHA1	-0.920347	7.03777	1.12655e-80
MAML2	-0.92026	1.54981	9.6242e-07
WEE2.AS1	-0.919672	0.472505	0.000266424
LCA5L	-0.918802	0.94171	2.48e-06
MMP16	-0.91732	2.55544	2.13906e-17
POU3F1	-0.917284	1.36308	1.50988e-06
RP11.182J1.12	-0.915801	-0.247148	0.0362233
ZNF416	-0.915614	2.24973	9.47771e-09
TARSL2	-0.912208	5.0406	4.57066e-46
KRT10	-0.911666	2.71115	2.12067e-15
CLVS2	-0.910456	1.90623	2.41943e-11
CCDC74B	-0.910437	2.57209	1.09016e-10
LEPREL1	-0.909815	0.763677	2.5953e-05
CGNL1	-0.909631	1.93194	5.61489e-10
ZNF550	-0.908383	3.17408	5.15839e-26
MGAT3	-0.907577	3.46226	3.15951e-17
ZNF772	-0.907527	3.18109	6.56309e-21
C1orf132	-0.907106	0.304126	0.00247828
ANKRD20A14P	-0.906366	1.26253	1.04883e-06
DDIT4L	-0.905601	2.00612	1.08453e-12
ZNF226	-0.905556	3.33237	7.78425e-25
MGAT5B	-0.903873	1.85399	3.86815e-09
COL26A1	-0.901761	1.96047	1.27462e-08
DYNC2LI1	-0.901262	4.46956	2.05007e-36
SYNE1	-0.900072	3.90278	2.49306e-29
RIC3	-0.900062	0.08716	0.00285091
KNOP1P5	-0.899358	1.38855	3.21914e-05
RP5.1120P11.1	-0.895209	-0.215812	0.0243837
ZFP28	-0.893429	1.99184	1.22475e-09
ARHGEF37	-0.892283	0.544207	0.000600842
UBE2J1	-0.892276	6.29264	1.37777e-104
TNFAIP3	-0.891581	2.46339	7.92455e-14
FBXO44	-0.89027	3.50664	1.53273e-27
PRIMA1	-0.890249	1.47838	8.90034e-08
MYO18A	-0.890026	4.09303	5.46284e-32
FAM171B	-0.889999	4.70563	3.16239e-53
LINC00086	-0.8897	2.61702	2.57566e-18
RAB9A	-0.889527	4.60465	1.45253e-39
SLC2A10	-0.888223	1.70751	1.1521e-09
RP11.509E16.1	-0.887404	1.55427	2.92366e-07
LRP11	-0.886926	5.9822	3.74288e-105
SYT12	-0.885441	-0.574089	0.0486787
BCL6B	-0.884628	4.01783	5.08476e-41
ANKRD29	-0.884263	1.83542	2.18297e-08
PMP22	-0.884166	4.05507	2.64689e-32
RASSF5	-0.883044	3.56636	4.00359e-23
FUCA1	-0.882736	4.4008	5.1806e-48
FDX1P1	-0.882572	1.19302	0.0014903
ACSS1	-0.881674	4.56326	3.24671e-47
HMCN1	-0.880247	1.89109	6.06549e-08
ABCD2	-0.879789	-0.472017	0.0146193
HPGD	-0.879723	1.87071	5.61776e-07
DUSP2	-0.879475	0.809679	0.000310495
SOX18	-0.878625	0.79667	0.000144391
GPC5	-0.878416	0.747198	1.36868e-05
ABCC11	-0.875658	-0.362967	0.00896267
TPK1	-0.875173	0.678242	8.98502e-06
CALCRL	-0.874374	0.657763	0.000453415
MASP2	-0.873948	1.66751	9.86527e-08
IDS	-0.873001	5.82322	4.20228e-74
PRR5.ARHGAP8	-0.870527	1.52443	0.00380601
SP6	-0.87018	0.594151	0.000167691
CD109	-0.869756	4.06071	2.73846e-24
SAT1	-0.869153	4.88102	1.02308e-35
RBBP7	-0.867666	8.37045	9.36523e-63
ZNF204P	-0.867038	4.77388	1.80715e-47
RP11.707O23.5	-0.866108	1.01733	5.33794e-05
PRUNE2	-0.865387	2.18931	9.73567e-12
RPL22L1	-0.865379	5.95752	3.44974e-83
SAMD9	-0.865296	2.23746	1.03314e-10
LBX1.AS1	-0.864998	1.95411	7.99079e-08
AC097374.2	-0.864609	1.43499	9.14414e-07
VDAC1P8	-0.863533	2.46233	0.0246569
MOSPD2	-0.863338	4.34958	1.29006e-39
PIK3AP1	-0.862505	2.4722	8.91543e-11
EML1	-0.862008	4.65534	1.23483e-46
CD37	-0.861972	0.548128	0.000867068
MAP3K15	-0.86117	2.97742	4.62292e-16
MSH4	-0.860864	0.064302	0.00331448
SEMA4F	-0.860748	4.42184	2.80043e-45
KIAA1644	-0.858474	3.14412	2.254e-24
DNPEP	-0.858283	4.23215	1.34745e-44
LNX1	-0.857118	1.34642	1.74268e-05
LL0XNC01.240C2.1	-0.856998	-0.48719	0.0273577
ACSS2	-0.855332	4.04856	3.89996e-39
DYSF	-0.854712	-0.103035	0.0201688
CNTRL	-0.854213	4.5985	2.64032e-38
RP11.120D5.1	-0.853776	-0.461495	0.00816156
RP11.601I15.1	-0.852863	0.436445	0.00030339
FAXC	-0.851893	3.86436	2.93355e-24
SLC22A4	-0.851784	-0.356016	0.0162021
CTD.2368P22.1	-0.850868	0.904674	0.00138369
TRIM68	-0.850588	3.16885	2.064e-18
ADCK2	-0.849001	5.02072	3.69357e-37
NKD1	-0.848792	1.99705	7.57206e-09
TCTEX1D2	-0.848465	1.6305	1.60569e-08
ZNF606	-0.848164	2.46015	1.89635e-08
PLS3	-0.847139	9.61345	1.79822e-49
STK33	-0.846698	2.81286	8.93019e-14
HSPA1B	-0.846452	10.0337	2.7956e-35
OGFRL1	-0.846094	5.49357	2.93396e-48
ANKEF1	-0.846084	2.87293	2.04145e-14
FGD3	-0.846038	-0.170469	0.0294578
CASP10	-0.845043	0.828958	6.34667e-06
AHCYP1	-0.845014	0.688614	0.0011695
MSL3	-0.843984	4.94903	7.76404e-45
ELMOD1	-0.842732	2.70921	2.29469e-15
ARMC2	-0.841171	1.21571	1.94586e-06
EIF1AX	-0.8409	8.55977	1.68905e-48
RP11.423O2.5	-0.840769	1.95298	1.01061e-07
EIF1AXP1	-0.839663	5.82911	6.09723e-59
PRICKLE2	-0.837901	1.17352	6.11166e-05
SYTL2	-0.836842	0.669997	0.000460651
RP1.90G24.10	-0.836785	-0.0460721	0.0118719
RP11.667K14.4	-0.834325	2.73057	1.77597e-07
WIPF3	-0.834163	1.94437	3.36574e-08
FAM21B	-0.833255	2.02269	0.0026228
RHEBP2	-0.832532	2.47878	0.00422594
ZNF805	-0.830987	1.75898	1.1708e-06
ZNF615	-0.829498	3.31678	2.61989e-24
LPGAT1	-0.82921	6.8571	4.00598e-65
LETM2	-0.828829	2.31088	8.49652e-12
RP11.483H11.1	-0.828358	3.18183	2.94689e-11
ZFX	-0.828314	6.23654	8.67214e-63
RP11.293I14.2	-0.828237	0.220578	0.049004
STXBP6	-0.827546	1.11468	2.64926e-05
ZNF749	-0.827102	3.01351	1.76245e-14
PPAPDC3	-0.826281	-0.43718	0.0121865
ELOVL7	-0.825646	3.99322	1.1667e-23
LRRC37A	-0.82529	2.94614	5.05573e-09
ZNF225	-0.823456	2.14139	1.59242e-08
KIAA1217	-0.823315	1.49209	5.34919e-07
SOCS6	-0.822541	4.0771	5.59246e-30
CYLD	-0.822383	4.98679	3.72353e-36
NTN4	-0.821215	0.835407	0.00128765
AC018755.1	-0.821019	-0.136856	0.0122517
GALNT1	-0.819537	7.26088	9.97133e-63
H6PD	-0.818397	4.20002	2.99818e-26
KIAA1549L	-0.817774	3.07781	1.22619e-16
NEFL	-0.817223	5.15568	5.16827e-51
OFD1	-0.816526	5.16481	9.91818e-57
MAFB	-0.814745	3.2608	9.22212e-15
SLC35E4	-0.813451	2.18257	3.63183e-07
RP11.14N7.2	-0.811657	1.4833	2.92733e-05
SLC30A10	-0.811437	0.936752	6.20261e-05
RP11.6N17.6	-0.810888	1.11875	0.0118467
CTD.2173L22.4	-0.80978	2.29103	1.78019e-05
ZNF470	-0.809099	2.80216	4.30991e-10
PACSIN1	-0.807992	0.221735	0.0136646
TVP23C.CDRT4	-0.807887	1.48161	0.0289375
NIPAL1	-0.806798	3.08515	1.15316e-15
C17orf51	-0.806205	6.03342	9.18637e-91
HDAC9	-0.805896	1.32831	2.46372e-05
FAM57A	-0.80584	4.82701	1.83418e-37
F2RL1	-0.805351	4.20293	5.35285e-37
ZNF329	-0.804416	1.76659	9.56564e-07
RP11.797A18.6	-0.803459	1.52302	1.92022e-05
KIFC3	-0.802901	1.88607	1.95276e-08
SCN4B	-0.802822	0.608812	0.00198283
ZNF549	-0.802702	2.70493	3.03269e-13
APOO	-0.802005	3.90729	1.0117e-24
RBMS3	-0.801563	-0.0713071	0.0378594
ZNF773	-0.800918	2.37684	3.63084e-08
TGM2	-0.80042	0.938864	4.42556e-05
DCDC1	-0.79986	-0.299995	0.0338196
AMN1	-0.799599	2.6964	1.25331e-12
CPD	-0.799294	6.7532	7.83418e-50
FBXO32	-0.799289	2.46752	1.79891e-11
LPCAT2	-0.798119	4.54369	1.37738e-35
AC008738.1	-0.797088	2.18411	0.00379039
MLK7.AS1	-0.796362	-0.512182	0.0459784
COMP	-0.795758	-0.146943	0.0250318
CTD.2651C21.3	-0.795408	1.25146	1.16786e-05
SNTB1	-0.794702	2.76741	1.5093e-15
INADL	-0.794108	4.56757	4.10818e-48
NPM1P6	-0.793994	6.63141	4.99564e-13
HNF4G	-0.793326	1.02996	0.000191774
RP11.365O10.1	-0.792914	0.99952	0.000445792
AC009299.3	-0.792464	0.813399	0.00222145
CTD.2636A23.2	-0.791938	0.853052	0.0229364
RP11.87H9.2	-0.791771	0.797266	0.000739566
SMARCE1P2	-0.791543	0.300474	0.0117763
ABCC9	-0.791045	-0.215752	0.0235063
EIF2AK4	-0.790894	5.74566	1.50849e-58
RP11.215G15.5	-0.790713	2.2106	6.25543e-09
PRKX	-0.789838	5.11608	2.51719e-41
GABBR2	-0.789835	2.13419	1.33488e-08
MSNP1	-0.789146	3.41495	1.42283e-20
PLAUR	-0.788974	2.33014	3.76269e-10
ADC	-0.788618	2.04354	9.7375e-08
KIAA1244	-0.786917	4.63971	1.6988e-25
ZNF71	-0.785709	2.93233	1.07534e-13
PNMAL1	-0.78543	5.74363	8.9773e-59
ABLIM2	-0.785392	0.423755	0.00263787
XK	-0.78514	3.15135	4.6927e-17
C8orf34	-0.784698	0.784426	5.27287e-05
CD8A	-0.784309	0.473106	0.00300168
PLXDC1	-0.783236	-0.492446	0.0428905
FPGT	-0.782598	5.05454	9.42267e-33
RXRA	-0.782238	4.65513	5.39551e-41
MYH3	-0.782021	1.28183	9.12923e-06
RP1.305B16.3	-0.781891	2.23308	1.82717e-11
AB019441.29	-0.781676	6.1371	1.56771e-06
DCLK1	-0.78055	2.53819	6.16845e-13
NEXN	-0.780372	3.38861	7.02948e-21
GDAP1	-0.779792	5.06975	1.00094e-33
RNF43	-0.779508	2.58728	3.54672e-07
EHHADH	-0.779491	3.61004	2.1687e-20
CHST3	-0.779455	4.2596	3.45829e-26
AC007383.3	-0.77903	1.13435	7.1505e-05
PRAC2	-0.777328	0.136453	0.0192345
AC074019.2	-0.77588	-0.284086	0.0119406
CYP2S1	-0.775865	1.60872	9.16437e-06
NUDT19	-0.775386	4.74294	5.85347e-36
ZNF518B	-0.775257	4.43288	5.01328e-35
CTD.2528L19.3	-0.774932	-0.447228	0.0217769
ALDH1A3	-0.774888	2.233	2.5389e-08
ZNF211	-0.774216	3.15037	1.88932e-14
ATP6V1B1	-0.774113	0.349745	0.000772698
ZNF548	-0.773968	2.83551	1.45651e-12
ACADSB	-0.773723	5.79868	1.30619e-43
CTD.2552B11.2	-0.772767	0.453094	0.00567866
STK38L	-0.77207	5.7554	7.83103e-46
ZNF25	-0.771578	2.04235	3.82292e-07
RP1.232L22__B.1	-0.771517	3.30962	5.39855e-19
PLCXD1_Y.PLCXD1	-0.771345	6.15462	3.16659e-37
TTC12	-0.771019	3.58187	3.43644e-20
RAB28	-0.770032	4.09781	1.52191e-22
CTD.2006C1.6	-0.769569	1.89307	2.84194e-07
GAL	-0.768744	5.33593	3.99253e-37
LRRC17	-0.768635	0.348523	0.00410421
SLC16A9	-0.768461	3.84258	1.0801e-20
RP5.850E9.3	-0.76796	3.05863	0.00190708
ZDHHC11B	-0.767538	2.16998	1.7757e-07
LARP6	-0.766579	3.87966	6.04051e-23
RP11.755F10.3	-0.766474	-0.242213	0.0310663
DENND1B	-0.765416	4.43807	7.0125e-36
RP11.83M16.3	-0.765377	0.211785	0.0172466
SLC12A7	-0.765097	4.10437	3.40313e-27
LINC00937	-0.765094	1.16905	7.07981e-05
RP11.314A15.2	-0.763594	0.7948	0.000831602
RP4.813F11.4	-0.762645	0.706988	0.000219523
F11R	-0.761574	4.8192	3.36183e-41
WDR31	-0.761544	0.636927	0.000380954
CTD.3138B18.5	-0.761308	1.62078	1.81439e-05
URGCP.MRPS24	-0.760313	1.45472	0.014798
ACSM3	-0.76018	0.916776	0.00826889
RP11.261C10.3	-0.760054	0.299977	0.00600382
ZNF586	-0.760001	1.87343	5.78347e-06
BTBD11	-0.75953	3.0421	1.13433e-11
ZNF224	-0.759499	3.44105	1.04091e-15
RP4.814D15.1	-0.759485	0.678543	0.0160127
TAP1	-0.757709	3.65138	1.85403e-20
ZNF552	-0.756556	2.809	3.83162e-11
AC093673.5	-0.756036	0.495871	0.000681385
ZNF32	-0.755881	4.00084	3.90745e-24
NSRP1	-0.755126	4.83549	4.84442e-33
HSPG2	-0.754501	3.07347	3.70023e-08
MAP7	-0.754465	4.77919	2.34922e-28
HERC3	-0.754115	5.58859	1.71255e-17
RP11.1082L8.1	-0.753669	0.301008	0.00254847
RP1.37C10.3	-0.753617	-0.228318	0.00980388
ARHGEF10L	-0.752763	1.75209	7.6393e-07
CYFIP2	-0.752346	6.1317	4.03654e-63
RP11.451O18.1	-0.751886	0.615954	0.00422901
DACT3	-0.750167	1.5638	0.000103648
ARSJ	-0.748619	1.16455	0.00123492
MYO1D	-0.748156	5.28338	3.90079e-38
JHDM1D	-0.747879	5.17746	8.07214e-26
RP11.637A17.2	-0.747857	0.355004	0.0242311
RP11.435B5.4	-0.747784	0.965717	0.00444174
TMEM221	-0.746965	0.212178	0.00516796
KIAA1549	-0.746725	5.39272	7.72106e-39
LHX1	-0.746489	1.78403	5.55165e-08
CLMP	-0.745587	0.188599	0.0189471
RP11.405L18.2	-0.745454	0.0822776	0.0132365
EHD3	-0.744776	3.69647	2.64198e-22
GPR64	-0.744666	0.315209	0.0429262
ERO1LB	-0.744166	4.75569	7.19961e-48
LONRF3	-0.74357	3.74837	5.62382e-18
NDRG2	-0.743513	3.9693	1.88372e-23
RP11.767N6.7	-0.742627	0.0778763	0.015087
MEGF10	-0.742508	0.500311	0.00554615
GTPBP6_Y.GTPBP6	-0.742227	5.24758	3.50926e-38
ATL1	-0.740114	2.34776	2.67278e-09
CROT	-0.738354	3.45224	5.24567e-15
MAP2K4	-0.735605	5.82507	9.1127e-50
SH2D2A	-0.735456	1.92228	4.09475e-07
TTC21B	-0.7351	4.54095	2.63333e-40
COL25A1	-0.734556	3.52288	3.65006e-21
TCEANC	-0.732654	2.29209	8.54699e-09
RP11.873E20.1	-0.732615	-0.0787926	0.0358229
AC004706.1	-0.732493	1.30053	0.00402572
TMSB15B	-0.732221	3.83803	2.39973e-27
FBLN5	-0.731505	3.09547	1.54331e-14
ABCA11P	-0.730523	2.55525	7.84692e-07
PCGF5	-0.729807	5.91326	1.1111e-24
TTC26	-0.729804	5.37834	6.66205e-46
MYH14	-0.729744	4.54608	4.60552e-25
TVP23B	-0.729628	4.96874	6.90463e-32
MFSD4	-0.729315	1.03289	0.000730334
FBXO3	-0.727877	5.94543	1.94319e-49
SH3KBP1	-0.727569	4.78451	7.51974e-38
TRAM1L1	-0.727155	2.44983	1.40234e-08
ZNF530	-0.726738	2.69433	9.55407e-12
RP11.213G2.5	-0.726681	2.27874	1.10698e-06
ZNF227	-0.725386	3.73454	1.4348e-18
STRADB	-0.725091	5.32193	3.08105e-43
ITGA9	-0.723996	0.722064	0.000605345
ALDH7A1P1	-0.723532	4.53734	3.14241e-19
AC027612.6	-0.72341	3.17317	4.78815e-10
TMEM55A	-0.722957	1.98339	1.23425e-07
SSPN	-0.722448	1.41511	1.80769e-06
KCNIP3	-0.722319	1.40748	0.000435535
SAT2	-0.721344	4.35215	1.18691e-27
UBE3AP2	-0.720439	1.47769	9.85354e-06
AHRR	-0.719954	4.09953	2.57563e-19
RP11.38M8.1	-0.719786	0.751747	0.000950884
AP000275.65	-0.719734	2.90642	0.000481952
C21orf90	-0.719716	2.24994	2.06072e-07
EYA2	-0.719055	2.67971	4.47337e-13
HLA.DOB	-0.718212	0.0063808	0.0300919
DPYSL4	-0.716646	4.11787	2.8394e-26
IDH3A	-0.716424	6.84823	3.7862e-40
TTC39B	-0.715873	2.97655	2.38027e-16
CDC27	-0.715481	7.63375	9.85819e-41
CTD.2545M3.2	-0.71532	3.24453	6.92082e-07
DIS3L	-0.715257	5.66157	1.66419e-46
MSN	-0.713793	7.11947	4.55366e-60
CDC27P1	-0.712482	1.74766	3.86586e-05
ITGA4	-0.711713	2.91859	1.5445e-10
RNF144A	-0.711599	3.54217	1.63391e-19
SMARCE1P6	-0.711364	1.32681	0.00103929
ZNF256	-0.710625	2.27292	1.55301e-09
MPPED2	-0.709663	1.91691	3.72375e-05
CYB561	-0.709635	3.69824	2.79577e-21
AP001372.2	-0.709529	1.58002	4.78015e-06
CTAGE11P	-0.708875	0.732701	0.000756994
GSTA4	-0.708333	4.66632	4.48287e-29
RP1.90J20.12	-0.707589	1.0183	8.58771e-05
SPRYD3	-0.707354	3.17532	5.68727e-16
RNASET2	-0.707315	4.18073	9.13288e-26
SERINC5	-0.706862	1.64452	4.71278e-07
CTSF	-0.706802	3.28691	5.24794e-14
SESTD1	-0.706777	5.00809	4.43519e-37
IL6R	-0.706669	2.17852	3.59962e-07
CDKL5	-0.706193	1.58276	0.00104184
PARP16	-0.705552	3.76401	2.60502e-22
RP11.286N22.8	-0.705551	1.93168	0.00429616
GRIP2	-0.705519	0.918508	0.00461137
TMOD2	-0.705035	4.66668	2.27414e-25
KIF6	-0.704703	1.59748	4.47241e-06
CRABP2	-0.704571	3.34223	1.91432e-10
RAP1GAP2	-0.704222	3.30971	2.13272e-12
LINC00641	-0.703143	5.44786	3.50758e-35
PAQR5	-0.702854	4.10478	1.75405e-26
RP11.435B5.5	-0.702306	1.77997	6.07393e-06
CA2	-0.702172	6.91929	4.02598e-43
CYBB	-0.701676	-0.0372317	0.0205447
CD27.AS1	-0.700996	0.0673834	0.0368756
C14orf37	-0.699243	2.72629	3.58038e-11
PPP2R3A	-0.699121	3.46364	1.15765e-13
S100A10	-0.69807	5.50334	3.15255e-40
LGALSL	-0.697621	4.86176	4.2731e-37
RPS7P11	-0.697175	5.61536	2.27645e-05
ZC3H12C	-0.695927	3.83165	6.33241e-20
APOBEC3F	-0.695044	1.24094	0.000232798
CCNE1	-0.694996	4.6433	3.61621e-39
AF131215.2	-0.69491	1.2989	0.000739203
PRDM8	-0.694896	0.755153	0.00107543
FIBIN	-0.694264	-0.106775	0.0109102
DIXDC1	-0.694146	4.50328	4.02033e-38
RP11.439E19.10	-0.694051	0.0885439	0.0263844
RAPGEF1	-0.693711	5.67841	8.76429e-33
PTPRG.AS1	-0.693465	2.90866	4.83355e-11
GSC	-0.693255	0.612741	0.00104285
HIGD1AP14	-0.692809	2.92596	1.31953e-07
ZNF134	-0.69274	3.8077	1.74869e-17
KCNG1	-0.692655	3.49147	1.14338e-14
RP11.378J18.3	-0.692611	0.795324	0.000969971
RP11.329A14.1	-0.692123	4.00948	4.46657e-24
ZNF287	-0.691691	1.85245	0.000326922
C10orf25	-0.691607	-0.0927545	0.0338196
C11orf45	-0.691263	1.23462	0.000125978
ITIH5	-0.691054	0.111163	0.0133371
ATP9A	-0.690173	5.66954	1.9307e-39
GLIPR2	-0.690042	3.10281	4.51242e-14
TLR5	-0.689814	-0.415939	0.043962
TPM3P9	-0.689315	3.23441	8.77269e-13
CEACAM19	-0.688872	0.732877	0.0048047
FAIM	-0.688343	4.84427	8.23024e-24
CDS1	-0.687674	4.57764	8.71003e-37
RP11.452F19.3	-0.687064	2.04358	4.88191e-06
FAM160B1	-0.687036	4.73895	6.45625e-32
ABCC8	-0.686595	0.84707	0.00579812
C3orf14	-0.685452	4.86709	4.10023e-24
RDH14	-0.685068	4.35367	3.61962e-29
APCDD1	-0.685018	1.17178	0.00184868
PRR16	-0.684957	0.327363	0.00696209
CTC.360G5.9	-0.684322	1.51272	8.90537e-05
ARL17A	-0.683705	6.35925	8.19639e-53
CPSF1P1	-0.683631	3.17214	9.56482e-11
COL4A4	-0.683556	1.77854	7.41173e-07
TMEM17	-0.682224	0.79968	0.00420144
MFSD6	-0.681684	2.83214	3.36804e-12
RP11.258C19.5	-0.681546	0.0236386	0.0333494
GCNT1	-0.679886	3.68998	3.62032e-13
TBC1D19	-0.679869	2.09114	7.93572e-08
RP11.586D19.1	-0.679598	0.0845026	0.047117
SRSF12	-0.679542	3.85569	5.84381e-16
PCBP3	-0.679061	1.19951	3.71574e-05
CTC.459F4.1	-0.679029	-0.207437	0.0458325
ACTR3C	-0.67831	0.318197	0.0381891
USP51	-0.678205	2.55822	4.87892e-08
FBXO36	-0.677684	1.071	0.000952248
DYNC1I1	-0.677563	0.199031	0.0217986
AMER1	-0.676248	5.1551	1.37945e-42
WHAMMP2	-0.676177	1.59245	2.58183e-05
EPB41L1	-0.675359	5.21393	1.94397e-47
ALX4	-0.675107	4.07217	5.49643e-25
EBF1	-0.674722	-0.0398174	0.0466939
CTD.2299I21.1	-0.673536	0.0404346	0.0278557
TMEM98	-0.673378	4.69506	3.03361e-28
ZNF776	-0.673295	4.06075	1.23729e-18
PPARG	-0.673186	4.22417	1.90966e-23
EEA1	-0.673045	5.59036	3.69629e-43
FURIN	-0.6726	5.23948	4.76451e-25
TGFB3	-0.67159	1.94277	4.82513e-06
FAM71E1	-0.670474	1.03909	0.00143307
MKI67IPP1	-0.670055	0.938824	0.00403557
RP5.984P4.1	-0.669922	0.17969	0.028779
SAMD5	-0.669842	3.79939	3.28626e-20
CLDN1	-0.669484	0.918114	0.00105998
PDCL3P5	-0.66934	2.09859	1.4265e-05
C5	-0.668557	0.720788	0.00250163
HSPA12A	-0.668353	4.92684	2.08927e-34
NLRC3	-0.66822	-0.000671203	0.0316385
SH3BGR	-0.667317	1.7256	2.12355e-05
RP11.81H14.3	-0.667263	1.08267	0.0183531
SLC6A17	-0.665959	1.61084	0.000100694
CD302	-0.665883	3.94259	1.27908e-16
ARHGAP31	-0.665135	2.84866	6.61715e-08
RP11.460C6.1	-0.664869	1.53665	6.5621e-05
MRAP2	-0.664749	1.2111	0.00151478
BOC	-0.664524	3.35328	9.55407e-12
RP11.403I13.6	-0.66419	3.09183	1.05616e-10
RP11.354M1.3	-0.664164	1.15183	0.0236207
ZNF721	-0.663764	5.68933	2.84919e-21
STEAP2	-0.6637	3.68982	1.09432e-17
HCP5	-0.66365	2.01854	7.42547e-05
SERPINF1	-0.663595	3.98439	1.32918e-25
NBPF2P	-0.663492	0.00636103	0.0144223
ASAP2	-0.663427	4.24998	1.36735e-19
AC092811.1	-0.663362	0.131208	0.0168169
CD99P1	-0.663043	0.816151	0.00439671
VDAC1P2	-0.663018	1.14761	0.0429262
RP11.876N24.5	-0.66301	1.14678	0.000245961
NUBPL	-0.662916	4.4047	9.88959e-25
ALCAM	-0.662031	6.47452	9.01106e-49
CDC27P2	-0.661961	2.26293	1.0481e-07
EYA1	-0.66192	3.66459	9.77098e-14
SLC24A4	-0.661691	1.1118	0.00684403
SERPINB9	-0.661272	2.18702	7.97229e-08
AK8	-0.660837	0.0320619	0.0339572
LRRC46	-0.660335	0.390705	0.00217002
RP11.802O23.3	-0.660151	1.76887	0.000275383
LRRC37A2	-0.659816	5.51669	1.07947e-27
HSPD1P5	-0.659263	3.37379	9.86572e-12
BMP6	-0.659227	3.17831	6.35928e-12
HIGD1AP1	-0.659149	2.27686	3.27416e-06
CACNA2D2	-0.658757	3.75825	1.79103e-16
RP11.38O23.4	-0.658131	1.31263	8.37936e-05
ALDH5A1	-0.657644	6.07945	2.60799e-51
ZNF649	-0.657391	3.22095	7.14819e-12
TWSG1	-0.656751	5.57806	1.31538e-36
FRMPD1	-0.656573	0.65062	0.00375678
TRIM14	-0.656525	4.59997	1.11033e-29
RRM2B	-0.656413	5.57629	1.12445e-32
TMEM56	-0.656213	4.77596	1.95227e-23
MIPOL1	-0.656184	4.0851	1.20535e-17
MFAP3L	-0.656126	3.99263	2.55668e-15
KATNBL1P6	-0.655733	2.50572	1.61198e-07
RP4.595K12.2	-0.655146	1.66285	7.30362e-05
FGD1	-0.654207	5.03768	6.62145e-30
AC007405.6	-0.65393	0.58008	0.00735767
NT5C3B	-0.653807	6.8256	8.97759e-37
CRTC3	-0.653229	5.44614	8.7825e-33
MIR4458HG	-0.653154	2.17653	2.68846e-05
B9D1	-0.652834	3.99465	8.28148e-22
COL13A1	-0.652548	0.9278	0.00386757
MST4	-0.652538	6.56112	1.05245e-32
CALD1	-0.652383	6.95034	2.01055e-35
RP11.465N4.5	-0.652349	0.991777	0.00436224
TMEM161BP1	-0.652273	0.141128	0.0340321
GLOD4	-0.652187	6.31919	2.76271e-57
SCN2A	-0.651152	0.00810404	0.0310744
RP11.566E18.3	-0.650674	2.95196	7.84463e-12
DMTN	-0.650642	2.55026	1.79124e-06
NSMAF	-0.650109	4.65158	1.75418e-24
ZFP30	-0.65004	4.32782	7.47768e-23
ZNF319	-0.650004	3.08626	1.22598e-08
SLC6A11	-0.649265	2.62153	1.28974e-08
PLK1S1	-0.64907	4.06748	2.55137e-16
PLEKHA4	-0.648295	1.07918	0.00233075
KIF3A	-0.64809	5.74388	1.00781e-28
CTD.2301A4.5	-0.648015	2.63126	4.56029e-07
GFPT1	-0.647363	6.06597	6.15207e-33
PARD3B	-0.646762	3.28873	3.61936e-13
DTD2	-0.646337	4.66041	4.21793e-23
RP11.109P14.9	-0.645567	2.06401	0.0320991
PTPRJ	-0.645191	3.35293	3.35209e-12
RRAGB	-0.644838	3.2364	4.18106e-13
SOD1P3	-0.644649	0.609672	0.00238466
POU2F2	-0.644322	0.4687	0.0147206
CNTN1	-0.644071	4.62199	1.53951e-33
RDM1	-0.643761	1.49621	1.12907e-05
AF196972.4	-0.643192	1.73483	3.78882e-05
MESP1	-0.642775	1.52273	0.000359338
ZNF221	-0.642634	0.972803	0.00581928
AC096664.1	-0.642491	4.42089	1.45975e-08
NDFIP1	-0.641713	6.43875	2.88581e-53
SLC9A2	-0.640866	1.66912	9.73549e-05
SPATA6	-0.640786	2.53938	2.39171e-08
ZNF354B	-0.640001	3.99832	3.36923e-15
CPM	-0.639997	2.08726	8.69311e-08
NPL	-0.639847	2.983	4.22445e-11
MCOLN2	-0.639172	3.72062	3.58073e-12
EFR3B	-0.637061	1.87854	1.18738e-05
RP11.577H5.1	-0.637054	0.095115	0.0282999
IPP	-0.637015	3.47731	4.96562e-17
THAP5	-0.636756	5.23532	4.06992e-22
ACER3	-0.636681	5.2415	1.48999e-26
HPCAL4	-0.636501	2.80051	3.40385e-07
GMPR	-0.636334	1.17275	0.0011565
NHLH2	-0.636203	2.7928	9.59164e-09
ZNF582	-0.635714	1.50583	0.000266486
GNG2	-0.63542	1.82814	8.75173e-06
RP11.798G7.6	-0.63513	0.742288	0.00553584
ZNF14	-0.634716	3.04139	2.28918e-08
SLC13A4	-0.634576	2.30229	5.00043e-06
GAS6	-0.634508	2.58587	2.39706e-06
SLC41A2	-0.633959	3.25196	2.2721e-11
INVS	-0.633168	4.09313	5.78818e-24
SLC31A2	-0.632218	2.33656	7.27453e-05
CCDC176	-0.631812	2.35183	2.29032e-09
EIF2AK2	-0.6318	6.79686	1.59326e-33
ZRSR2	-0.630637	3.31403	1.30899e-10
ABR	-0.630452	5.46042	4.27767e-41
SGMS2	-0.63034	5.05788	1.82297e-23
RP11.822E23.8	-0.63029	2.54831	0.0171661
SRC	-0.629631	4.44361	5.37701e-22
AC009133.15	-0.629472	4.20858	1.61361e-11
TXLNG	-0.629283	7.04149	7.95202e-35
ME2	-0.629104	6.07949	7.55624e-43
SERPINE2	-0.628851	4.64079	1.27091e-30
AKR1B1P7	-0.628329	2.55798	1.84e-05
EMB	-0.628138	5.91325	1.22337e-34
TCP11L2	-0.628005	1.79042	9.82106e-05
ELL2P1	-0.627847	0.688177	0.00952432
RFK	-0.62773	5.87243	1.27272e-40
NTRK2	-0.627359	1.2204	0.00451901
HLA.F.AS1	-0.626146	1.55431	0.00014671
PITPNM3	-0.626028	1.95973	0.000819325
GPM6B	-0.625237	4.81087	1.76762e-28
PKIB	-0.624819	2.59892	9.43939e-09
GID4	-0.624544	4.82634	2.7899e-31
CCDC104	-0.624461	4.93704	7.21436e-32
SMARCD3	-0.624091	4.75103	3.12366e-18
FAM46C	-0.624025	2.97313	8.11351e-10
EIF4E3	-0.624021	5.18089	3.97057e-29
FAM83B	-0.622224	1.59907	3.61709e-05
OTX2	-0.621867	1.41654	0.000652528
C1orf106	-0.621367	1.21499	0.00161399
DNAJC25.GNG10	-0.621314	4.63612	1.07224e-19
RNMTL1	-0.621089	5.02075	5.20303e-26
SPA17	-0.620734	4.19185	1.43077e-17
RP11.27I1.4	-0.620246	2.62606	2.03553e-09
SLC40A1	-0.620235	1.77766	9.7472e-05
SOCS7	-0.620207	2.72883	1.5789e-09
SCOC	-0.619846	6.52629	7.64829e-28
SELM	-0.619184	3.81746	1.3302e-11
MOCOS	-0.618982	4.60825	1.63393e-22
RP11.288E14.2	-0.617726	3.03214	4.92299e-10
SYN2	-0.617507	2.73146	1.48009e-07
TMC7	-0.617267	2.30174	7.17385e-07
AC109333.10	-0.616998	1.33934	0.000115032
RBM41	-0.616959	5.11736	1.0752e-21
IFT74	-0.61694	4.39687	1.696e-16
SCCPDH	-0.615699	5.12991	2.28437e-33
AMZ2P2	-0.614603	1.05595	0.00250022
KCNJ3	-0.614558	0.344775	0.0232209
PRRG4	-0.614364	3.55184	2.35726e-11
CCDC144A	-0.614143	0.444337	0.0411405
ITGB1P1	-0.614114	3.8356	3.42882e-13
ATXN7L3B	-0.613255	7.29267	4.49503e-35
SLC35B4	-0.613217	7.08183	9.39909e-41
CUL1	-0.613201	7.21533	5.20059e-31
RP11.348F1.2	-0.61287	-0.00765144	0.030081
SYAP1	-0.612483	7.02982	2.39433e-35
ZBED1	-0.612002	5.13098	1.87216e-30
APOBEC3C	-0.611959	5.0694	4.78433e-25
FEZ1	-0.611698	2.22657	1.50885e-05
ZBED5.AS1	-0.611044	2.22536	6.62237e-06
SVIP	-0.610437	5.27564	5.8556e-25
SLC25A48	-0.610356	1.45238	0.00196963
LGI2	-0.609693	2.98698	7.44115e-09
ADAMTS15	-0.609615	1.78899	0.000278407
RP11.108P20.1	-0.609051	1.02146	0.0014397
CTD.2540B15.11	-0.608969	0.705089	0.0169438
RP4.792G4.3	-0.608505	1.22513	0.00118054
LPAR1	-0.607814	2.9059	2.5778e-08
FAM174B	-0.607121	1.07659	0.000531396
KIF27	-0.607072	2.54445	4.23639e-07
RPA1	-0.606305	7.65787	4.84185e-32
ZNF271	-0.606149	6.72847	7.49935e-17
TRAF1	-0.606006	1.55779	0.00156217
ZNF546	-0.605939	3.02368	2.00135e-09
SHISA3	-0.605693	1.30318	0.00740047
FAM109A	-0.605643	3.24667	1.04635e-09
MRS2	-0.604965	6.33259	8.74383e-49
GPR85	-0.604042	1.41482	0.00056917
TRAPPC2P1	-0.604006	2.06315	2.00472e-05
FBXO41	-0.603965	3.3514	1.12004e-07
AC068491.3	-0.603545	1.44829	0.00373293
TIMP1	-0.603217	4.56149	1.12742e-20
TIMM22	-0.60265	5.33346	4.73898e-28
AP1S2	-0.602411	5.99561	1.52047e-29
SYPL1	-0.601447	5.89677	7.92647e-32
RAB38	-0.601338	0.670938	0.007256
RP11.466F5.8	-0.60127	-0.0441935	0.0467927
CTD.3074O7.5	-0.601054	0.219373	0.0339078
SRPRB	-0.600984	6.45956	6.33528e-32
AGPAT9	-0.60095	3.0036	1.10904e-11
ACSL4	-0.600031	5.83498	2.29861e-42
STX17	-0.599975	4.44855	3.16409e-22
SNX10	-0.599839	3.99675	3.30355e-14
RP11.113I24.1	-0.59954	0.728863	0.00665003
FAM84B	-0.599312	6.36879	3.25699e-43
TMEM110.MUSTN1	-0.599081	2.74194	4.64559e-05
ARHGEF3	-0.598729	3.97303	3.00034e-19
B4GALT6	-0.59818	5.55136	6.65725e-26
ZNF189	-0.597671	4.81056	2.08942e-20
CTD.2336O2.1	-0.597632	1.52796	6.44353e-05
RP5.933K21.2	-0.597258	1.45228	9.15529e-05
PYURF	-0.596719	5.63855	3.28402e-16
ELOVL4	-0.59588	5.05714	1.25924e-23
DNM3	-0.59577	2.33678	1.15419e-06
MALT1	-0.595479	4.42537	1.09456e-20
UFL1	-0.594853	5.53483	1.18164e-21
GALNT5	-0.594838	0.235997	0.0466939
RIN3	-0.594714	2.90866	1.33619e-05
PDE11A	-0.594613	1.0247	0.00171745
SPON1	-0.594529	4.21513	4.39711e-14
ZNF460	-0.593734	1.92519	8.36951e-05
PSEN2	-0.593656	4.93098	2.48658e-27
AKAP7	-0.593083	3.09303	1.17382e-07
FAN1	-0.592503	4.75058	8.61616e-25
C17orf75	-0.592356	3.88931	1.06665e-13
TGFA	-0.592056	0.433919	0.0171084
PLEKHA6	-0.592001	0.392689	0.0320635
GTF2H5	-0.591784	5.15144	3.81704e-30
GOT2P2	-0.591693	1.38553	0.00205724
SPATA20	-0.591588	3.54566	7.0521e-07
PRELID2	-0.591291	2.19085	2.11992e-05
GLB1L3	-0.591237	3.44698	7.70772e-11
SCARB2	-0.591178	6.28312	1.05182e-36
SAMD12	-0.59102	2.98389	4.25751e-08
MTERFD1	-0.590664	4.56476	2.08095e-20
LTV1	-0.59065	6.72053	8.20248e-20
BBS2	-0.590632	5.06373	4.1931e-28
SDCCAG8	-0.589961	4.12254	1.90117e-14
ANKRD46	-0.589826	5.3123	2.74194e-24
TFPI2	-0.589813	1.21773	0.00239787
GEM	-0.588719	1.27248	0.00826032
CLGN	-0.588708	4.97083	3.2035e-28
RCN2	-0.587995	7.0928	2.8394e-26
RP11.798G7.8	-0.587601	2.26063	3.4013e-05
FAM160A1	-0.587133	2.54877	3.50229e-06
MAFA	-0.587123	1.71777	0.00352709
EIF2S3	-0.586853	8.38198	2.18677e-30
EIF2S3L	-0.586412	6.69742	9.93347e-30
SPTB	-0.586396	3.79032	1.83164e-18
LRRK1	-0.585865	1.26932	0.0026108
ZYG11B	-0.585542	6.3986	1.29996e-25
AP000525.10	-0.585163	1.61499	0.00408848
RP11.574K11.31	0.585055	3.2201	0.00140855
HIST1H2BD	0.585467	2.28673	9.84089e-06
RAVER1	0.585901	6.56957	4.75425e-15
RP11.146F11.1	0.585959	1.98225	0.000152921
RNF139.AS1	0.586121	1.98403	0.000162116
HOXD11	0.586233	5.22937	7.83507e-28
PET100	0.586704	3.17102	3.12857e-09
SCAMP4	0.586877	6.0169	3.36995e-19
HIST1H1C	0.587205	3.84419	1.08896e-09
TMEM132A	0.5875	5.21561	1.98021e-15
AC007969.5	0.587574	6.98821	5.13289e-16
TCF4	0.588147	5.47992	5.21763e-27
FAM122C	0.588207	2.55143	1.14571e-08
DISP2	0.588663	2.08421	0.000157845
UBALD2	0.58884	5.01117	4.64308e-18
SPOCK2	0.588921	0.973949	0.00974302
RGMB.AS1	0.588951	0.267377	0.0218742
HCN2	0.588977	3.8533	1.30432e-08
PKMYT1	0.589305	5.66969	4.75425e-15
HCN3	0.589358	3.83961	2.81224e-10
TNFRSF12A	0.590096	2.17376	5.60168e-05
EPC1	0.590998	5.21116	7.17823e-32
TSPAN4	0.591666	4.22607	5.24567e-15
TM7SF2	0.59195	4.62164	1.43695e-13
RP11.231C14.4	0.592559	2.58852	0.0141926
EML3	0.592693	4.07823	1.2018e-10
RP11.649A18.7	0.593229	2.69565	1.16128e-07
C1orf86	0.593686	4.84568	2.9636e-11
RP11.211A18.1	0.594418	-0.0569972	0.0479661
C12orf57	0.594647	4.31983	1.91967e-14
NACAD	0.594798	1.86857	0.000220854
AC140076.1	0.59551	0.0267959	0.044009
VPS51	0.595565	5.68091	1.1997e-19
EVA1B	0.596129	0.747858	0.0168082
RP11.54O7.17	0.597095	2.05347	0.000435706
STOX1	0.597405	3.60557	5.3524e-15
AC008443.1	0.597846	2.94281	0.00847855
SREBF1	0.598973	5.11498	7.03757e-11
RP11.255J3.3	0.599397	0.473521	0.00628716
AC010970.2	0.599423	8.95548	3.48045e-06
PYCR1	0.599495	7.15257	4.11931e-31
RFX1	0.60038	4.50876	1.47796e-15
CDKN1C	0.600663	1.59841	0.000407383
ANKRD30BL	0.600915	3.01931	5.01409e-07
RP11.20I23.8	0.601159	3.807	2.36269e-08
HNRNPA1P59	0.601277	0.0629186	0.0271745
NOL3	0.601606	2.08843	0.000242056
EPS8L1	0.601692	1.80867	9.92621e-05
RP11.73K9.2	0.601966	0.443267	0.0253183
ZNF513	0.602331	3.48413	8.88214e-13
RP11.125H8.1	0.602489	1.86108	0.000388758
CYR61	0.602949	3.59466	1.42618e-14
RBKS	0.603146	0.807657	0.00168085
MGAT2	0.603255	5.94424	2.42281e-18
GREB1	0.60364	4.6389	3.24374e-18
TMTC4	0.603974	4.78947	4.88467e-24
AC010336.1	0.604243	1.82393	0.0032663
UPK3BL	0.604491	2.93494	0.0187962
AGAP6	0.604801	4.51427	4.82453e-14
HES1	0.604882	5.10953	3.45821e-19
LPAR2	0.604884	1.04587	0.0014461
DUSP4	0.605476	1.49841	0.00145424
H2AFX	0.60567	7.26029	5.85511e-14
RP11.692N5.2	0.606138	2.50753	4.04456e-07
TRIM8	0.606701	5.30606	2.34451e-21
CHD5	0.607563	0.700753	0.00614811
RP11.514P8.8	0.607738	1.29376	0.0276359
SYNGAP1	0.608476	3.90101	3.80657e-08
VIM	0.60856	9.46826	1.30887e-26
AC005944.2	0.608783	2.65981	1.61426e-05
LATS2	0.609474	4.0782	1.06926e-18
RECQL4	0.609597	5.8341	5.31103e-18
FOSL1	0.610068	0.267788	0.0310658
RHPN1	0.610482	3.70734	2.99345e-11
RP11.390K5.1	0.610491	2.64424	0.000768274
GPC3	0.610715	5.86086	5.24635e-33
ZNF726	0.611044	0.4671	0.00837796
CORO1B	0.611521	5.57438	3.21502e-33
RP5.940J5.9	0.61174	8.03032	7.13366e-14
NOXA1	0.612256	0.555534	0.0143884
RPL5P34	0.612625	3.86987	1.55306e-10
ADIPOR1P2	0.612721	0.418673	0.018281
HOXD10	0.612729	6.61734	1.69402e-30
RP11.324I22.4	0.613058	0.348902	0.0107242
LRRTM4	0.613227	2.07008	3.40577e-05
ZBTB3	0.613503	2.56527	9.38549e-08
N4BP2L1	0.613723	0.609412	0.0165088
PSMD10P3	0.614031	0.474657	0.0247665
MFSD11	0.61478	4.78246	1.83003e-20
ZNF322P1	0.614968	3.13595	0.0358905
HIST2H2BE	0.615205	2.78389	1.35137e-07
FAM78A	0.615424	2.97541	8.30012e-10
EDA2R	0.616107	1.95804	6.19189e-06
RPUSD1	0.616522	6.01967	2.41978e-21
GRTP1	0.617346	3.66508	2.14497e-11
SIDT1	0.617381	0.795939	0.0120685
C3orf62	0.617827	3.90375	8.94891e-20
CTD.2184D3.1	0.619041	5.48626	2.1606e-28
C6orf3	0.619666	2.22052	8.66822e-06
TP53I3	0.620077	3.13995	2.85602e-13
CTD.2517M22.17	0.620103	1.01721	0.0158208
SLC26A11	0.620251	3.94856	3.15192e-16
TMEM14D	0.620381	2.99042	1.03919e-10
POU3F3	0.621429	4.5913	1.4763e-28
MTND1P23	0.621514	2.15848	0.000353744
SIRT7	0.62156	4.64058	8.97206e-23
C19orf60	0.622529	3.56653	7.55292e-11
SLC16A6P1	0.622983	0.833601	0.00300831
BMS1P8	0.623233	0.836569	0.014798
TICAM1	0.62543	2.13824	3.78298e-06
WDR54	0.62546	4.91199	1.38629e-33
COX7BP1	0.625509	1.34664	0.000877562
ETV5	0.625738	0.362541	0.0330902
RP11.486O12.2	0.62599	0.226489	0.0271738
RP11.124N14.3	0.627626	4.65748	3.58829e-18
SREBF2	0.627708	7.39302	4.94264e-31
ZNF76	0.627766	4.9125	3.718e-29
LIMD2	0.627934	4.13704	1.38749e-18
HSF4	0.628404	1.76685	6.58888e-05
SLX1B	0.628427	1.31141	0.0191636
MVP	0.628976	0.991301	0.00214032
MID1IP1.AS1	0.62905	-0.22334	0.032659
REEP6	0.629316	3.48141	1.93092e-09
RP11.556K13.1	0.630027	1.44629	0.0208329
WIPF1	0.630149	5.33792	5.16954e-32
NME3	0.630485	4.64876	4.75931e-18
ATP5D	0.632093	5.66184	2.36705e-15
GTF2IRD2B	0.632743	2.77687	5.28697e-09
LRRC45	0.633058	4.68994	7.07931e-28
ADM5	0.633163	1.24291	0.00146634
RP11.166P13.3	0.633727	0.241768	0.0108647
RP11.114H7.1	0.634131	5.04228	5.79713e-14
AC005336.5	0.634177	0.759588	0.00659628
NRTN	0.634368	1.78266	0.00104402
CLCN7	0.634796	5.8627	2.64487e-27
EGFL8	0.634955	2.16971	0.000430421
RGMB	0.635166	5.31912	2.02677e-39
RP11.365O16.6	0.635238	0.533288	0.0107879
SP9	0.635417	4.20108	7.11349e-26
HEY2	0.636203	3.46196	1.97213e-15
EFNB3	0.636279	3.98392	1.42152e-15
RP11.426A6.5	0.636802	0.279003	0.0192085
RPL5P18	0.63751	3.2009	9.42437e-05
RP11.119F7.5	0.637836	3.60299	1.90282e-10
HMGB2P1	0.638396	3.32099	2.4773e-10
MARVELD2	0.638576	4.36527	8.67678e-30
METTL12	0.639139	2.72517	8.44667e-09
AC073271.1	0.639582	3.60501	6.13108e-12
RP11.629G13.1	0.639644	-0.545796	0.0444599
DCXR	0.64024	6.29378	9.70174e-48
OCEL1	0.640514	2.52146	1.74645e-07
ESR2	0.640839	1.36716	0.000109896
NMI	0.641461	1.58918	2.42584e-05
GDF1	0.643359	2.47795	0.000155037
SLX1A	0.643424	4.13546	4.06957e-12
RP11.23J9.4	0.643443	1.43739	0.0416343
NMB	0.644192	3.01671	5.65426e-10
MEIS3	0.644201	3.39348	6.82086e-09
AP006621.1	0.644294	1.00717	0.00168171
SFXN3	0.645777	3.90079	2.7612e-17
C17orf62	0.646551	5.18105	3.9665e-26
AGAP9	0.646585	3.20939	2.98959e-06
IRS1	0.646634	3.31095	1.41518e-10
RP11.359E3.4	0.647191	1.99275	2.93783e-06
LRRC14	0.648311	5.67713	1.14344e-34
KLF6	0.648448	5.6755	3.39491e-45
GBAP1	0.648634	2.68253	5.28243e-10
MYL6P1	0.648693	0.275499	0.023442
RP11.464F9.22	0.648751	0.0295784	0.0436396
C1orf85	0.64897	5.65339	4.3228e-37
KCTD19	0.649275	1.71603	0.000225596
HSPA12B	0.649527	-0.0724784	0.0177972
CNRIP1	0.649847	4.35764	2.23342e-24
TSSC2	0.649854	0.336322	0.0119604
AP5Z1	0.650188	4.14389	1.00787e-12
SNRPBP1	0.650329	0.0304102	0.0294206
AES	0.65043	5.98042	2.20553e-23
KIAA1984	0.650831	0.165495	0.0425097
MLH3	0.650849	2.28319	5.62381e-09
HMGN1P4	0.651368	3.34328	0.00081705
HOXD.AS2	0.651605	2.17421	1.1916e-07
RP11.449P15.2	0.652259	2.17092	3.72347e-05
COMT	0.653717	5.80095	1.09343e-28
LLNLR.246C6.1	0.653768	-0.0911613	0.0170811
B9D2	0.654187	0.99306	0.00118465
FOXB1	0.654411	2.25844	1.18151e-05
RP11.398C13.6	0.654518	0.272482	0.0338277
FBXL6	0.654598	4.15745	4.22797e-08
DNPH1	0.655265	5.28772	5.00512e-24
GAA	0.655535	5.74843	7.47824e-18
PCIF1	0.65562	4.76161	2.67956e-22
HOXA.AS3	0.65585	4.5933	1.36592e-21
SGSH	0.655927	4.91175	4.1296e-23
COG1	0.65606	5.45227	1.77542e-33
HIST2H2BC	0.656946	1.4059	0.00595961
DENND1C	0.657068	0.986891	0.0121667
ALOX12	0.657121	0.545544	0.00437541
GMIP	0.657851	3.18692	6.72086e-13
CTBP2P4	0.659232	1.10086	0.00765845
AC093106.5	0.659479	0.236073	0.0118923
AP001468.1	0.659963	1.48046	0.00227116
ZNF525	0.660055	1.54259	0.000617686
ARID5B	0.660241	5.43459	2.7648e-39
RP11.31F15.2	0.66039	0.302654	0.015807
HBA1	0.660611	0.981532	0.000387684
BSCL2	0.660954	2.61807	4.63938e-10
LINC00263	0.661546	4.0168	1.44603e-22
HOTTIP	0.662237	0.432206	0.00312625
CTB.129O4.1	0.663292	-0.193001	0.0415568
AF003625.3	0.663868	0.031181	0.0301666
UBA52P5	0.664119	4.35989	2.45991e-05
PKN3	0.664726	5.26214	2.01082e-23
SLC43A1	0.664736	4.10507	3.07187e-18
EEF1A1P12	0.665111	0.882876	0.0173887
FOXC1	0.665535	8.47097	2.28813e-32
KRBA2	0.666156	1.17982	0.00497558
SBNO2	0.666179	4.92929	2.3593e-16
ANKRD10	0.666431	5.33095	2.73533e-35
RP5.1085F17.3	0.666518	2.19285	9.61661e-06
SCDP1	0.666645	5.20557	2.86158e-18
ZNF385A	0.666872	4.12773	5.43364e-15
JUND	0.666962	5.51109	5.84891e-12
RP11.444B24.2	0.666969	0.205293	0.0196388
CCDC180	0.667289	2.68766	8.65449e-05
CACFD1	0.66772	3.10358	4.18106e-13
C2orf48	0.667898	1.87813	3.98613e-05
HOXA.AS2	0.668327	3.45811	1.97048e-11
GDPD3	0.668391	0.427778	0.00430442
RMDN2	0.668476	1.71571	0.000153699
SYPL2	0.668639	4.63136	3.50065e-29
RP11.2H8.2	0.668746	0.156549	0.005787
MOSPD3	0.668956	2.80329	9.69028e-08
RP11.496I9.1	0.669006	0.656829	0.0131443
FAM129A	0.669596	2.94142	3.29243e-12
MAD1L1	0.669656	4.47523	5.75405e-36
RPS15AP24	0.669761	3.7248	0.0256774
NCAM1	0.670016	5.08297	5.02745e-37
ACAP3	0.670592	4.68586	3.01404e-13
HIST1H3E	0.670974	-0.0701659	0.0318927
ZNF608	0.671097	4.92698	1.21632e-30
CDKN2A	0.671743	7.27957	1.011e-21
SAMD1	0.671945	5.73755	9.87233e-31
FBN1	0.672562	5.09297	2.28813e-32
SLC38A10	0.672833	6.1663	1.05533e-50
GPR137C	0.673053	3.6788	1.29182e-18
TRPM4	0.673139	2.91508	1.29867e-10
UBBP4	0.67345	0.195533	0.00725167
ZNF506	0.673772	1.78354	3.80403e-06
TP53INP1	0.673921	4.33723	1.535e-25
CTD.2369P2.5	0.673991	0.384255	0.0217341
BAIAP3	0.674402	1.78793	6.82328e-05
SMAD6	0.674912	4.35751	2.70386e-13
RP1.200G19.1	0.675255	0.469934	0.00514305
AC004386.4	0.67547	2.79766	1.00174e-11
PCYT2	0.675675	5.17172	1.86258e-33
USP44	0.675961	4.07579	2.76471e-26
AMH	0.676281	3.23562	0.000172115
RELL2	0.676394	3.44431	1.26104e-12
ENTHD2	0.676433	4.06495	1.96327e-18
CLEC11A	0.676603	1.84614	0.000607041
RP11.305E6.4	0.677097	1.86574	1.07495e-05
ESRRG	0.677119	1.68457	2.07573e-06
AC092642.1	0.677574	0.482142	0.02176
RP11.150O12.3	0.678209	1.07066	0.000208439
ASPRV1	0.678334	0.677606	0.00156217
TRPV1	0.678436	2.74138	4.97662e-05
CHSY3	0.678741	2.52939	1.75038e-09
RBP7	0.678765	1.36914	1.02408e-05
PDCD4.AS1	0.679208	1.0151	0.0054088
PHYHD1	0.679232	5.03159	3.79907e-31
C19orf71	0.679283	-0.157938	0.0396215
F12	0.679756	2.87396	3.42285e-07
ABCA3	0.680058	6.39619	1.5421e-51
LINC00338	0.680199	4.74215	4.81522e-28
FDXR	0.680851	4.1051	9.62244e-22
STMND1	0.680914	0.216669	0.00768647
RP11.156E8.1	0.681681	0.136739	0.0337862
ZIC2	0.682786	7.52995	4.41542e-39
ELMO1	0.682942	1.98042	6.56954e-06
RP11.561C5.4	0.683971	4.04734	3.72283e-10
TECR	0.685214	6.04224	8.12969e-49
TPGS1	0.687551	2.79667	1.6081e-09
CNTNAP3B	0.687975	1.56524	0.00274961
FADS2	0.688114	6.7263	1.16593e-36
DCUN1D2	0.689865	4.3736	1.85667e-25
CTB.119C2.1	0.690081	2.33286	1.86233e-09
ABHD1	0.690985	-0.320903	0.0380328
PPP1R1A	0.691355	1.85014	1.0014e-06
FAXDC2	0.691428	1.98472	3.10048e-05
CTB.63M22.1	0.69196	6.41927	6.93216e-34
ACHE	0.692295	1.45938	0.000278094
RP11.258C19.4	0.692533	0.53968	0.00131847
RP1.170O19.21	0.692705	-0.159165	0.0156653
PLEKHG2	0.693251	5.15451	1.1781e-36
NUMBL	0.69337	4.39949	2.34359e-17
LAMP1	0.693963	6.96403	1.21392e-47
TMEM160	0.693978	3.43323	4.95484e-13
NSUN5P1	0.694062	5.6285	1.98864e-23
SCN1B	0.695346	0.925225	0.000255845
CTD.2047H16.4	0.695722	0.621034	0.00383631
C15orf62	0.696194	1.14481	0.000667978
PCDH12	0.696217	-0.175593	0.02363
RP11.290L1.4	0.696818	0.507261	0.0400951
C1orf95	0.696932	3.45567	2.92527e-14
RP11.434C1.3	0.697033	0.777959	0.00269564
RP11.274B21.3	0.6972	2.52577	1.17222e-07
RP11.649A18.4	0.697322	0.137214	0.0249631
LINC00632	0.69786	2.01477	5.34493e-06
PRDM13	0.698158	2.71501	1.35895e-08
FN3K	0.69859	0.239121	0.0319428
PAX5	0.698608	0.0881503	0.0107039
LINC00963	0.698738	3.75456	6.3489e-23
RP11.110G21.1	0.699334	1.20458	0.00113646
HIST1H4I	0.699432	0.00127201	0.0157665
CTD.2278I10.4	0.699477	0.338278	0.0125536
IRF2BPL	0.699705	4.62501	1.7343e-23
EPB41L4A	0.699757	3.26505	1.83672e-12
RP11.96D1.11	0.69998	3.20183	5.06941e-07
LACC1	0.700408	2.60071	6.4546e-11
IZUMO4	0.702119	0.00340564	0.00771663
AC132872.1	0.702261	1.44594	0.000839004
HM13.IT1	0.702434	-0.165636	0.0104316
NOTCH4	0.702473	-0.384238	0.0487189
TRIM7	0.702813	2.66613	3.50524e-10
RP11.420L9.5	0.702982	0.494571	0.00090863
ETV4	0.703202	-0.170473	0.0419741
XXbac.B461K10.4	0.703758	1.73148	0.0248092
SLC9B1	0.704355	0.156711	0.00911265
ZFP36	0.704731	1.46517	0.00114226
DBNDD2	0.704798	4.98173	2.38818e-26
GPM6A	0.705693	3.54905	9.84428e-14
MACROD1	0.705899	3.75478	2.85663e-19
HDAC10	0.705957	2.97151	2.96936e-06
AC008982.2	0.706759	-0.414582	0.0445044
VAC14.AS1	0.707308	0.0127776	0.0167019
SP8	0.707361	0.727971	0.00247539
CUEDC1	0.70794	4.5879	3.14231e-33
LINC01004	0.708177	0.649373	0.00122992
MAF	0.708357	5.4742	7.00976e-43
RP4.669L17.10	0.708401	2.3991	0.00181242
PLEKHG4B	0.708519	0.262281	0.00921948
QRICH2	0.708632	2.80543	3.37777e-13
CTB.31O20.4	0.709573	0.545567	0.00336692
TGFB1	0.709621	5.21689	1.18658e-18
RP11.347I19.8	0.710327	-0.132413	0.0299532
C8orf82	0.711117	4.62272	1.43964e-21
EFCAB4A	0.711322	1.4919	3.47388e-05
RP11.268J15.5	0.711327	0.483138	0.00726294
SLC22A17	0.711469	2.67208	2.09584e-07
C19orf24	0.711644	4.85938	7.65948e-24
LZTS2	0.712367	4.95263	5.61826e-22
PNPLA2	0.713406	5.8883	8.13667e-20
ANKRD9	0.713973	3.00035	5.38302e-06
RP11.649A18.12	0.714158	2.5159	3.08912e-06
AL136376.1	0.714187	0.811814	0.0013495
MEX3A	0.714379	6.11708	1.54037e-63
FAM171A2	0.714387	4.03109	3.78214e-12
FAM53A	0.715406	0.957206	0.000227751
RP1.170O19.20	0.715435	1.15124	0.000412501
NSUN5P2	0.715656	4.36482	2.06118e-14
PLXNB1	0.715704	3.33299	3.38325e-11
C2CD4C	0.715938	0.815828	0.00436768
CTD.2521M24.6	0.716136	-0.039047	0.035802
RP4.756H11.3	0.716334	-0.26354	0.0303398
RP11.600F24.7	0.716448	1.50446	5.60387e-06
CSPG5	0.71657	5.24072	9.61358e-43
LA16c.431H6.6	0.717073	0.984201	0.0214517
RP11.166O4.6	0.718393	1.02019	9.29142e-05
GPR37	0.718654	1.04843	0.000970968
EPB42	0.719463	-0.0723731	0.00877915
RP11.386M24.4	0.720494	2.003	4.6775e-07
PDZD7	0.721486	1.68697	2.75228e-06
RAB11B	0.721891	5.41979	9.30718e-26
TJP3	0.722113	1.00284	0.00218557
TFAP2A.AS1	0.722214	1.75303	4.22646e-08
AC000068.5	0.72224	1.73701	2.36111e-06
MSS51	0.722823	0.975317	0.00044905
SPATA2L	0.722846	3.51677	1.1246e-13
CTB.5E10.3	0.723228	2.85145	6.32001e-07
PRRT2	0.723667	2.29856	2.39417e-05
GIPC3	0.724971	4.05164	2.54102e-22
ESRRA	0.725112	4.36797	2.50945e-28
HIST1H2AG	0.725233	2.30757	3.35888e-08
THSD1	0.725314	2.16763	2.37428e-08
ACTA2	0.725881	2.03393	1.06931e-08
MRP63	0.725958	5.33177	3.55263e-41
PDF	0.726671	3.43188	1.30903e-07
CTD.2186M15.3	0.726705	0.78257	0.00027206
STX11	0.727215	0.00412791	0.0116704
SLC4A11	0.72796	3.79854	3.82859e-20
THAP8	0.728226	1.42981	7.45564e-06
RP11.752L20.1	0.72899	1.62715	6.70199e-06
RP11.154H23.3	0.72918	0.231939	0.00610087
C1orf51	0.729199	-0.257729	0.0446304
COMTD1	0.729338	3.85837	1.37957e-14
CARNS1	0.729396	-0.415765	0.0447196
RP11.564C4.6	0.729891	0.405692	0.00251468
DNLZ	0.730096	2.54561	6.46445e-11
UPF3AP1	0.730398	1.95532	3.66159e-06
ZSWIM4	0.730453	2.60305	5.3611e-11
TLX3	0.730734	0.387597	0.00254279
AC137932.1	0.730745	0.884656	0.00742209
CACNB3	0.732121	3.56799	4.59924e-14
RPS10	0.732199	7.50637	5.94092e-14
PFKP	0.732688	6.03659	2.79796e-59
CNKSR2	0.732936	0.469137	0.00141478
RP11.43D4.2	0.733747	-0.00500638	0.0156653
AGAP2.AS1	0.734137	3.22951	1.29175e-16
HIST1H2BK	0.734302	6.53629	8.54553e-36
MFAP2	0.73444	3.26301	4.92662e-17
CTC.564N23.2	0.734954	0.794297	0.00393336
DTX2P1	0.736404	0.677744	0.0117531
PARP4P2	0.736453	-0.339325	0.0381723
AL162407.1	0.736622	1.58224	0.0060623
RP4.555D20.2	0.736668	1.3213	4.26262e-05
CDH4	0.736831	0.752824	6.10783e-05
SPINK5	0.737177	-0.217157	0.0214386
RP11.357H14.17	0.737685	1.78453	3.08207e-07
FAM159B	0.737686	0.127926	0.0181503
PTPRO	0.738069	1.07216	0.000451288
SPHK1	0.738193	2.83316	2.09432e-09
ABHD17AP2	0.739798	0.558016	0.00224861
ABHD17AP1	0.739839	0.485101	0.00265817
AZI1	0.740041	4.81906	6.95951e-25
ARHGEF19	0.740285	0.835283	0.000559566
TEN1	0.740404	2.58024	6.03741e-08
RP1.86C11.7	0.740867	0.447258	0.0012911
DMRTA1	0.741161	-0.0941341	0.00835531
RTEL1.TNFRSF6B	0.741377	2.7631	4.32374e-09
snoU2.30	0.742945	0.287907	0.00842965
RTN4RL2	0.74297	3.03742	6.3272e-08
AL139099.1	0.743154	-0.134948	0.0269381
TSPO	0.744775	4.63121	1.60821e-15
ARGLU1	0.745049	6.73691	6.96977e-49
RABEP2	0.74522	3.37343	1.26799e-17
AC004463.6	0.745443	2.15446	2.66015e-09
UAP1L1	0.745476	4.69555	7.10081e-27
SLC6A4	0.745863	0.728552	0.000386246
RP11.16E18.3	0.746418	0.0803102	0.00929889
DDAH2	0.746445	3.2566	7.32485e-16
SCARF2	0.747121	5.11891	7.07177e-18
UTF1	0.74776	-0.0253632	0.0324144
TMEM104	0.748122	5.19666	2.90058e-47
ZNF865	0.748225	4.04585	8.8928e-16
RASSF7	0.748704	3.26365	3.1081e-17
AC073310.4	0.748729	2.13631	7.31641e-09
WDR34	0.748764	6.44659	6.59379e-39
FASN	0.748792	9.73571	1.40219e-22
RILP	0.7489	1.33266	3.85303e-05
HSPB1	0.749109	5.78578	1.83927e-18
PPP1R13L	0.74982	3.20952	3.29819e-09
IPO9.AS1	0.750388	-0.239943	0.0356726
PRR7.AS1	0.751378	-0.143412	0.0190377
STARD4.AS1	0.751399	1.61402	7.16727e-06
LRRC56	0.753215	-0.277388	0.0142326
TBX6	0.753792	0.514083	0.00573177
RP11.872D17.4	0.753944	1.3161	0.000119403
AC002398.9	0.754159	1.79045	2.25864e-05
MIF	0.754511	8.57629	1.98321e-14
ORAI1	0.755898	3.64169	8.63211e-24
CPZ	0.757379	0.992107	0.000789635
RP11.525G13.2	0.758237	-0.475088	0.034568
RND2	0.758861	4.92175	2.03509e-40
TNFRSF13C	0.759292	-0.512102	0.0452212
HOXA3	0.759743	5.04292	2.34922e-28
PPFIA4	0.760537	2.86289	1.6419e-06
HSPB1P2	0.760629	0.883792	0.00241106
RPL3P12	0.760936	1.14221	0.00014908
RPL32P29	0.763297	0.955527	0.000493513
FGF11	0.764091	3.69823	1.41848e-21
ADAMTSL5	0.764396	0.588747	0.00172231
FZD8	0.764514	3.99914	2.48262e-23
SOCS2.AS1	0.76653	0.389047	0.00231156
SALL3	0.767911	2.79889	3.75485e-10
CCDC13	0.769032	-0.513445	0.0348629
LINC00634	0.770086	1.26759	2.36982e-06
CTA.390C10.10	0.770435	3.23905	3.39229e-16
HSPA2	0.77081	1.77821	1.08408e-08
RBP1	0.771046	2.57123	6.69008e-11
GPER1	0.771049	1.32443	7.24281e-06
FRY	0.771172	2.72519	8.91271e-13
RHOF	0.771188	2.8544	0.000106521
HOXD9	0.772022	4.98831	5.42737e-23
EML6	0.772258	3.92329	1.75242e-24
IRS2	0.77333	3.92888	2.62261e-22
LTBP4	0.773409	5.32616	5.49433e-13
GPX3	0.773725	5.3278	4.7666e-47
ZNF414	0.774113	3.15195	4.75949e-08
HSPA1L	0.776405	-0.409992	0.0103889
CTC.338M12.4	0.776445	2.88586	2.72981e-13
DOC2A	0.77712	3.16016	1.39829e-11
BEND6	0.777601	2.14826	2.13038e-10
SKA2P1	0.777747	0.657457	0.00405692
MID1IP1	0.778076	6.46441	6.49519e-48
CDT1	0.77815	6.48267	5.07057e-32
ADAMTSL4	0.778523	0.525248	0.00110826
DGKH	0.779441	5.83462	1.89252e-15
ZNF682	0.779658	1.03564	0.00226707
RP11.419C5.2	0.78024	0.26702	0.0385081
CTA.390C10.9	0.781328	1.37106	4.26374e-05
DBNDD1	0.781335	5.37774	2.21097e-31
RP5.827C21.1	0.781689	2.14331	6.17806e-07
COL6A4P1	0.782013	0.00411445	0.0150013
RPL37AP1	0.782221	1.33785	0.00587139
URAHP	0.782936	0.374552	0.0047946
BOLA2	0.783169	0.610134	0.010153
RP11.354P11.4	0.783432	0.700339	5.27618e-05
RPL7AP11	0.786235	0.666058	0.00113434
OBSCN	0.786246	4.03711	5.10754e-17
MAP3K8	0.789606	2.08885	1.77081e-07
VEGFB	0.79177	4.71734	2.00648e-30
AC074183.4	0.791968	0.804093	0.000782753
RP11.18H7.1	0.79296	0.605516	0.00103227
EEF1A2	0.794324	6.8039	2.99358e-36
NFIC	0.795388	5.443	2.17991e-32
GPR176	0.795659	4.39801	1.8645e-38
CSDC2	0.795674	0.252566	0.00121927
RAB11FIP1P1	0.79706	0.425111	0.00256299
RCOR2	0.797396	2.43161	2.64982e-09
GLUD1P2	0.797686	-0.221421	0.0114884
BASP1	0.797881	3.9935	5.50162e-28
C9orf172	0.798352	0.248081	0.00194887
RP11.312O7.2	0.79922	2.3514	0.00716737
ABHD8	0.799537	2.66738	2.03916e-12
PRR7	0.799667	2.53234	1.36575e-06
SPSB3	0.799684	3.32778	3.94027e-12
EPSTI1	0.801073	0.177134	0.0109322
RP11.498C9.15	0.802106	2.90115	5.92669e-15
ZNF462	0.80255	2.23254	4.86287e-11
ZNF785	0.804018	1.63985	3.77583e-06
RP3.467N11.2	0.805262	-0.0500578	0.0290748
TERT	0.805765	2.33322	2.16087e-12
CCNG1P1	0.805864	0.987147	7.79311e-05
AC012309.5	0.807915	0.0706262	0.00817583
RP11.315I20.1	0.807944	0.0929811	0.00866906
RP11.552F3.4	0.80838	-0.0426806	0.0128206
IRF7	0.810274	0.525093	6.29055e-05
RP11.613F7.1	0.811628	1.8921	8.52292e-06
RP11.259K5.2	0.813779	1.57236	0.000192366
RP1.170O19.23	0.813958	-0.625552	0.0339375
SIPA1	0.814166	4.23303	1.51343e-21
AC132872.2	0.815504	0.0472724	0.0142795
CTGF	0.815645	1.58508	6.50707e-06
RP11.350N15.5	0.815795	-0.26623	0.0131707
CCND1	0.816104	4.43005	1.34603e-20
EFEMP2	0.816265	0.404826	0.00136668
Z69890.1	0.81676	-0.0826294	0.0178854
NAPRT1	0.816943	3.82503	4.9759e-18
RAB20	0.816973	1.35136	2.51072e-06
DNAH17	0.818579	1.46642	1.44306e-06
CNTFR	0.819445	2.63385	3.2734e-13
AC016712.2	0.820086	-0.348052	0.0348555
C12orf79	0.820236	0.955613	6.80127e-05
OXLD1	0.821921	4.72001	1.5207e-45
RP11.174O3.1	0.824317	1.01448	4.92176e-05
RPS21P4	0.824393	2.50702	9.17897e-13
SPATA13	0.825853	4.3795	1.56176e-51
PCDH7	0.827732	6.19515	1.2517e-111
FAM173A	0.827828	3.4742	3.20464e-12
TSPY26P	0.828073	-0.243907	0.023755
MYLK.AS1	0.828641	0.331579	0.0035291
RP11.1079K10.4	0.828993	4.81053	1.71225e-12
RP5.1074L1.4	0.829856	4.41253	6.86246e-27
LDHD	0.829931	0.0925454	0.00105464
PTPLA	0.830027	3.68004	1.7343e-23
RP11.673C5.1	0.830473	6.59314	9.95375e-29
AC004943.1	0.831622	4.01791	5.6794e-08
HLA.DOA	0.832244	2.26132	1.02777e-10
RASA4B	0.833076	0.803241	0.0492528
RP11.356I18.1	0.834408	0.554628	0.00176144
RPL27AP	0.83595	3.23523	3.81949e-19
C1orf233	0.836052	4.7078	7.21935e-23
RP1.197O17.2	0.837059	0.269083	0.00168679
C9orf16	0.83709	4.76628	1.85241e-44
FNDC1	0.837461	2.46168	4.27035e-15
TMEM180	0.838341	5.03676	3.23791e-40
HES4	0.838861	5.62337	1.03039e-16
PLK2	0.84043	2.6943	4.42292e-12
RPL5P30	0.840546	0.561512	0.000592993
PFN1P9	0.840667	1.0777	0.00164542
EEF1GP1	0.841783	2.78468	5.13221e-11
AC074286.1	0.842022	0.566444	0.000288058
ISG15	0.844256	0.702351	0.00028519
ZNF503	0.844715	8.53596	2.11411e-31
KIAA0408	0.844967	4.37921	5.67128e-33
RP11.336N8.4	0.845297	-0.00126284	0.00679874
RP11.20I23.13	0.845477	2.98312	2.20125e-14
FAM204BP	0.845905	0.42672	0.000228814
KCNH3	0.846468	0.507495	0.00214667
CNN2	0.846576	5.66515	8.84645e-43
GAPDHP38	0.847656	2.71933	3.33575e-06
RP11.288H12.3	0.847911	2.16294	6.18693e-12
RP11.1055B8.6	0.849379	0.803951	0.000241922
HIST1H2BJ	0.849894	2.45323	4.85799e-13
RPL34P31	0.850158	2.77108	2.04405e-08
ATG9B	0.850511	-0.13122	0.0180485
UNC13A	0.851238	2.84445	9.64425e-16
MIER2	0.85127	3.70651	1.16779e-26
SYT6	0.851381	1.62546	8.26785e-08
RP11.289I10.2	0.852893	0.963706	2.42165e-05
CTF1	0.854954	0.165981	0.00166228
SKIDA1	0.855546	3.36562	3.27009e-31
RN7SK	0.856148	2.45386	0.000223051
KCNS3	0.856519	0.527411	0.000152884
CDR1	0.857544	1.61834	4.25205e-08
RAC3	0.857579	6.6096	2.82589e-48
HOXD4	0.858908	2.74477	6.27814e-13
OSBPL7	0.860794	2.19847	2.69935e-10
GAPDHP70	0.861134	5.27706	2.51728e-20
RP11.344N10.5	0.861486	0.63571	0.00107821
RP13.516M14.1	0.864313	1.29595	0.000139206
PBLD	0.867132	3.09058	4.50584e-15
MAST1	0.867818	4.03516	7.05837e-30
HSD11B1L	0.86906	2.68845	1.0053e-19
RP1.283E3.4	0.869252	1.99991	5.53614e-08
RP11.400F19.18	0.869393	0.314899	0.000898235
RP11.632C17__A.1	0.869623	6.61099	2.81301e-29
UPF3A	0.870668	4.73353	1.94339e-56
HAGHL	0.871571	2.9446	8.24189e-12
RBFOX3	0.872265	0.716758	1.61404e-06
NNAT	0.872677	-0.0603934	0.00505776
THEM6	0.872867	4.90487	2.75031e-28
AC027601.1	0.873277	1.24917	2.5162e-05
CTB.131B5.5	0.876607	-0.0579187	0.0011011
CYBA	0.876629	6.04917	6.40336e-48
RP11.345P4.9	0.877346	2.05795	1.87379e-10
SYT17	0.87738	1.61633	4.66869e-09
AC005102.1	0.87864	2.34755	1.06688e-11
KIF17	0.878763	3.66843	2.71738e-23
LINC00910	0.881518	2.7037	4.96562e-17
CCDC106	0.881751	4.42619	1.33114e-31
RP11.112J1.1	0.883611	4.58601	7.33077e-28
DNASE1L2	0.883772	0.319549	0.000493893
ZNF429	0.884959	2.40679	9.31173e-13
LIME1	0.885043	1.82045	2.57517e-05
ZNF503.AS2	0.885241	5.31402	7.75475e-36
DYRK1B	0.886024	3.7481	1.96327e-22
RP11.498C9.3	0.887612	3.0077	0.00260913
RP11.324J13.1	0.88805	-0.0969775	0.00756036
RP11.85K15.2	0.89056	-0.380589	0.0156075
BTF3P12	0.89238	0.114304	0.00601343
N4BP3	0.892971	2.25782	1.73432e-11
SOGA3	0.893097	4.30368	9.07227e-28
TMEM132E	0.893426	1.27914	7.6393e-07
MYO15B	0.893593	0.542387	0.00103112
Z97634.3	0.894291	2.96331	2.76706e-13
LINC00273	0.895237	0.597371	0.000156283
MRPS36P1	0.895848	0.816366	6.70958e-06
SNAI3	0.896994	0.623619	4.11314e-05
WFIKKN1	0.898371	-0.214536	0.0092852
RPL12P4	0.898501	3.79493	5.79677e-09
POLA1	0.898707	7.50297	4.1453e-81
RRAS	0.899526	1.26655	8.68556e-06
KCNIP2	0.899584	0.660249	2.69035e-05
ESRRB	0.899618	3.09578	3.83341e-24
RP11.368I7.4	0.900053	0.0625744	0.00578013
ALG1L	0.900099	1.33804	3.25772e-06
ERBB3	0.901652	3.34107	1.4675e-28
PIDD	0.901823	4.50996	5.02475e-20
DTX3	0.901833	4.21908	3.55676e-40
TM6SF2	0.902234	-0.26976	0.0097619
AC144521.1	0.903561	-0.030231	0.00126502
AC009299.5	0.906406	1.65375	4.39373e-09
RP11.575L7.8	0.907328	-0.402065	0.0347402
CELF3	0.907703	-0.270861	0.0326807
RPL37P23	0.90773	3.20945	3.12092e-10
SHISA7	0.908201	0.895317	6.72732e-05
RP11.517B11.2	0.909111	0.561357	3.52084e-05
MSC	0.90922	-0.0901127	0.00775979
IGFLR1	0.909417	1.81941	1.88588e-09
KANK3	0.912492	0.724112	9.08191e-05
QPRT	0.912629	5.56408	6.73514e-47
ASPSCR1	0.913765	4.53461	7.96819e-48
KCNN2	0.915144	0.698849	5.88204e-06
YPEL3	0.916059	3.14191	4.59927e-14
APC2	0.916398	1.95954	2.75557e-10
UCN	0.916539	-0.329445	0.00290759
CTD.2090I13.1	0.919188	-0.161541	0.0177265
RP11.250B2.5	0.919466	-0.200803	0.00180003
PARD6A	0.91965	1.75856	1.37761e-10
C16orf86	0.920259	0.861695	0.000173772
FAM195B	0.920514	5.19231	5.43028e-53
RP11.298J20.4	0.921282	0.859467	0.000270141
PALM2.AKAP2	0.921807	2.32297	0.0119886
FST	0.924461	0.502237	3.40495e-05
CUBN	0.925396	-0.455744	0.00895815
PRR24	0.928162	1.08326	1.34092e-05
MALAT1	0.92945	9.00211	4.02598e-43
RPL35AP21	0.929779	1.96113	3.10286e-07
CDC42BPG	0.931546	1.82174	5.72309e-10
AMDHD2	0.933331	3.93771	2.28813e-32
CADM2	0.933845	1.35326	5.82334e-09
TCAM1P	0.934814	1.63324	1.42568e-07
SLC9A3R2	0.935026	5.32714	4.51009e-63
AC091654.7	0.936336	0.431142	2.0712e-05
HOXA11.AS	0.937385	5.10514	1.0039e-64
CHRDL1	0.93871	1.3911	5.46299e-09
HOXA6	0.938815	5.02895	1.63179e-48
TECRP2	0.938927	1.40103	1.67671e-06
LL22NC03.86G7.1	0.94105	1.91676	7.13176e-10
RP1.40G4P.1	0.941943	5.00743	1.69452e-36
AC099522.1	0.942188	3.95071	5.60965e-19
HIST2H2AA4	0.944243	3.08005	5.79631e-17
RPRM	0.946475	3.1366	2.65113e-25
MAP3K6	0.952529	3.62369	7.70256e-24
MAFG.AS1	0.952798	2.39681	3.55356e-17
MLLT4.AS1	0.954168	0.307767	0.000477439
C18orf56	0.954935	1.51982	1.65116e-07
TYMP	0.956591	1.03001	1.54714e-05
C1orf53	0.956777	1.45327	2.56837e-08
TRIP6	0.957966	5.92005	1.93347e-58
FOXA1	0.961601	4.35094	4.76012e-39
RPS2P7	0.963841	-0.303085	0.016845
NR2E1	0.964194	0.278247	0.000213897
HIST1H2AM	0.965756	-0.148666	0.00820431
RP11.152N13.5	0.96776	1.75305	5.59432e-11
ASPHD1	0.968007	1.09723	6.84624e-06
STAT6	0.968586	4.62232	3.76327e-55
CTXN1	0.968619	4.60476	7.39599e-14
UNC80	0.969182	-0.259536	0.0282509
TRIM46	0.970706	1.81585	2.6319e-08
RP13.1032I1.7	0.97135	3.75586	1.51014e-31
PHF11	0.973695	1.74926	2.20749e-14
MFSD10	0.973741	5.01006	4.96565e-31
ZBTB42	0.974852	2.39646	6.73751e-14
CNIH2	0.974859	2.32241	6.13537e-13
RP11.196G18.22	0.975599	4.73125	2.68238e-55
ATP5C1P1	0.98034	2.33372	1.56855e-09
HOXD3	0.981007	4.27919	3.54503e-25
CRMP1	0.982312	4.87813	4.77838e-64
HTR7	0.982748	0.355445	5.67476e-06
CHKB.CPT1B	0.984184	1.2099	0.00735902
FBXL8	0.984845	2.63853	1.07615e-17
MT.TM	0.987969	-0.318843	0.000618615
PTMS	0.989567	6.60683	4.19893e-32
CCDC78	0.990375	2.13857	1.39993e-09
RP11.390B4.5	0.991481	1.57773	1.48076e-10
CICP16	0.991921	0.00506099	0.00335656
MIDN	0.995032	6.27173	1.0654e-52
SEZ6L2	0.996667	5.22463	3.06203e-41
RP11.638I8.1	0.998057	0.550134	0.00010207
PRKCH	1.00298	4.1639	3.2616e-56
RP11.829H16.2	1.00629	3.53695	3.12013e-17
PHLDA2	1.00639	1.77412	3.71809e-07
ISM1	1.00658	1.42443	5.32669e-09
RP11.399K21.14	1.00817	2.46049	2.53634e-14
KMT2E.AS1	1.00897	0.767385	1.07121e-05
AC007347.1	1.00947	2.3613	0.000116417
AC021106.1	1.00963	0.74293	4.25326e-06
LL22NC03.2H8.5	1.00999	3.32698	3.62526e-15
GAPDHP63	1.01019	3.15717	6.01488e-22
GRIN1	1.01068	0.80871	7.71949e-06
SYNPO2L	1.01399	-0.53818	0.0253868
RP11.266L9.2	1.01582	0.383566	4.0838e-05
SLC22A18	1.01621	0.780467	7.57123e-05
WASIR2	1.01634	0.954666	3.34542e-07
AC009005.2	1.01859	0.81994	7.99267e-07
RPS6P16	1.01931	-0.277239	0.00113906
CCDC116	1.01945	-0.365871	0.0277913
DUSP8P5	1.02317	1.34468	4.05609e-07
RPRML	1.02548	0.846678	2.32408e-05
ZNF442	1.02581	0.120839	0.00250163
RP11.444E17.6	1.02716	0.441518	0.00044496
HIST1H2AC	1.02734	2.95202	3.17042e-18
MRC2	1.03145	4.47753	1.34745e-44
C11orf96	1.03557	1.38639	4.01788e-06
SYNGR3	1.0365	3.00834	5.02099e-23
RP5.1119A7.11	1.03719	-0.0966924	0.000160748
RP11.657O9.1	1.03901	-0.442856	0.00043875
RHBDL1	1.04405	0.560506	8.10681e-05
RP3.399J4.2	1.05097	0.00211889	0.0018603
CELF2	1.05447	5.41233	2.93838e-85
RP11.192N10.2	1.05513	3.48405	1.46459e-10
RP11.474C8.4	1.06027	1.61456	4.41118e-11
MIXL1	1.06663	1.2598	1.53075e-09
FILIP1L	1.06682	0.485911	5.81364e-05
RP11.785H5.1	1.06695	0.31071	0.000266434
FBXL7	1.06776	-0.210365	0.00362081
CTD.2147F2.1	1.06864	-0.178791	0.00042067
RP11.793H13.3	1.06978	-0.164334	0.00436454
CCKBR	1.07149	0.248882	0.000106102
RPL5P23	1.07315	2.41831	1.02436e-14
CEMP1	1.07561	1.93837	2.80594e-05
MGST1	1.07768	5.01232	2.32892e-87
C10orf10	1.07896	2.44447	1.14044e-14
CDH24	1.07913	3.53524	9.7122e-28
HSPB1P1	1.08138	0.592548	0.00557749
FRMD8P1	1.08747	0.168697	1.74233e-05
DCHS1	1.08956	3.40773	1.32834e-20
[truncated: 175 more rows]

## Sheet: TableS3B. ZFX KO clone2
TableS3B. Differentially expressed genes identified in ZFX KO clone2 by RNA-seq
Sample:	ZFX KO clone 2
Control:	Control in wt HEK293T
Replicates:	Triplicates
Cut-off:	FC 1.5, FDR 0.05
Gene	log2FC	log2CPM	FDR
Y_RNA_8.Y_RNA	-10.5901	2.03481	2.41629e-117
snoU13_6.snoU13	-9.71543	0.0339833	0.000240383
MAGEA6	-7.26066	0.375973	4.64886e-101
PNPLA4	-6.84595	-0.997452	2.34517e-24
AC005253.4	-5.22897	-1.89434	1.39843e-07
ENPP2	-4.82684	-1.08327	3.06405e-15
MAGEA3	-4.74295	-0.268595	4.18295e-16
ITPKB	-4.67656	2.06502	1.42877e-167
CTB.191K22.5	-4.55407	-0.968921	0.000113288
NCAM2	-4.50082	-0.584006	1.08819e-17
MAGEA2	-4.07843	-1.13971	1.59648e-22
RP11.170M17.2	-3.80156	2.10569	1.62197e-05
RP11.462L8.2	-3.64461	-1.75612	3.35842e-08
SYTL5	-3.40856	3.41495	1.4232e-218
SORBS2	-3.36453	-0.800875	1.79405e-12
AC002117.1	-3.31895	0.14831	2.22859e-16
MAP6	-3.17335	-0.0801151	8.61383e-18
SYT13	-3.15099	-0.590276	3.61774e-11
CPPED1	-3.13194	0.990384	3.33692e-28
TMSB4X	-3.05768	2.83796	3.79561e-146
PHEX	-3.02442	0.00426367	3.22149e-06
ZIK1	-3.01928	-0.651636	4.82271e-13
TSHZ2	-2.98685	1.45063	1.866e-45
SULT1A1	-2.98265	0.921416	6.62069e-29
HAS2	-2.97442	-0.903342	1.15703e-08
VSTM4	-2.96626	1.20745	1.32391e-39
SPARC	-2.94806	0.538746	8.20435e-26
SLC8A1	-2.90912	1.96448	5.29058e-62
SLC16A14	-2.73109	3.05935	7.43055e-128
STMN2	-2.65397	-1.00893	9.37584e-05
SNAI2	-2.6399	4.03795	5.19768e-254
VAMP8	-2.63323	0.761665	1.55372e-38
IRX6	-2.62766	-0.190407	1.48926e-11
SULF1	-2.62668	2.3922	1.12792e-79
DCDC2	-2.60069	-0.597359	6.26944e-12
GS1.72M22.1	-2.4771	1.01227	3.0574e-27
LONRF2	-2.45115	5.22197	7.02307e-279
CHODL	-2.43426	-0.86598	5.19142e-06
GAS7	-2.38851	1.08143	8.36223e-31
FRRS1L	-2.35736	2.55308	1.71384e-87
RP11.362K14.6	-2.35299	0.0493733	8.69881e-10
CSPG4P5	-2.33523	0.355776	3.30823e-07
TENM1	-2.28935	3.72536	5.03446e-120
TNFAIP2	-2.27727	-0.20703	4.10104e-07
TNC	-2.22997	0.483181	3.14265e-17
ZNF385B	-2.2072	1.62909	6.65775e-37
PPP2R2C	-2.20456	1.38594	6.34769e-46
AMOT	-2.20265	8.39948	0
IL18R1	-2.20081	1.3678	1.8061e-28
RP6.99M1.2	-2.17237	3.04568	6.61456e-106
PCDHGC3	-2.10707	1.71769	1.0137e-36
CDH1	-2.10381	2.13713	1.81718e-30
ARAP3	-2.10199	1.0151	2.54597e-16
SLIT3	-2.10052	-0.340644	2.39495e-09
NHS	-2.07407	1.29866	4.35067e-29
SLC26A4.AS1	-2.05811	-0.399256	7.74804e-06
MPPED1	-2.01703	-0.642021	5.6824e-06
TMEM99	-2.0098	2.90374	1.50276e-72
AC104534.3	-2.00436	0.700488	0.000979179
NEFM	-2.0035	5.91848	0
PCDP1	-1.99074	-0.353514	4.81958e-07
MGARP	-1.98134	2.92437	4.57806e-72
KRT222	-1.97962	1.22922	2.12232e-28
UNCX	-1.96226	0.820194	1.09842e-20
IRF8	-1.95308	1.71881	4.2867e-37
CRYGD	-1.95276	1.03282	1.65971e-18
GPR156	-1.95215	0.955336	3.91486e-18
KRT8	-1.93113	2.31463	1.86869e-30
AC020663.1	-1.926	0.676115	1.02516e-05
SNX19	-1.92332	0.0329749	7.33565e-09
SORCS1	-1.91099	-0.332608	1.45844e-06
HLA.DPA1	-1.89977	2.15564	3.0246e-34
HTRA1	-1.89727	3.13743	1.07686e-58
IL10RA	-1.89462	-0.78619	4.4996e-06
CD99	-1.85374	5.75197	0.000231882
DGCR5	-1.84947	2.31392	5.70108e-32
KIAA2022	-1.84922	0.907395	4.14759e-15
MVB12B	-1.84918	3.616	1.07292e-93
FZD10.AS1	-1.84787	-0.478271	5.09504e-05
PTGES	-1.83382	-0.519486	0.00150335
SYK	-1.83268	3.95581	1.56409e-147
SFTA3	-1.83134	-0.457477	3.83147e-06
NOS2	-1.82861	1.41107	9.41778e-21
LZTS1	-1.82599	0.489515	4.73289e-10
RAI2	-1.81739	0.458243	1.53368e-14
FZD10	-1.77587	0.88517	3.24986e-12
ADM2	-1.77254	-0.338003	4.49116e-06
COL14A1	-1.76761	2.91184	2.93774e-51
SNPH	-1.76418	2.13537	2.66457e-44
FSTL4	-1.76293	-0.484768	3.83147e-06
MBP	-1.75231	1.10168	5.6689e-15
CEP112	-1.7402	2.4664	4.17066e-53
RP11.982M15.2	-1.73171	0.506784	2.59327e-05
LPL	-1.72798	0.785112	6.91991e-11
FAM13C	-1.72398	1.22405	9.4516e-07
LINC00152	-1.71854	-0.489212	2.56305e-06
ZNF222	-1.71581	1.27358	1.59719e-15
ALS2CL	-1.7157	0.159292	2.38854e-07
ZNF547	-1.71416	0.0416177	2.77305e-08
C15orf52	-1.71014	0.646604	5.63341e-10
RP11.447H19.3	-1.70884	0.147012	3.69488e-05
REPS2	-1.70598	1.65112	8.45003e-26
BCAS4	-1.70506	1.83617	5.1424e-27
GPRC5C	-1.70208	2.30984	3.58478e-33
OAS3	-1.69848	-0.708794	4.68599e-07
IFIH1	-1.68471	0.686463	3.34715e-10
ACVR1C	-1.68132	2.31963	4.95255e-29
COL3A1	-1.67281	0.20708	4.81198e-07
LRRN2	-1.66448	1.91636	2.49922e-18
OLIG1	-1.66138	0.151173	2.58233e-10
FHAD1	-1.65896	-0.125828	8.58251e-07
RP11.293I14.2	-1.65702	0.220578	0.000100523
FENDRR	-1.65558	2.30406	3.41744e-32
AC114546.1	-1.64998	0.747584	2.99552e-05
FOXL1	-1.64988	-0.485314	0.000184528
RP11.20B24.4	-1.64692	1.71939	8.64688e-09
LRFN5	-1.63649	-0.352319	8.00187e-07
SNCB	-1.63051	1.26564	3.65126e-14
TRAF3IP3	-1.62753	1.46039	2.04556e-19
AQP4	-1.62729	-0.40731	5.53903e-05
TC2N	-1.61713	4.34784	5.46315e-123
C8orf47	-1.61389	1.64023	4.03672e-25
TXLNB	-1.60398	-0.926548	0.00232754
CAPN2	-1.60239	6.91255	9.18727e-243
NLRC5	-1.60133	-0.294374	2.74771e-05
RP11.159H10.3	-1.60045	-0.208139	2.18316e-07
CLIP4	-1.5957	3.28879	2.22826e-48
AL391357.1	-1.59365	-0.42742	0.0411524
MPZL3	-1.59282	1.82465	1.69881e-20
KLF2	-1.58306	-0.297073	3.05048e-06
RP11.430L17.1	-1.57698	-0.449332	0.0157683
PPIAP31	-1.57509	0.534946	0.0327665
KCNB1	-1.57328	-0.427062	2.42828e-05
B3GNT5	-1.57101	4.22221	2.07522e-121
FOXI3	-1.56715	0.141645	2.76409e-06
TGFBR2	-1.56257	2.61349	2.68691e-40
KCNJ12	-1.55538	3.10318	1.79187e-39
GNRHR2P1	-1.54189	-0.0268628	0.0370521
FAM134B	-1.53348	2.61233	5.96907e-35
C1R	-1.52373	1.33687	5.53256e-17
IGSF11	-1.51935	0.300274	2.50217e-06
ZNF630	-1.51887	-0.0849621	1.53901e-07
HERC6	-1.51843	1.86014	1.49312e-22
ZNF502	-1.51763	0.774299	4.4299e-12
NSFP1	-1.5171	2.71307	1.47284e-22
GYG2	-1.51374	4.16749	7.08658e-106
PDHA2	-1.5122	0.781385	3.23145e-12
ALOXE3	-1.51122	-0.413213	0.000183351
ACE	-1.50151	0.335887	2.34226e-07
SHROOM2	-1.49791	-0.225177	2.00543e-06
LYPD6B	-1.49635	0.106789	3.04049e-06
FERMT1	-1.48596	1.6524	1.62537e-18
RPL5P29	-1.48482	0.363049	6.65289e-07
AIM1	-1.48171	0.567237	3.63188e-08
LMCD1	-1.47924	0.854688	1.71226e-12
C5orf42	-1.47876	4.59869	1.90447e-87
C17orf97	-1.47779	0.985239	2.33966e-12
TAL1	-1.47488	0.366868	1.43996e-06
ZCCHC12	-1.47154	4.79402	1.87515e-109
RAB36	-1.46841	2.796	9.56916e-35
ELFN2	-1.46564	0.912847	2.65855e-12
LOXL1.AS1	-1.46411	2.69802	1.30227e-34
XYLT1	-1.4632	0.59956	3.51092e-10
GCNT2	-1.45131	1.06007	4.43064e-16
EPCAM	-1.4507	0.571476	3.34028e-09
TNS1	-1.44928	0.381422	2.56082e-06
TPK1	-1.44863	0.678242	2.35091e-12
GAL3ST1	-1.44165	-1.28334	0.047299
TRIM38	-1.4413	2.73222	2.72038e-30
RBM11	-1.44019	2.50964	1.91004e-34
SOX18	-1.43732	0.79667	2.53471e-09
CAV1	-1.43477	2.81662	1.51836e-45
ATP2B3	-1.42863	-0.796342	2.44944e-06
SLC22A31	-1.42372	-0.855207	0.00140365
RPH3AL	-1.42329	0.131875	5.50826e-06
SLC19A3	-1.42247	0.505001	1.23984e-10
MBTPS2	-1.42192	5.63515	3.82979e-151
LRRC37A9P	-1.41714	0.781255	9.97967e-09
PPFIBP2	-1.41639	1.04822	7.5458e-13
PDK4	-1.41448	0.958708	1.57543e-12
CSF1	-1.41446	2.01337	1.56381e-21
ANO4	-1.41277	0.368987	2.3683e-07
RP11.1134I14.8	-1.41017	-0.187059	4.08885e-06
SMKR1	-1.40833	-0.0941201	8.79638e-07
PREX2	-1.40518	2.49177	6.68793e-23
DCX	-1.40482	-1.03014	0.0469447
CHST9	-1.40474	0.430446	3.11199e-07
TTC39A	-1.40448	2.676	6.40493e-34
RP11.782C8.5	-1.40418	-0.499378	0.00480897
RPS26P3	-1.397	1.2774	9.22868e-06
B4GALNT4	-1.39597	3.49204	1.92057e-36
NUTM2A	-1.39575	1.58428	0.000113454
RP4.635E18.8	-1.39452	1.74705	7.62211e-16
LINC01021	-1.39064	2.90486	1.82253e-24
LAMA2	-1.38814	-0.316597	0.000153093
CD82	-1.38781	0.98826	5.0862e-10
KLHL3	-1.3873	0.744528	5.81776e-11
RP11.138C9.1	-1.38704	0.814703	0.0190762
RP11.160O5.1	-1.38611	1.23181	4.32865e-10
RP11.453F18__B.1	-1.38596	1.314	4.98158e-14
RP11.438N16.1	-1.3857	1.51165	7.28701e-17
SYT9	-1.38459	-0.410019	0.000179723
CHST8	-1.37847	0.0886201	0.000165432
FAM110B	-1.37442	2.05763	1.44855e-28
RP11.307C19.1	-1.36684	-0.653165	0.001466
AC012065.7	-1.36567	1.18326	6.54799e-11
BCHE	-1.36397	1.33133	1.00507e-15
CTSL	-1.36221	5.06798	1.98987e-116
ACSL6	-1.35691	2.98943	2.398e-32
RIPPLY3	-1.35277	0.626518	6.63926e-09
CDH3	-1.35269	-0.156959	0.000352701
DMRT3	-1.35151	-0.325675	3.17181e-05
NPY5R	-1.3499	-0.176621	1.10198e-05
ATP8A2	-1.34875	-0.102071	0.00017375
IFIT5	-1.34724	4.00814	1.82618e-98
SLC4A3	-1.34705	1.12864	9.64464e-08
GSTM2P1	-1.34694	-0.310054	0.000124079
KIAA0040	-1.3438	1.8278	6.78609e-20
ANKRD20A8P	-1.34152	0.0574083	0.000421605
FOXF1	-1.33976	2.75671	3.67451e-37
RP11.626G11.3	-1.33507	0.167187	0.0125847
TMEM27	-1.33428	-0.249872	5.65435e-05
SCN3B	-1.33089	1.64706	2.79353e-15
C11orf63	-1.3302	1.63161	1.84852e-14
HMGCLL1	-1.32851	-0.0382093	0.000193444
RP11.627G18.1	-1.32567	-0.34478	0.0366286
C10orf32.ASMT	-1.3242	1.45377	2.65646e-07
CNTNAP2	-1.32299	4.81521	5.39385e-117
ADAM19	-1.31993	2.56381	8.94778e-27
IFNLR1	-1.3183	3.06105	1.35379e-43
VAX1	-1.31733	0.803347	1.10879e-08
RP11.120D5.1	-1.31551	-0.461495	7.4701e-05
NCALD	-1.31092	-0.0834175	5.83941e-05
SEMA6D	-1.31007	2.21731	1.48571e-25
KCNQ1	-1.30361	0.0875972	7.02224e-05
RP11.312J18.5	-1.30197	4.3764	5.46823e-57
ANG	-1.29921	-0.0785709	2.73196e-05
GDF7	-1.2956	2.17138	1.24156e-12
WNT3A	-1.29319	1.67002	1.5742e-08
HOGA1	-1.29284	-0.326495	0.000354762
RP11.381K20.2	-1.29081	0.63446	2.24877e-09
TNS3	-1.28575	2.99944	6.61644e-34
SCML2	-1.28379	5.69181	3.89749e-141
YY2	-1.28309	2.8881	6.41761e-31
SLC22A4	-1.28182	-0.356016	0.000387127
VSTM2L	-1.28173	0.7482	1.48679e-07
PGM5	-1.28021	0.284136	1.99633e-05
SLC37A1	-1.27978	1.87781	6.02762e-21
ADAP2	-1.27661	3.18495	1.14453e-39
COL4A2	-1.27585	5.79237	4.44765e-156
LRRK2	-1.27507	1.10483	9.59191e-12
NPM1P9	-1.27372	-0.0148011	5.18854e-05
VDAC1P2	-1.27055	1.14761	8.90484e-05
KLHL15	-1.26842	6.64168	1.59125e-116
C1orf74	-1.26797	2.24828	9.61254e-22
C15orf59	-1.26499	2.44181	1.75507e-22
AF011889.2	-1.26049	-0.684511	0.0108974
ANTXR2	-1.26027	2.88294	4.1802e-38
MFSD2A	-1.25802	2.08953	8.48133e-16
KCNMA1	-1.25797	-1.05201	0.020579
COMP	-1.25718	-0.146943	0.000568177
G0S2	-1.25204	0.075027	6.58335e-06
PARP9	-1.24996	2.34211	3.26235e-17
RFPL2	-1.24812	-0.275286	0.000555459
NMU	-1.24742	2.54589	5.0722e-22
CTPS2	-1.23907	5.09029	8.97343e-100
AC015849.16	-1.23493	1.09061	2.35524e-09
TXNRD3	-1.23362	3.25096	3.83838e-35
MMP2	-1.23307	1.20417	1.02975e-08
SLC5A5	-1.23257	0.370944	4.1644e-07
RP11.706O15.7	-1.23224	3.02248	7.28964e-16
AC034220.3	-1.23203	-0.410437	0.000103951
C1orf132	-1.2312	0.304126	4.98491e-05
AC116614.1	-1.231	-0.0114389	6.57678e-06
VGLL2	-1.22896	0.632097	7.11255e-06
H19	-1.22527	-0.845705	0.0148703
FAM47E	-1.2208	2.31523	1.16832e-13
LINGO1	-1.21824	4.15014	1.16646e-41
PDPN	-1.21648	4.24103	7.47754e-67
RNASE4	-1.21087	1.33933	5.64045e-07
GSTP1	-1.21023	7.58288	1.93074e-99
AC018755.1	-1.20687	-0.136856	0.000288142
SARM1	-1.20601	4.71089	2.64736e-62
RP1.90G24.11	-1.20598	-0.505404	0.00212079
COL6A1	-1.20583	5.83284	1.24134e-62
CD40	-1.20281	1.2098	3.01742e-09
PDE1B	-1.2025	0.795192	1.04291e-07
GSC	-1.20222	0.612741	4.2028e-08
AC009299.3	-1.20127	0.813399	4.52755e-06
SHANK2	-1.20122	0.703763	4.68566e-07
MAGEE1	-1.19949	3.0559	3.47139e-28
NGEF	-1.19386	2.4636	6.63806e-19
MARVELD3	-1.19375	0.166066	0.000422482
ALPL	-1.19202	1.56597	5.41681e-13
ZDHHC1	-1.19156	1.16441	1.11985e-09
CALCB	-1.18947	3.47306	1.29478e-40
HTRA3	-1.18866	1.29082	4.3524e-11
PIR	-1.18774	3.15344	1.84026e-37
TACC2	-1.18773	2.87372	1.45713e-32
PAX2	-1.1873	0.903217	1.72906e-06
RP11.401P9.4	-1.18673	0.417128	1.62774e-06
OXGR1	-1.18554	-0.274035	0.000489965
SEPP1	-1.18474	2.12103	6.66033e-15
GALNT3	-1.18183	1.6262	1.08964e-15
ACOT9	-1.18106	4.32052	7.59356e-88
RLN2	-1.18052	0.0902627	3.36505e-05
TSPAN2	-1.17945	1.58917	7.94352e-11
ACSL1	-1.17523	4.93564	1.20502e-81
URGCP.MRPS24	-1.17337	1.45472	0.000159455
ZNF112	-1.1722	2.19638	2.82058e-23
PRSS35	-1.17208	1.0687	1.39241e-11
GOLGA7B	-1.17112	-1.05964	0.037417
PHKA2	-1.16778	4.95228	3.13628e-103
ICA1L	-1.1651	2.99397	2.69826e-27
LINC00086	-1.16377	2.61702	3.14186e-29
ITGA9	-1.1603	0.722064	9.09011e-08
SGPP2	-1.16029	1.68128	2.70386e-14
BAI1	-1.15991	0.836959	3.9617e-07
SLC25A6	-1.15888	7.41732	0.0213503
PELI3	-1.15584	2.72319	1.95625e-26
HOPX	-1.14931	0.177866	0.000100328
ERAP2	-1.14734	-0.0335719	1.65809e-05
RP11.277P12.20	-1.14583	-0.538165	0.000581114
GSTM2	-1.14473	4.1813	1.73027e-53
AIM1L	-1.14336	-0.358859	0.00441171
RP1.37C10.3	-1.13974	-0.228318	0.000117958
NKX3.1	-1.13676	1.23165	5.19413e-10
FGD3	-1.13629	-0.170469	0.00400106
SCARA3	-1.1332	2.22979	3.69245e-14
GFPT2	-1.13107	3.63165	1.07686e-58
KIF21B	-1.13005	2.5675	1.36232e-18
HOXC12	-1.12455	-0.404773	0.0407188
FAM65A	-1.12286	4.62461	2.89453e-53
ARRDC4	-1.12232	4.69674	9.06098e-83
ZNF331	-1.12113	0.140043	6.36241e-05
PRPS2	-1.11969	5.92957	3.26043e-118
SMS	-1.11928	6.14169	7.48847e-154
KRT10	-1.11904	2.71115	3.34875e-22
CBLN3	-1.11798	-0.521249	0.00141449
SPEF2	-1.11719	1.79611	7.4055e-15
LY6G6D	-1.11706	-0.665679	0.0385044
MGAT3	-1.11463	3.46226	6.20859e-25
RGPD1	-1.11393	-0.125323	0.0104754
SLC47A1	-1.11382	3.74157	3.14451e-63
FBLIM1	-1.11381	2.89202	7.08958e-28
LGALS3BP	-1.11355	2.92897	6.71381e-24
RUNX1T1	-1.11167	2.33017	9.77526e-15
MYO5B	-1.11035	3.45224	3.46697e-39
GNAZ	-1.10987	4.01451	6.55241e-59
ME1	-1.10982	4.75836	2.7418e-67
SLC22A5	-1.10978	4.49551	7.90163e-82
RP11.564D11.3	-1.10904	1.13061	4.37726e-09
LPPR4	-1.10793	1.00016	3.68481e-07
ITIH4	-1.10694	-0.0195707	0.0115273
C12orf55	-1.1068	-0.0895273	0.00045398
LYRM9	-1.09871	0.127044	3.12237e-05
RP11.134K13.2	-1.09857	2.96535	7.41134e-23
CELF4	-1.09613	1.18859	1.26771e-06
AP001266.1	-1.09571	1.70777	0.000143372
RP11.396C23.3	-1.09562	-0.414669	0.0252971
PRDX4	-1.09451	6.86057	4.82871e-81
RP11.94L15.2	-1.09342	-0.167191	0.000421742
ZNF583	-1.09044	1.97163	2.47069e-11
GPC5	-1.08978	0.747198	9.1879e-08
VAV3	-1.08889	2.65683	2.53542e-19
RP11.707O23.5	-1.08833	1.01733	4.50071e-07
IFIT1	-1.08776	1.91912	3.48482e-14
CD9	-1.0872	4.43395	7.22728e-81
EVC	-1.0869	4.21528	3.79631e-48
AC114755.3	-1.08285	0.0123584	0.00017375
ADCYAP1R1	-1.08247	2.37676	2.49522e-18
RP1.90G24.6	-1.08098	-0.122431	0.00104681
ARHGEF37	-1.08073	0.544207	3.62338e-05
CTD.3138B18.5	-1.07875	1.62078	1.98575e-09
CGNL1	-1.07866	1.93194	2.37156e-13
RP11.725P16.2	-1.07749	0.670631	1.97426e-06
GNG11	-1.07563	1.16069	1.47711e-09
THEM4	-1.07461	4.43013	1.20743e-62
FLT1	-1.07372	2.7674	7.91288e-29
HTR7P1	-1.07227	-0.0120453	0.000205913
SCML1	-1.07192	7.04278	6.34445e-101
AC068831.15	-1.07061	0.615074	0.00347245
FAM101B	-1.07038	5.75824	2.73574e-88
WNT3	-1.07002	2.15057	1.03832e-15
RASGEF1A	-1.06994	3.11061	8.33998e-30
IFFO2	-1.06975	3.85872	1.44191e-43
STAT4	-1.06791	0.19058	3.92203e-05
ANXA1	-1.06621	1.63832	1.83859e-11
FBXL21	-1.06613	2.24074	7.67837e-19
RASAL1	-1.06587	-0.790185	0.00963729
LAYN	-1.06567	3.30239	3.88742e-32
CERKL	-1.06518	1.4888	3.45252e-10
CAV2	-1.06454	3.15755	8.33565e-30
NAV2	-1.0631	2.52835	3.19728e-18
CPQ	-1.0625	0.173214	0.00024344
PPAPDC3	-1.0609	-0.43718	0.00144503
SLC22A15	-1.06035	2.16319	3.52588e-16
SLC24A4	-1.05777	1.1118	2.13403e-05
CSPG4P11	-1.05693	2.26506	3.80826e-12
PTCHD1	-1.05675	0.169386	0.0444631
C2orf43	-1.05607	2.80141	3.21255e-26
ULK2	-1.05573	3.59686	3.39356e-40
BCL3	-1.05498	-0.253775	0.0124741
CDKL2	-1.05381	1.84275	8.41396e-13
ZNF304	-1.04979	3.31074	1.03923e-28
MATN3	-1.04849	0.154151	0.00105017
RP1.91J24.1	-1.04787	1.75531	6.20444e-07
EFEMP1	-1.04682	1.06663	5.18852e-07
RPS6KA3	-1.04497	6.25242	1.0096e-107
ZNF264	-1.04291	2.61955	1.21627e-16
PSMC1P5	-1.04271	2.69659	5.82944e-07
RASD2	-1.04152	0.844859	1.31665e-05
OSCP1	-1.03871	1.92723	5.47619e-10
PLA2G7	-1.03532	0.292797	0.00141406
DDX60	-1.03528	0.830536	2.5075e-06
GPR64	-1.0339	0.315209	0.00506538
CXorf23	-1.03297	2.8824	2.27552e-17
BEGAIN	-1.03208	0.000811697	0.00144964
SETMAR	-1.02558	3.60272	3.16294e-25
CPNE3	-1.02545	7.56103	1.70865e-90
LBX1.AS1	-1.02442	1.95411	2.25381e-10
ANKRD29	-1.02373	1.83542	9.63635e-11
CTD.2368P22.1	-1.02257	0.904674	0.00012896
GEMIN8	-1.02219	2.82134	2.96516e-17
HCCS	-1.0203	5.08882	1.41306e-79
CTD.2396E7.10	-1.01994	0.905039	0.00524157
SLC30A10	-1.01808	0.936752	6.04944e-07
CD83	-1.01777	2.94428	9.45133e-23
VDAC1P6	-1.01652	1.27527	3.11375e-10
RP11.351I21.11	-1.01474	-0.378773	0.010457
ZDHHC8P1	-1.0113	-0.416267	0.00874253
PIGA	-1.01121	5.22883	4.16986e-84
CREG2	-1.01111	-0.532228	0.0102515
EVA1A	-1.01049	-0.282494	0.0157577
GK3P	-1.00997	1.11271	1.11592e-05
HDAC11	-1.00806	2.23239	1.23345e-10
TPPP3	-1.00805	0.418883	0.000110952
RP11.513I15.6	-1.00769	1.88601	0.00208778
FANCB	-1.00741	3.86707	7.02644e-46
MAP2K4P1	-1.0061	1.02624	1.07235e-06
PLP2	-1.00587	-0.426322	0.0476616
ZNF234	-1.00534	2.8265	6.80654e-19
TCTN1	-1.00496	4.35479	3.39098e-60
BARX2	-1.00263	1.13332	4.42894e-10
ZC3HAV1L	-1.00234	3.52402	2.19418e-32
CXCR5	-0.998301	1.48481	1.17412e-05
DACT3	-0.997964	1.5638	2.77353e-07
ZNF471	-0.997251	0.0694596	0.00159078
DUSP2	-0.996208	0.809679	4.48746e-05
BHLHE22	-0.996138	-0.687325	0.0131631
HSPB8	-0.995716	0.842704	8.27909e-06
ARL2BP	-0.993441	6.01764	1.82618e-98
AC093673.5	-0.989879	0.495871	1.06227e-05
RP11.822E23.8	-0.988214	2.54831	0.000152598
CLU	-0.986836	2.84273	1.2828e-15
MYOM2	-0.982571	2.09668	1.88284e-13
RP5.850E9.3	-0.982486	3.05863	6.81653e-05
MYOT	-0.98138	-0.733124	0.0384427
RGS3	-0.980631	0.219153	0.002415
ADRB2	-0.980307	-0.197349	0.00476439
SPAG1	-0.980124	3.44299	4.63048e-34
ZNF45	-0.979242	4.09842	1.43305e-41
PADI2	-0.978102	1.22774	1.34053e-08
MMP16	-0.977964	2.55544	8.09951e-20
RBMS3	-0.977595	-0.0713071	0.0116896
RP5.1120P11.1	-0.974882	-0.215812	0.014447
ZNF532	-0.974453	4.16473	4.12201e-42
FLNC	-0.973385	5.77617	5.75267e-47
INHBB	-0.971197	0.645794	4.96459e-06
L3MBTL4	-0.970463	0.0412039	0.000997131
MAP9	-0.970133	5.7272	3.07971e-60
LRRC8E	-0.970079	2.76605	4.43437e-11
ANKRD34B	-0.968835	1.95199	6.60202e-08
COL26A1	-0.968467	1.96047	8.39216e-10
LINC00839	-0.966105	2.3703	6.34847e-11
RP11.15A1.3	-0.964757	-0.293366	0.0075333
ZNF404	-0.963904	0.357123	0.000106774
TFCP2L1	-0.963617	2.65931	6.50845e-16
RASSF5	-0.962561	3.56636	2.15738e-27
MID2	-0.962074	4.60982	4.57806e-72
PRRX1	-0.958538	3.05248	8.9332e-16
AC016700.6	-0.95628	4.41173	9.61855e-20
LIFR.AS1	-0.955	0.100042	0.00199537
LPIN1	-0.95431	4.38079	6.7573e-53
FAM57A	-0.954177	4.82701	8.97063e-52
DTX3L	-0.953547	3.35704	4.63424e-32
NKD1	-0.953319	1.99705	7.88429e-11
RP5.984P4.1	-0.952478	0.17969	0.00183583
ANKRD20A14P	-0.952173	1.26253	2.558e-07
TRIM5	-0.952126	1.93616	9.87488e-13
KIFC3	-0.951626	1.88607	3.03503e-11
SPDYC	-0.950851	0.807941	5.87751e-06
SLCO5A1	-0.949658	2.74835	2.15213e-19
ZFP28	-0.947767	1.99184	8.91642e-11
PAG1	-0.947326	4.83356	2.41547e-57
ZNF552	-0.946739	2.809	1.63799e-16
ZNF543	-0.946174	2.67052	4.54201e-13
SOGA1	-0.941922	4.92002	2.69066e-47
CEP192	-0.941533	5.12246	5.49489e-72
COLGALT2	-0.941273	3.71937	1.83408e-29
MAP3K15	-0.940264	2.97742	5.26833e-19
THBS4	-0.937029	0.245667	0.000105698
AFAP1L2	-0.936743	0.920666	0.00014678
ZNF283	-0.935264	3.02741	3.87611e-25
PRIMA1	-0.934814	1.47838	1.55471e-08
TMEM221	-0.934151	0.212178	0.000497045
HSPG2	-0.933367	3.07347	9.64746e-12
ANKEF1	-0.932507	2.87293	2.72825e-17
ADCK2	-0.932379	5.02072	1.11413e-44
FBXO2	-0.932003	0.218432	0.00601759
RP11.14N7.2	-0.931198	1.4833	1.62391e-06
RP11.800A3.4	-0.929571	-0.183302	0.00855102
RP11.1H8.3	-0.929276	0.254392	0.000702631
ZNF772	-0.928565	3.18109	2.93591e-22
ELMOD1	-0.9276	2.70921	1.78696e-18
FBXO44	-0.926485	3.50664	3.07323e-30
ATP6V1B1	-0.926079	0.349745	6.17071e-05
ARHGEF6	-0.925612	3.78413	1.09259e-45
CLIP2	-0.922665	2.28006	5.41681e-13
CTD.2528L19.3	-0.92241	-0.447228	0.00647339
PRDM8	-0.922349	0.755153	1.63497e-05
RP11.435B5.5	-0.921724	1.77997	3.65286e-09
CCDC74B	-0.919357	2.57209	5.02748e-11
ROR1	-0.91888	3.61492	3.28755e-28
RP11.706O15.1	-0.917373	3.76528	4.96438e-23
PDHA1	-0.915913	7.03777	1.82941e-80
RXRA	-0.915787	4.65513	1.49198e-55
TMEM132B	-0.914063	-0.366092	0.0209874
DNPEP	-0.913925	4.23215	4.52002e-51
FUCA1	-0.913818	4.4008	3.05755e-52
TCEANC	-0.912507	2.29209	8.34644e-13
DMTN	-0.912097	2.55026	2.67381e-11
P2RY2	-0.910509	0.513102	0.000196243
AC027612.6	-0.908123	3.17317	5.6689e-15
NBPF2P	-0.907435	0.00636103	0.00087806
CAPG	-0.903046	0.989733	4.732e-06
ZNF606	-0.903	2.46015	1.94336e-09
PRUNE2	-0.902978	2.18931	8.80468e-13
DOCK7	-0.901562	6.63191	3.08458e-62
Z98256.1	-0.900737	0.612474	0.000921561
TMEM55A	-0.899282	1.98339	5.27866e-11
LARP6	-0.898516	3.87966	6.41876e-31
SCN4A	-0.896903	0.653839	0.000310188
KIAA1551	-0.895852	4.73445	1.51547e-44
HERC3	-0.894978	5.58859	4.41667e-24
GUCY1B3	-0.893963	4.11869	3.23493e-29
NEK11	-0.889106	1.47295	1.77402e-06
EYA2	-0.887686	2.67971	4.56716e-19
RASSF2	-0.886392	3.00469	8.09063e-20
SLC12A7	-0.885839	4.10437	5.53267e-36
CDC27P1	-0.885826	1.74766	3.13152e-07
HSPA1B	-0.884552	10.0337	2.30171e-38
DPYSL4	-0.884544	4.11787	5.55482e-39
ST13P19	-0.883955	2.04392	0.000837813
ZNF223	-0.879673	1.45215	6.96728e-07
AC096568.3	-0.879479	-0.238174	0.00232358
PMP22	-0.877883	4.05507	1.41334e-32
PLEKHA4	-0.875959	1.07918	4.23848e-05
MGAT5B	-0.875681	1.85399	7.06254e-09
AHCYP1	-0.873368	0.688614	0.000792508
S1PR3	-0.872309	3.1562	1.49282e-16
UBE2V1P1	-0.872218	0.372828	0.0405229
MAFB	-0.871816	3.2608	7.36202e-17
KATNAL2	-0.869258	1.02885	5.95957e-06
LRP11	-0.868573	5.9822	5.47734e-103
SP6	-0.868371	0.594151	0.000147198
MFSD4	-0.866988	1.03289	5.99804e-05
GLIPR2	-0.866181	3.10281	3.45993e-21
PCDH20	-0.864172	3.11218	6.17638e-19
ARNT2	-0.864098	4.42643	4.9677e-36
RP4.751H13.7	-0.863158	-0.445823	0.00699775
OSTN	-0.863151	2.20966	2.30074e-10
MYO18A	-0.862684	4.09303	8.05877e-31
RP1.232L22__B.1	-0.862645	3.30962	1.56314e-23
NEFL	-0.861459	5.15568	3.77412e-57
AC114755.7	-0.859674	0.58627	0.00154527
ZNF204P	-0.858352	4.77388	1.61707e-47
H6PD	-0.857146	4.20002	5.5539e-29
ACSS1	-0.856968	4.56326	6.9844e-46
RP11.767N6.7	-0.856779	0.0778763	0.00513089
SLC2A10	-0.856691	1.70751	2.79951e-09
MASP2	-0.856202	1.66751	1.3359e-07
KCNIP3	-0.855811	1.40748	3.15238e-05
EPB41L4B	-0.854444	3.56266	4.79844e-27
APOO	-0.853691	3.90729	4.1548e-28
RBBP7	-0.852874	8.37045	8.7826e-61
RNF144A	-0.851318	3.54217	3.07376e-27
EIF4A1P9	-0.850988	1.03473	7.4701e-05
ARL17B	-0.850792	3.58928	3.68012e-24
BMS1P3	-0.850532	-0.141995	0.00957521
SCN4B	-0.850386	0.608812	0.00102243
KRTAP19.1	-0.847814	1.64202	3.71242e-05
TARSL2	-0.847434	5.0406	8.95942e-41
RP11.509E16.1	-0.846451	1.55427	8.04212e-07
RP11.215G15.5	-0.846309	2.2106	4.10879e-10
ZNF284	-0.846	0.242574	0.00708685
PNMAL1	-0.845224	5.74363	2.13562e-68
ZNF773	-0.845022	2.37684	5.33259e-09
RP1.1J6.2	-0.843499	-0.191757	0.00703056
PLCXD1_Y.PLCXD1	-0.843109	6.15462	2.44947e-44
RP11.706O15.5	-0.842911	4.45622	6.48024e-28
RP11.798G7.5	-0.842105	-0.0708299	0.0265201
IFITM1	-0.841055	1.15764	0.000763129
CPSF1P1	-0.840946	3.17214	1.61263e-15
RP11.439E19.10	-0.840451	0.0885439	0.00730322
LL0XNC01.240C2.1	-0.840128	-0.48719	0.0307384
RP11.423O2.5	-0.840045	1.95298	8.59907e-08
ZNF180	-0.839982	3.51315	5.24658e-30
CD109	-0.838491	4.06071	4.20013e-23
TKTL1	-0.837532	-0.55778	0.0262291
MMP24	-0.837516	-0.169544	0.00532475
F2R	-0.837255	4.7125	2.25892e-52
MYO1D	-0.835793	5.28338	1.89603e-47
ACSS2	-0.834614	4.04856	1.78357e-38
RTN4RL1	-0.83424	1.89386	4.43838e-08
LEPREL1	-0.833821	0.763677	9.59317e-05
RP4.560B9.4	-0.832981	0.0704861	0.0043379
ZNF71	-0.832735	2.93233	2.13054e-15
LINC01033	-0.832571	-0.542037	0.0353303
MTMR7	-0.830074	2.40866	4.5564e-14
KIAA1644	-0.829175	3.14412	1.34724e-23
CTD.2515C13.1	-0.828777	1.23235	0.00386852
INADL	-0.828289	4.56757	3.26032e-53
SYN2	-0.828116	2.73146	2.06741e-12
AC098973.2	-0.827406	-0.425434	0.011794
LRRC37A	-0.82731	2.94614	4.21113e-09
RAP1GAP2	-0.827293	3.30971	1.34259e-16
MSNP1	-0.827257	3.41495	8.77216e-23
PLEKHA6	-0.826894	0.392689	0.00275431
DAB1	-0.824189	-0.669274	0.035527
KIAA1217	-0.824102	1.49209	4.37011e-07
SMOX	-0.823884	2.30194	3.03601e-10
TNFRSF10C	-0.823835	-0.180367	0.00853982
MDGA1	-0.823504	1.60512	5.88441e-07
SLC9A2	-0.823173	1.66912	5.88653e-07
RNF43	-0.823172	2.58728	7.01716e-08
RAB9A	-0.823103	4.60465	7.36382e-35
ARHGEF10L	-0.822233	1.75209	5.91989e-08
RDM1	-0.821853	1.49621	2.29595e-08
CHST3	-0.819916	4.2596	3.50995e-29
EIF1AXP1	-0.819771	5.82911	5.25931e-57
CEACAM19	-0.819731	0.732877	0.000793025
MSL3	-0.819363	4.94903	3.76069e-43
RP13.820C6.2	-0.81887	0.343765	0.0295515
OGFRL1	-0.818827	5.49357	6.43104e-46
SNTB1	-0.818413	2.76741	1.11811e-16
AMN1	-0.818097	2.6964	2.43168e-13
UBE2J1	-0.817762	6.29264	4.38994e-90
CBFA2T3	-0.817178	0.594511	0.00283224
MYOF	-0.817077	0.360148	0.0017964
COBLL1	-0.816644	4.209	8.10819e-34
APOBEC3F	-0.815664	1.24094	1.55801e-05
RP11.649E7.5	-0.814858	4.28166	0.00104597
CTD.2336O2.1	-0.814611	1.52796	5.81331e-08
SLC25A6P2	-0.813272	2.75808	1.79559e-10
TRIM68	-0.813192	3.16885	2.44574e-17
FIBIN	-0.812796	-0.106775	0.00287675
RPL22L1	-0.812692	5.95752	4.60261e-75
LINC00937	-0.811869	1.16905	2.29473e-05
RP11.566E18.3	-0.810408	2.95196	1.59723e-17
TAP1	-0.810078	3.65138	1.82799e-23
LPGAT1	-0.809802	6.8571	1.20743e-62
SIRPA	-0.809536	3.31286	1.1205e-18
IDS	-0.809225	5.82322	5.78774e-65
LAMP3	-0.809214	0.835479	0.000857838
BTBD11	-0.806897	3.0421	4.34399e-13
RHBDL3	-0.806894	2.12951	1.75133e-10
SERINC5	-0.80633	1.64452	8.28679e-09
CTD.2552B11.2	-0.805985	0.453094	0.00400106
PRKX	-0.804254	5.11608	2.15892e-43
BCL6B	-0.803234	4.01783	1.10102e-35
GTPBP6_Y.GTPBP6	-0.802636	5.24758	9.45848e-45
CYB561	-0.802453	3.69824	5.73336e-27
COL5A2	-0.801679	1.35735	8.96411e-07
RP11.755F10.3	-0.799978	-0.242213	0.0242102
STK33	-0.798917	2.81286	1.11758e-12
KIAA1549	-0.798038	5.39272	1.66992e-44
GS1.124K5.4	-0.798025	0.20342	0.014848
GAL	-0.797627	5.33593	3.11837e-40
GABBR2	-0.79673	2.13419	7.10846e-09
SEMA4F	-0.796609	4.42184	2.10932e-40
EIF1AX	-0.795975	8.55977	1.22551e-43
SH2D2A	-0.794834	1.92228	3.84607e-08
ELOVL7	-0.794562	3.99322	1.94932e-22
AC120194.1	-0.793278	1.02969	0.0144563
PLAUR	-0.793275	2.33014	2.06072e-10
AC007383.3	-0.793273	1.13435	4.65617e-05
CCDC110	-0.793063	0.788016	0.000154083
KIAA1549L	-0.793047	3.07781	4.22143e-16
AF131215.9	-0.792733	0.463648	0.000757259
ANKRD33B	-0.792727	-0.206576	0.0117606
NHLH2	-0.791593	2.7928	9.48505e-13
NDRG2	-0.79146	3.9693	9.69892e-27
MMP11	-0.791364	1.52406	2.25913e-05
AMZ2P2	-0.790841	1.05595	9.91048e-05
ABCC11	-0.790728	-0.362967	0.0179573
TMED10P1	-0.789848	1.1095	0.000376543
LETM2	-0.788691	2.31088	4.62082e-11
SH3KBP1	-0.78826	4.78451	1.25229e-44
COL13A1	-0.787458	0.9278	0.000482128
CRYGS	-0.787036	-0.0528885	0.0172728
DMBX1	-0.786839	2.11385	7.5819e-07
BNC1	-0.786572	0.877177	0.000679769
SPATA17	-0.78531	1.16552	3.28597e-06
CYLD	-0.783483	4.98679	1.80308e-33
PPP4R4	-0.783464	2.64457	8.86382e-16
RP11.637A17.2	-0.782955	0.355004	0.0186136
OTX2	-0.782793	1.41654	1.78316e-05
MOSPD2	-0.782621	4.34958	6.83648e-34
KCNH2	-0.782503	1.91998	1.37605e-07
C17orf51	-0.782389	6.03342	2.34025e-87
NIPAL1	-0.782185	3.08515	4.03749e-15
RP11.111G23.1	-0.781867	0.561841	0.0471273
SLC35E4	-0.781569	2.18257	9.17367e-07
ZNF586	-0.780535	1.87343	2.89799e-06
CLVS2	-0.780384	1.90623	4.89254e-09
DAPK2	-0.780158	-0.11485	0.0362586
DCDC1	-0.779828	-0.299995	0.038636
SMARCE1P6	-0.779244	1.32681	0.000324807
CACNA2D2	-0.779107	3.75825	1.59576e-22
DENND1B	-0.778962	4.43807	8.18938e-38
ZFX	-0.778077	6.23654	2.11904e-56
FOXA3	-0.77622	0.0990967	0.00723718
POU3F1	-0.776155	1.36308	3.59751e-05
FURIN	-0.776034	5.23948	5.6137e-33
CCDC144B	-0.774771	0.140899	0.00947085
GNG2	-0.773514	1.82814	6.19485e-08
FGD1	-0.773275	5.03768	2.87151e-41
SMARCE1P2	-0.772062	0.300474	0.0143686
INSM1	-0.771651	2.07091	1.36624e-08
ARHGAP31	-0.769979	2.84866	3.52792e-10
FAXC	-0.769688	3.86436	1.22321e-20
AC004706.1	-0.769327	1.30053	0.00257046
SEC24B.AS1	-0.767663	-0.28292	0.0196275
DYNC2LI1	-0.767534	4.46956	1.18304e-27
AC008738.1	-0.767121	2.18411	0.00576291
SCN2A	-0.767005	0.00810404	0.0110835
ZNF154	-0.76691	-0.432454	0.0474499
ZNF226	-0.766507	3.33237	5.62982e-19
JAKMIP1	-0.766397	1.29009	8.10225e-06
PARK2	-0.765382	-0.240804	0.0439627
DDIT4L	-0.765371	2.00612	6.47121e-10
AF131215.2	-0.764868	1.2989	0.000198555
FAM66C	-0.761535	1.28996	1.07699e-05
PLS3	-0.760727	9.61345	3.74298e-40
RP1.90G24.10	-0.759943	-0.0460721	0.0223882
BOC	-0.759578	3.35328	5.23671e-15
NUDT19	-0.759169	4.74294	4.14474e-35
MAP7	-0.758914	4.77919	5.103e-29
MAML2	-0.757506	1.54981	4.31825e-05
EML1	-0.757317	4.65534	1.46728e-37
TLR5	-0.755231	-0.415939	0.027584
SPATA20	-0.754508	3.54566	2.21447e-10
ZNF550	-0.753871	3.17408	1.89939e-19
RP11.365O10.1	-0.753616	0.99952	0.000838535
RP11.112J1.3	-0.752358	0.465112	0.00655942
ZNF329	-0.751984	1.76659	3.43314e-06
RP11.69L16.3	-0.751775	1.28738	1.41334e-05
TIMM22	-0.749665	5.33346	1.40115e-42
GK	-0.74945	4.33416	1.33566e-25
MESP1	-0.748546	1.52273	3.21601e-05
AC097374.2	-0.748026	1.43499	1.71806e-05
TCTEX1D2	-0.747985	1.6305	4.35036e-07
GPR85	-0.747088	1.41482	2.00555e-05
F2RL1	-0.747014	4.20293	4.32168e-33
CDKL5	-0.746227	1.58276	0.000523642
RP11.460C6.1	-0.746032	1.53665	7.09249e-06
MEGF10	-0.745586	0.500311	0.00524861
RP11.38L15.3	-0.745479	0.589532	0.00291367
FAM171B	-0.745356	4.70563	1.57809e-39
LHX1	-0.744339	1.78403	4.29134e-08
RP11.873E20.1	-0.744283	-0.0787926	0.0330292
RP11.45J1.1	-0.744035	-0.0495831	0.00277562
CTD.3074O7.5	-0.743961	0.219373	0.00869219
ABCA11P	-0.743394	2.55525	4.74646e-07
RPS7P11	-0.743058	5.61536	6.74999e-06
SLC6A11	-0.741698	2.62153	6.72668e-11
GATA5	-0.741534	0.403928	0.021736
LINC00641	-0.740932	5.44786	2.98218e-39
MYH14	-0.74042	4.54608	3.77368e-26
RDH14	-0.740372	4.35367	3.23203e-34
DYSF	-0.740332	-0.103035	0.0444475
FAM174B	-0.740298	1.07659	2.37451e-05
RRAGB	-0.739714	3.2364	6.73926e-17
TMEM17	-0.739704	0.79968	0.0018681
RAB28	-0.738575	4.09781	3.24028e-21
CTD.2006C1.6	-0.738055	1.89307	6.71284e-07
RUNX3	-0.73726	3.3117	4.47642e-13
RNASET2	-0.736373	4.18073	3.0163e-28
RP11.141J13.4	-0.736332	0.0976912	0.0246512
FMN2	-0.735293	3.45587	3.12771e-21
DCLK1	-0.735252	2.53819	5.74535e-12
STRADB	-0.735207	5.32193	4.92682e-45
STK38L	-0.735118	5.7554	3.36176e-42
HDAC9	-0.734078	1.32831	0.00010036
WIPF3	-0.733405	1.94437	8.74035e-07
SAT1	-0.732855	4.88102	4.8365e-27
ZNF805	-0.731681	1.75898	1.55251e-05
ATL1	-0.731307	2.34776	2.93307e-09
RP11.1148L6.5	-0.731081	2.10649	5.914e-09
MAP4K1	-0.729997	0.485944	0.00257197
CPD	-0.729892	6.7532	4.33615e-42
RAPGEF1	-0.729878	5.67841	1.92057e-36
PPP2R3B	-0.729786	4.52876	2.03695e-23
TNFAIP3	-0.729708	2.46339	3.64327e-10
ELFN1	-0.729461	0.276451	0.00706255
SLC6A17	-0.729408	1.61084	1.90404e-05
ZNF416	-0.728727	2.24973	4.00298e-06
HIGD1AP1	-0.728699	2.27686	2.50244e-07
FBXO32	-0.728689	2.46752	5.08382e-10
SRC	-0.72814	4.44361	4.71586e-29
AS3MT	-0.727798	3.41793	1.73166e-15
SOCS3	-0.727775	-0.246999	0.0422468
IL6R	-0.727475	2.17852	1.32309e-07
RP11.396C23.2	-0.727318	0.107253	0.0289286
NT5C3B	-0.727217	6.8256	2.79217e-45
LOXL1	-0.726741	1.37079	0.000610219
CCNE1	-0.726683	4.6433	1.8213e-43
LONRF3	-0.726517	3.74837	1.7221e-17
STEAP1B	-0.725757	0.991073	0.000716071
TRAPPC2P1	-0.723373	2.06315	3.09668e-07
GALNT1	-0.722529	7.26088	2.09854e-49
ZNF230	-0.721567	2.17715	1.00979e-07
DFNA5	-0.72121	2.18561	2.21438e-08
CTSF	-0.721159	3.28691	9.26771e-15
CITED4	-0.720951	0.548599	0.00679686
DPY19L2	-0.720343	0.55095	0.00200602
CYP2S1	-0.720321	1.60872	2.99552e-05
MIR4458HG	-0.720044	2.17653	3.43901e-06
KALRN	-0.719408	2.06801	6.17486e-07
TSSK5P1	-0.71801	-0.199359	0.029186
RFX6	-0.716236	0.379104	0.00421485
CTB.174O21.2	-0.71539	0.100654	0.0308413
NEDD9	-0.714286	-0.149918	0.0481693
ADAMTS15	-0.712886	1.78899	2.06433e-05
EPB41L1	-0.7125	5.21393	1.85965e-53
IDH3A	-0.712105	6.84823	7.68494e-40
SAT2	-0.711527	4.35215	1.75519e-27
CNTRL	-0.711103	4.5985	5.02335e-28
ZNF175	-0.71032	3.24912	2.80701e-14
DCLK2	-0.710005	2.10026	1.90956e-06
SAMD9	-0.709462	2.23746	7.61881e-08
HSPD1P5	-0.709116	3.37379	1.84487e-13
IQSEC2	-0.708792	3.00438	3.17321e-08
CTD.2651C21.3	-0.708269	1.25146	8.07371e-05
ZNF32	-0.707648	4.00084	8.24358e-22
RIN3	-0.706746	2.90866	2.15017e-07
CALCRL	-0.706489	0.657763	0.00450103
OFD1	-0.705589	5.16481	3.1134e-44
FBLN5	-0.70557	3.09547	5.64713e-14
ACADSB	-0.705521	5.79868	6.02104e-37
AC005562.1	-0.705508	2.28022	0.000120182
CCDC3	-0.705439	3.55294	1.54647e-16
ZNF227	-0.705394	3.73454	5.86773e-18
AC109333.10	-0.705023	1.33934	9.89664e-06
NMNAT3	-0.70471	0.215418	0.00773826
C17orf75	-0.703678	3.88931	7.78026e-19
TMEM100	-0.703542	0.395204	0.0109076
RP11.667K14.4	-0.703485	2.73057	1.10906e-05
FAM35DP	-0.703247	0.912207	0.00485542
CTD.2173L22.4	-0.702681	2.29103	0.000202518
PGBD3	-0.702665	0.889503	0.0024749
IPP	-0.70151	3.47731	1.34092e-20
WHAMMP2	-0.701415	1.59245	1.11284e-05
RP11.798G7.6	-0.701385	0.742288	0.00213397
ZNF749	-0.70082	3.01351	3.94529e-11
KIAA1244	-0.700787	4.63971	6.79492e-21
CCDC136	-0.69903	3.24534	1.94206e-14
ADAP1	-0.698923	2.76474	1.42537e-07
MSN	-0.698531	7.11947	5.48316e-58
KIAA1211L	-0.698297	0.0216362	0.031282
EIF2AK4	-0.69765	5.74566	6.54747e-47
APOBEC3C	-0.696908	5.0694	2.97369e-32
PIK3AP1	-0.696869	2.4722	1.12842e-07
TMSB15B	-0.696427	3.83803	1.34885e-25
ZNF211	-0.696195	3.15037	2.97048e-12
MPPED2	-0.695229	1.91691	5.10216e-05
SPRYD3	-0.694347	3.17532	8.70612e-16
F11R	-0.694319	4.8192	1.62576e-35
RP11.483H11.1	-0.694249	3.18183	2.23125e-08
TMEM98	-0.694069	4.69506	2.53942e-30
APCDD1	-0.693567	1.17178	0.00154896
ZNF615	-0.693563	3.31678	3.02971e-18
MCOLN2	-0.69343	3.72062	3.3471e-14
ALDH1A3	-0.693244	2.233	4.51552e-07
SERPINF1	-0.693143	3.98439	3.03361e-28
GSTA4	-0.692466	4.66632	2.40573e-28
CTD.2561J22.2	-0.692147	0.466453	0.00214751
RP11.579D7.8	-0.691998	-0.199282	0.0255676
ALX4	-0.691583	4.07217	1.01357e-26
SLC24A2	-0.691413	-0.26943	0.0202231
PTPRG.AS1	-0.691117	2.90866	3.87564e-11
CRTC3	-0.690772	5.44614	7.59985e-37
C1orf106	-0.690524	1.21499	0.0004394
RP11.38M8.1	-0.689519	0.751747	0.00145356
LPAR1	-0.68879	2.9059	2.31846e-10
C14orf37	-0.688359	2.72629	4.45891e-11
ABR	-0.688301	5.46042	3.36452e-49
DIS3L	-0.688044	5.66157	8.05059e-44
RP11.46A10.4	-0.685793	0.0694356	0.0423203
LRRC61	-0.685461	3.5752	2.48888e-13
AGPAT9	-0.685435	3.0036	6.36632e-15
FA2H	-0.685134	0.0168336	0.0259237
RGS4	-0.684546	0.0630931	0.0242297
RP3.523K23.2	-0.68427	0.912458	0.00221571
CYFIP2	-0.683083	6.1317	2.49408e-53
BARX1	-0.682585	2.3169	3.77908e-06
FBXO41	-0.682556	3.3514	1.75552e-09
PAQR5	-0.682482	4.10478	9.81554e-26
BMP6	-0.682431	3.17831	7.38035e-13
ERO1LB	-0.681676	4.75569	7.42498e-42
RP11.797A18.6	-0.681557	1.52302	0.000267459
ANKRD31	-0.680938	0.27152	0.00197955
FAM115C	-0.680675	0.269789	0.010011
COL4A4	-0.6799	1.77854	6.37304e-07
ASAP2	-0.679728	4.24998	9.41778e-21
SELM	-0.679592	3.81746	8.66341e-14
ZNF862	-0.678831	2.743	6.3618e-12
CTC.459F4.1	-0.678743	-0.207437	0.0459755
NPTXR	-0.678712	3.07322	1.33464e-12
PARP16	-0.678507	3.76401	2.53542e-21
XK	-0.678382	3.15135	1.81002e-13
COL5A1	-0.678173	4.24974	1.0337e-23
SOCS6	-0.677795	4.0771	1.16484e-21
LRRC37A2	-0.677606	5.51669	2.27709e-29
ZNF549	-0.677374	2.70493	3.53462e-10
EHD3	-0.677266	3.69647	2.83887e-19
RP1.305B16.3	-0.676658	2.23308	3.26972e-09
LPCAT2	-0.676229	4.54369	7.76197e-27
HLA.H	-0.675758	1.05505	0.000305865
KRBA1	-0.675705	4.32804	6.67857e-28
FAM85A	-0.675556	0.908251	0.000544149
ST13P18	-0.675375	2.35545	0.0308116
PTPRJ	-0.675305	3.35293	2.17421e-13
TCF24	-0.675239	1.90635	5.98391e-07
SLC16A9	-0.672952	3.84258	1.14363e-16
LINC00176	-0.672424	0.29716	0.0132814
TRNP1	-0.67202	2.58473	1.03155e-05
SYNE1	-0.672012	3.90278	7.92991e-18
NTN4	-0.671635	0.835407	0.00847752
CDS1	-0.671581	4.57764	4.57448e-36
TMOD2	-0.671295	4.66668	1.65849e-23
COL19A1	-0.671188	0.0256084	0.035794
C21orf90	-0.67115	2.24994	9.78217e-07
MKI67IPP1	-0.670428	0.938824	0.00405529
AC007405.6	-0.669548	0.58008	0.00600419
ARHGAP24	-0.6695	1.25603	0.000230155
AC006116.22	-0.6695	0.722498	0.00171199
HLA.F	-0.669112	2.88527	2.12308e-11
MFAP3L	-0.668241	3.99263	4.99454e-16
RP4.792G4.3	-0.667799	1.22513	0.000363924
CELSR2	-0.66753	5.47203	5.26709e-22
CCDC144A	-0.667323	0.444337	0.0267093
RWDD4P1	-0.664368	-0.0803347	0.0181825
S100A10	-0.664109	5.50334	3.81393e-37
MAP2K4	-0.664108	5.82507	1.40737e-41
VPS53	-0.663918	5.87318	5.67361e-47
ZNF518B	-0.663813	4.43288	5.82567e-27
EFCAB6	-0.66289	0.479518	0.0174885
JHDM1D	-0.66286	5.17746	7.73179e-21
COL25A1	-0.662855	3.52288	4.13788e-18
NSRP1	-0.662823	4.83549	2.27154e-26
NCS1	-0.662737	5.84666	2.72514e-41
RMRPP2	-0.662539	-0.0823609	0.0315199
SDC4	-0.662506	3.53644	1.51438e-14
CA2	-0.662124	6.91929	1.22871e-38
ZNF225	-0.661758	2.14139	4.25514e-06
ZNF25	-0.661637	2.04235	1.20835e-05
FDX1P1	-0.66148	1.19302	0.0188067
AC004941.5	-0.661005	0.708333	0.00217615
TGFB3	-0.660365	1.94277	5.86253e-06
SLC41A2	-0.659858	3.25196	2.45775e-12
ITGB8	-0.659844	0.303229	0.0329819
ZNF134	-0.659751	3.8077	2.60404e-16
SESTD1	-0.658466	5.00809	3.9289e-33
HMCN1	-0.658378	1.89109	3.69048e-05
MYH3	-0.65799	1.28183	0.000162523
CACNA1B	-0.657979	1.82443	9.27892e-05
ABLIM2	-0.657917	0.423755	0.0115149
FSCN1	-0.657884	5.28812	7.77334e-19
FAM160B1	-0.65712	4.73895	6.27004e-30
ADCY5	-0.655859	0.217651	0.0229773
ACOT11	-0.655584	0.713254	0.00408641
RP13.140E4.1	-0.654265	0.00753374	0.0366286
GDAP1	-0.65392	5.06975	1.19616e-24
NFIX	-0.653769	4.35019	5.32679e-17
ATP9A	-0.652906	5.66954	5.44731e-36
SYTL2	-0.652487	0.669997	0.00608502
AHRR	-0.651708	4.09953	2.28314e-16
TTC21B	-0.651103	4.54095	3.25492e-33
FPGT	-0.651088	5.05454	1.37588e-23
RNF7P1	-0.650968	0.822064	0.0220638
MOCOS	-0.650612	4.60825	4.77932e-25
FAM83B	-0.650361	1.59907	1.34576e-05
RAB11FIP5	-0.650359	4.38854	1.35014e-19
MGLL	-0.648377	1.28823	0.000129526
TMEFF2	-0.647868	-0.112096	0.033166
TTC26	-0.64709	5.37834	2.65849e-37
IL1R1	-0.646937	0.618547	0.0069843
KLHL14	-0.646884	1.64764	6.36949e-05
C3orf14	-0.646799	4.86709	6.54619e-22
B9D1	-0.646457	3.99465	7.50279e-22
CPM	-0.645105	2.08726	5.05272e-08
ARL17A	-0.645079	6.35925	8.40564e-48
AMER1	-0.64457	5.1551	9.24742e-40
ZNF319	-0.644394	3.08626	1.39426e-08
DNM3	-0.644047	2.33678	1.24655e-07
RP11.706O15.3	-0.643886	2.42038	0.000233888
SLC13A4	-0.643759	2.30229	3.37471e-06
SMARCD3	-0.643135	4.75103	1.69231e-19
RNMTL1	-0.642752	5.02075	4.34432e-28
KIF6	-0.642128	1.59748	2.43812e-05
ZBED1	-0.641958	5.13098	8.62126e-34
EYA1	-0.64181	3.66459	3.74826e-13
ZNF256	-0.641475	2.27292	3.0744e-08
ZNF235	-0.6411	2.40839	2.27744e-08
CD302	-0.640529	3.94259	1.0201e-15
SH3BGR	-0.640153	1.7256	4.08769e-05
GEMIN4	-0.639313	6.76496	7.59985e-37
SAMD5	-0.639178	3.79939	5.23203e-19
DTD2	-0.638897	4.66041	6.23473e-23
PCBP3	-0.638747	1.19951	8.60464e-05
SHROOM1	-0.638481	3.50574	8.24126e-12
ZNF783	-0.63775	5.09801	5.07107e-33
NDFIP1	-0.637662	6.43875	3.07996e-53
NGFR	-0.637547	0.203003	0.0416552
RP11.73M18.2	-0.636846	3.78679	8.61263e-05
RP11.299J3.8	-0.636789	4.3059	1.08291e-05
TGM2	-0.635437	0.938864	0.00099657
SLC25A48	-0.635235	1.45238	0.0012249
FAM109A	-0.634361	3.24667	1.29486e-10
PITPNM2	-0.634121	2.60888	8.59137e-07
EHHADH	-0.632747	3.61004	2.17263e-14
TFAP2C	-0.632735	2.39119	2.35895e-08
CDC27	-0.632549	7.63375	3.32625e-32
RP11.329A14.1	-0.63227	4.00948	6.30061e-21
AC009133.15	-0.632135	4.20858	1.17003e-11
FAM174A	-0.632095	2.69654	1.45885e-09
RP11.354M1.3	-0.632033	1.15183	0.0330615
MTERFD1	-0.631946	4.56476	2.1303e-23
EN1	-0.631587	1.97073	9.06648e-06
ALDH5A1	-0.631321	6.07945	3.22516e-48
ADC	-0.629965	2.04354	1.56709e-05
RP11.405L18.2	-0.629179	0.0822776	0.0372319
CCDC74A	-0.628767	3.08783	1.76572e-10
HPGD	-0.628462	1.87071	0.000310542
PDCL3P5	-0.628318	2.09859	4.46299e-05
TVP23B	-0.628296	4.96874	1.70683e-24
RP1.90J20.12	-0.628036	1.0183	0.000414524
ZDHHC11B	-0.627699	2.16998	1.55122e-05
SPON1	-0.627262	4.21513	1.01831e-15
CROT	-0.626785	3.45224	1.87593e-11
RP11.288E14.2	-0.625493	3.03214	2.26708e-10
GLOD4	-0.625228	6.31919	1.51974e-53
GPR27	-0.625145	4.9499	8.78527e-30
ZNF419	-0.624691	2.77642	6.81545e-08
PLGRKT	-0.624529	2.49174	5.21621e-09
RP11.213G2.5	-0.623619	2.27874	2.78825e-05
CABP1	-0.622768	0.377598	0.0273783
NEXN	-0.62206	3.38861	1.93329e-14
ACER3	-0.62202	5.2415	9.47326e-26
SMIM11	-0.621468	4.44101	1.26996e-22
FAIM	-0.620919	4.84427	6.59455e-20
FBXO3	-0.620505	5.94543	4.90621e-37
TCP11L2	-0.620434	1.79042	0.000109643
ABHD15	-0.61982	3.55311	1.0201e-15
XKR6	-0.61837	0.956043	0.00230297
AC016405.1	-0.618318	0.828883	0.0069588
TRIM14	-0.618031	4.59997	3.84109e-27
PSAT1P4	-0.617888	1.64965	0.00615203
AP001372.2	-0.617863	1.58002	5.67558e-05
RP11.108K14.4	-0.617435	0.740985	0.0133344
DIXDC1	-0.61696	4.50328	9.73956e-32
EMILIN3	-0.616909	3.96916	3.64132e-14
ITIH5	-0.615881	0.111163	0.0273172
PSEN2	-0.615768	4.93098	9.52088e-30
ZNF546	-0.615719	3.02368	8.37558e-10
GPM6B	-0.61553	4.81087	3.60533e-28
PHOSPHO1	-0.615039	0.682826	0.0179498
RP11.395G23.3	-0.614721	2.00266	1.59085e-06
ARHGEF40	-0.6144	3.27451	5.89721e-09
WHAMMP3	-0.614355	2.24307	4.5459e-05
FAM20C	-0.614063	1.82937	9.85288e-05
LDHAP2	-0.613812	3.00791	1.05656e-10
CCDC176	-0.612933	2.35183	4.41655e-09
LGALSL	-0.611173	4.86176	1.03318e-29
GALNT18	-0.610816	3.31906	2.17382e-11
GSTO3P	-0.610691	0.371984	0.0098558
NPM1P6	-0.610095	6.63141	4.14741e-08
SPA17	-0.609422	4.19185	3.01133e-17
C2orf72	-0.609403	2.57884	8.03663e-05
UBASH3B	-0.609366	2.88529	6.61397e-07
IGSF9	-0.609245	0.6115	0.0450334
RELB	-0.609023	-0.0333253	0.048132
AC010441.1	-0.608846	2.48885	1.97213e-07
TBC1D3	-0.607624	1.74324	0.0131201
TTC12	-0.607294	3.58187	1.68613e-13
GTF2H5	-0.607217	5.15144	4.08515e-32
PARD3B	-0.60689	3.28873	5.05247e-12
ABCA1	-0.60675	1.48601	0.00157954
LRRC17	-0.606354	0.348523	0.0237464
KIF27	-0.605929	2.54445	3.87083e-07
FAM114A1	-0.605774	1.78994	0.000115985
BPGM	-0.60577	5.17024	5.02309e-28
KCNG1	-0.605766	3.49147	7.53886e-12
ARHGAP44	-0.605334	3.87277	2.25265e-15
RP11.16P6.1	-0.605028	1.35606	0.000753927
ZNF530	-0.604962	2.69433	7.48411e-09
AC005786.7	-0.604698	2.12492	0.000235245
NRXN2	-0.604631	1.2088	0.0101561
FBXO36	-0.604628	1.071	0.00302452
RP11.81H14.3	-0.604601	1.08267	0.0345605
ZRSR2	-0.604562	3.31403	5.33686e-10
SRPRB	-0.604511	6.45956	1.77401e-32
PPARG	-0.604462	4.22417	1.04907e-19
ALDH7A1P1	-0.60393	4.53734	5.59467e-14
EPHA8	-0.603473	1.73538	0.000869635
AATK	-0.603353	2.06829	0.000211702
FAM211B	-0.603321	1.69653	0.000566342
RP11.38O23.4	-0.603315	1.31263	0.000291065
CRABP2	-0.603169	3.34223	4.01506e-08
ZSCAN12P1	-0.602847	1.1674	0.00606864
PPP2R3A	-0.602836	3.46364	1.06606e-10
MRS2	-0.602748	6.33259	5.18261e-49
NSMAF	-0.602655	4.65158	1.11418e-21
PGBD5	-0.602327	4.65978	6.05651e-26
RP11.399J13.3	-0.602073	0.697545	0.0173758
NPL	-0.601842	2.983	3.7368e-10
SQRDL	-0.601476	0.281777	0.0392556
NPM1P39	-0.601316	6.11978	5.46208e-21
HUNK	-0.600499	3.54688	8.13576e-14
ZFP30	-0.600177	4.32782	3.70099e-20
C12orf39	-0.599103	1.0562	0.00195336
RPA1	-0.598717	7.65787	2.43939e-31
ZC3H12C	-0.598347	3.83165	1.51658e-15
TUBG2	-0.598149	2.72099	1.69917e-06
PXDN	-0.59773	5.20102	8.84973e-31
AKAP7	-0.597206	3.09303	8.49804e-08
PITPNM3	-0.59673	1.95973	0.00144529
LCA5L	-0.59662	0.94171	0.00176478
FAM71E1	-0.5966	1.03909	0.00454926
IFT74	-0.596211	4.39687	1.09414e-15
GLB1L3	-0.595458	3.44698	3.85247e-11
RP11.516A11.3	-0.594764	-0.215659	0.0402731
ZNF470	-0.594197	2.80216	3.70335e-06
TMEM62	-0.594184	3.32101	1.02607e-11
BBS2	-0.593782	5.06373	8.22669e-29
RNF122	-0.59351	2.28231	2.98683e-06
EFCAB4B	-0.593367	2.87382	1.19395e-07
BTN3A1	-0.593148	2.86373	4.27732e-07
NEURL1B	-0.59306	1.79004	4.89751e-05
CASP10	-0.592966	0.828958	0.0012029
BIN1	-0.592806	4.01581	1.4806e-15
RFK	-0.592787	5.87243	6.38046e-37
GPLD1	-0.592574	2.7406	1.35018e-06
HSPA12A	-0.592409	4.92684	4.93504e-28
SCOC	-0.592385	6.52629	1.16097e-25
FRMPD1	-0.592321	0.65062	0.00859213
SHISA3	-0.592298	1.30318	0.00902078
TBX1	-0.592205	4.77728	9.17515e-10
SPNS2	-0.591923	1.01276	0.0103924
ALCAM	-0.591437	6.47452	9.82707e-40
SLC35B4	-0.591096	7.08183	3.55783e-38
GFPT1	-0.590976	6.06597	5.74334e-28
SCUBE1	-0.590854	0.738213	0.0426335
ZNF266	-0.590648	4.42029	2.23103e-22
SPTBN4	-0.590576	1.66433	0.000652737
ZFYVE28	-0.590536	2.03804	5.09957e-05
CCDC104	-0.590102	4.93704	3.03914e-29
ANXA3	-0.58999	0.603609	0.00741884
TPM3P9	-0.589984	3.23441	6.04305e-10
TNFRSF1A	-0.589333	4.39938	2.72368e-19
CLNS1AP1	-0.588094	2.68798	3.66628e-07
JUP	-0.587219	5.21357	3.03932e-24
CALD1	-0.587189	6.95034	4.19054e-29
ME2	-0.586923	6.07949	5.21838e-38
STXBP6	-0.586683	1.11468	0.00246296
TWSG1	-0.586261	5.57806	5.56086e-30
SDCBPP1	-0.586011	0.342718	0.0334322
RNF152	-0.585141	1.87959	0.000383624
RNF139.AS1	0.585059	1.98403	0.000164398
CIRBP.AS1	0.585743	2.30543	1.81094e-06
ADPRHL1	0.585784	2.03336	1.42611e-05
HSPB1	0.586132	5.78578	1.23878e-11
MT.TQ	0.586134	1.00857	0.00416356
AC004463.6	0.586342	2.15446	5.05439e-06
CNTNAP3B	0.586972	1.56524	0.0126012
MEIS1	0.587158	4.73116	2.44417e-24
FAM173A	0.587178	3.4742	1.5364e-06
FADS2	0.587294	6.7263	6.06565e-27
FAM104A	0.587844	5.35041	1.29296e-24
SLC38A10	0.588273	6.1663	5.82148e-39
RP11.348P10.2	0.588522	2.11817	3.48034e-05
RP1.200G19.1	0.588536	0.469934	0.0170361
TRPM4	0.588723	2.91508	2.63648e-08
LATS2	0.58925	4.0782	1.12213e-17
RP11.564C4.6	0.589856	0.405692	0.0181719
TPGS1	0.589932	2.79667	3.25969e-07
CTD.2184D3.1	0.590628	5.48626	4.59942e-26
AD000684.2	0.590974	0.317452	0.0354477
AP003068.6	0.591121	1.91606	1.65746e-06
ELMO1	0.592141	1.98042	0.000119509
RP11.752L20.1	0.592303	1.62715	0.000355284
SPAG4	0.592969	0.265576	0.0315831
RP4.545K15.3	0.593482	2.51984	0.00444677
LZTS2	0.593622	4.95263	1.78063e-15
VEGFB	0.594717	4.71734	2.37899e-17
PRDM13	0.594857	2.71501	1.85198e-06
PARP4	0.595542	6.01182	2.90926e-33
POU3F3	0.596394	4.5913	1.13532e-26
MAPK10	0.59681	0.17697	0.0137501
EPC1	0.596862	5.21116	7.07927e-33
RPL37P23	0.597421	3.20945	6.27929e-05
DDX11.AS1	0.597596	0.625436	0.00466213
RP11.124N14.3	0.598207	4.65748	1.26623e-16
RP11.305E6.4	0.598345	1.86574	0.000123201
TCF4	0.598547	5.47992	3.55605e-28
ARL6IP1P2	0.599273	2.75093	4.12943e-07
RBFOX3	0.599832	0.716758	0.0018283
COG1	0.600804	5.45227	2.72227e-28
SPHK1	0.601099	2.83316	1.74134e-06
MRPS31P4	0.60155	1.65585	0.00586374
SYNGAP1	0.601768	3.90101	5.65686e-08
FAM53A	0.602015	0.957206	0.00244846
FASN	0.602195	9.73571	6.25019e-15
HIST1H1C	0.602872	3.84419	3.36706e-10
PPP1R13L	0.602911	3.20952	3.0727e-06
MIR22HG	0.603194	1.7407	0.000238729
CNRIP1	0.603355	4.35764	2.75029e-21
FAM122C	0.603373	2.55143	3.42907e-09
RP11.16E18.3	0.603427	0.0803102	0.0426441
RP11.18H7.1	0.603473	0.605516	0.0166789
RP11.649A18.12	0.603589	2.5159	0.000106955
C1orf63	0.603657	5.92274	2.15469e-29
TMEM104	0.603914	5.19666	7.66055e-31
RP11.166P13.3	0.603979	0.241768	0.0161784
ABCA3	0.604019	6.39619	7.43334e-41
ERCC5	0.60446	4.31908	1.53309e-17
AC137932.1	0.604671	0.884656	0.0316859
PLXNB1	0.605595	3.33299	3.19878e-08
AC000068.5	0.605718	1.73701	0.000104379
HOXD10	0.605855	6.61734	6.64992e-30
SIDT1	0.606192	0.795939	0.0142526
ALDOC	0.606303	3.08296	4.98657e-07
CSDC2	0.60656	0.252566	0.0184523
HSD17B14	0.606808	0.722522	0.0123142
RP11.166O4.6	0.606985	1.02019	0.00124334
PCYT2	0.60741	5.17172	2.90028e-27
NHLRC3	0.60742	4.7298	2.77924e-28
CUL9	0.607429	4.00231	6.07873e-12
MSS51	0.60758	0.975317	0.00401542
MFAP2	0.607852	3.26301	7.76119e-12
KLF6	0.607974	5.6755	4.99796e-40
LTK	0.608098	1.21157	0.00262418
RP11.502I4.3	0.608454	1.32212	0.000626539
WIPF1	0.609659	5.33792	3.16266e-30
ZIC2	0.609827	7.52995	2.34201e-31
PDCD4.AS1	0.610065	1.0151	0.0141512
ST6GALNAC2	0.610589	1.67511	8.60328e-05
HIST2H2BE	0.610661	2.78389	1.51289e-07
TERT	0.610939	2.33322	2.42501e-07
SLC43A1	0.611395	4.10507	1.31782e-15
GPER1	0.61165	1.32443	0.000553066
DNLZ	0.611872	2.54561	7.08335e-08
GBAP1	0.612871	2.68253	4.40805e-09
LRRC45	0.613605	4.68994	1.57419e-26
GPC3	0.61388	5.86086	1.42363e-33
SATB1	0.614647	5.1368	4.16076e-33
RP1.197O17.2	0.615427	0.269083	0.0281817
ZNF414	0.615832	3.15195	2.08114e-05
RP11.298J20.4	0.617069	0.859467	0.0209414
HNRNPA1L2	0.617212	4.14983	1.15978e-17
GPR137C	0.617337	3.6788	7.44185e-16
SLC4A11	0.617693	3.79854	1.12907e-14
EFCAB4A	0.617838	1.4919	0.000402294
NMNAT2	0.618397	3.78923	3.94218e-16
EGFL8	0.618654	2.16971	0.000650224
CCDC106	0.618663	4.42619	1.00507e-15
MYO15B	0.618908	0.542387	0.0319314
TRHDE	0.619539	0.857501	0.00207211
TGIF2.C20orf24	0.619793	3.16851	0.00163393
RP11.486O12.2	0.619906	0.226489	0.0295515
RPL5P18	0.620663	3.2009	0.000159299
ZNF76	0.621169	4.9125	7.20563e-29
N4BP2L1	0.621572	0.609412	0.0152996
CTD.3222D19.7	0.622039	2.17969	6.42163e-06
TEN1	0.622073	2.58024	7.63361e-06
AC002310.7	0.622383	0.449934	0.0107303
PAX5	0.62283	0.0881503	0.0257355
AC079922.3	0.623077	-0.118421	0.045553
RGMB	0.623633	5.31912	2.09168e-38
HSD3B7	0.624596	1.42884	8.15108e-05
RP11.268J15.5	0.625391	0.483138	0.0209276
CTXN1	0.625442	4.60476	2.51467e-06
NMI	0.625524	1.58918	3.82313e-05
RGMB.AS1	0.625625	0.267377	0.0143423
RP11.444E17.6	0.62597	0.441518	0.0475507
PDPK2	0.626429	3.21621	2.44506e-06
HOXD9	0.626608	4.98831	2.20082e-15
SLC9B1	0.62747	0.156711	0.0228958
C12orf79	0.62835	0.955613	0.00328935
RABEP2	0.628401	3.37343	1.045e-12
SIPA1	0.628456	4.23303	4.48268e-13
AGAP8	0.630098	4.18999	9.70128e-10
FOXC1	0.630636	8.47097	3.84002e-29
GTF2IRD2B	0.631279	2.77687	4.99987e-09
IZUMO4	0.631541	0.00340564	0.0185244
XXbac.BPG299F13.17	0.632036	0.519373	0.0150663
HSP90AB7P	0.63235	2.18814	0.000156281
HOXA.AS2	0.632628	3.45811	2.34123e-10
CSPG5	0.632841	5.24072	1.61544e-33
TRIM7	0.632896	2.66613	2.02412e-08
ASPHD1	0.633163	1.09723	0.0056276
WDR34	0.63341	6.44659	4.47883e-28
STOX1	0.633685	3.60557	4.50232e-17
DCUN1D2	0.634173	4.3736	9.53197e-22
RP5.827C21.1	0.63421	2.14331	7.63108e-05
CUEDC1	0.634392	4.5879	6.45353e-27
HES4	0.634958	5.62337	5.88284e-10
CHRNA10	0.635242	0.230346	0.0391332
RP11.195F19.9	0.635426	0.642729	0.00349018
LAMP1	0.635705	6.96403	3.85561e-40
SPSB3	0.636075	3.32778	6.10359e-08
SKA3	0.638024	5.83359	9.02609e-31
UNC13A	0.638569	2.84445	4.74589e-09
FGF11	0.638665	3.69823	3.15776e-15
MRP63	0.638906	5.33177	4.41758e-32
EPB41L4A	0.639277	3.26505	1.49151e-10
ELF1	0.639703	5.40819	3.15516e-33
SALL3	0.639895	2.79889	2.78796e-07
C16orf86	0.640047	0.861695	0.0131886
SKIL	0.640401	6.09312	1.3792e-41
MTMR11	0.640521	1.38996	0.000388299
FZD8	0.640529	3.99914	1.53005e-16
ATP5A1P5	0.640781	4.25825	9.32377e-14
RCOR2	0.640854	2.43161	2.91636e-06
MDGA2	0.640961	2.88212	5.72021e-12
PTPLA	0.641652	3.68004	3.40272e-14
DBNDD2	0.642429	4.98173	4.35803e-22
RP11.849F2.9	0.642708	0.176245	0.0147861
RP11.119F7.5	0.643185	3.60299	1.21519e-10
MYO3A	0.643628	3.59568	1.08369e-14
MID1IP1.AS1	0.643762	-0.22334	0.0283706
RP11.324I22.4	0.643832	0.348902	0.00699305
HMGB2P1	0.643928	3.32099	1.46862e-10
LINC00263	0.644353	4.0168	1.08575e-21
AC093106.5	0.644409	0.236073	0.0145024
EML3	0.644424	4.07823	1.66748e-12
RP11.364M6.1	0.64447	2.85623	1.01099e-10
ANKRD10	0.644685	5.33095	2.60402e-33
DDAH2	0.64513	3.2566	4.98729e-12
NCAM1	0.645245	5.08297	1.19493e-34
SIRT7	0.645446	4.64058	8.25031e-25
RP11.23J9.4	0.645752	1.43739	0.0430951
RHOF	0.646115	2.8544	0.00146641
HSBP1L1	0.646688	2.79027	3.11409e-11
CTC.564N23.2	0.647558	0.794297	0.0128728
LIF	0.648209	1.27921	0.000787265
PLEKHG2	0.649543	5.15451	1.9186e-32
RAB11FIP1P1	0.650147	0.425111	0.0173052
C9orf16	0.650236	4.76628	8.71431e-27
FGF13	0.650885	0.0191727	0.049275
LINC01011	0.651134	0.237381	0.01895
THEM6	0.651167	4.90487	5.08962e-16
ASPRV1	0.652406	0.677606	0.00246296
AC099522.1	0.652456	3.95071	1.79097e-09
RP11.336N8.4	0.653122	-0.00126284	0.0453493
CDT1	0.654039	6.48267	7.03008e-23
RP1.283E3.4	0.654827	1.99991	7.35677e-05
FUT11	0.655352	4.54755	4.59142e-28
RP11.692N5.2	0.655443	2.50753	2.92571e-08
PSD	0.6557	0.935891	0.00504629
CACNB3	0.656307	3.56799	1.83806e-11
MEX3A	0.657544	6.11708	4.0729e-54
RP11.1275H24.1	0.657662	0.162396	0.0143105
FAM129A	0.657899	2.94142	6.48191e-12
FRY	0.659038	2.72519	1.61464e-09
NFIC	0.659387	5.443	1.75507e-22
RP11.276H19.4	0.660347	0.271593	0.0173052
QRICH2	0.661413	2.80543	1.11215e-11
C4orf19	0.661863	-0.0203508	0.0125991
NSUN5P2	0.662076	4.36482	1.84942e-12
RP4.583P15.15	0.662408	2.28611	0.00107809
HOXD.AS2	0.662506	2.17421	5.82299e-08
UAP1L1	0.663207	4.69555	1.82136e-21
GREB1	0.663215	4.6389	3.8799e-22
CHSY3	0.663715	2.52939	3.56609e-09
AGAP9	0.663952	3.20939	1.62893e-06
AC005102.1	0.668205	2.34755	4.98837e-07
UCN	0.669798	-0.329445	0.0395956
GPM6A	0.670888	3.54905	1.52113e-12
SLC15A2	0.672364	0.47504	0.0031067
MID1IP1	0.67345	6.46441	4.55484e-36
RP11.767C1.2	0.673677	0.062263	0.0468686
CPNE7	0.674016	1.94326	6.86395e-06
ZNF66	0.675555	0.242515	0.0180173
FGF9	0.675804	2.83587	2.43976e-13
RTEL1.TNFRSF6B	0.676156	2.7631	1.05941e-07
SYPL2	0.676264	4.63136	2.90295e-30
RP11.386M24.4	0.676269	2.003	2.5218e-06
ASB16	0.676273	1.08803	0.00193155
CLSTN2	0.676663	0.946539	0.00044873
HOXA3	0.676812	5.04292	1.10587e-22
RP11.727F15.12	0.676818	1.83302	2.00665e-06
STARD4.AS1	0.676932	1.61402	6.34195e-05
RBP1	0.677124	2.57123	1.40032e-08
C2orf48	0.677312	1.87813	2.92261e-05
LLNLR.246C6.1	0.681953	-0.0911613	0.0121614
HSPA2	0.682435	1.77821	5.54523e-07
SKA2P1	0.683077	0.657457	0.0135473
LTBP4	0.683304	5.32616	2.58233e-10
KIAA1984	0.684039	0.165495	0.0323946
CTBP2P4	0.6846	1.10086	0.00562341
ZSWIM4	0.685103	2.60305	8.14077e-10
ARHGEF19	0.685543	0.835283	0.00157284
AC132872.2	0.685737	0.0472724	0.0455677
NSUN5P1	0.686907	5.6285	4.99785e-23
RP11.345P4.9	0.686979	2.05795	1.26684e-06
RND2	0.687123	4.92175	2.42141e-33
CTB.5E10.3	0.687851	2.85145	2.46524e-06
RP11.444B24.2	0.688417	0.205293	0.0157963
ZNF525	0.688478	1.54259	0.00033014
MAF	0.689828	5.4742	6.53174e-41
FBN1	0.689921	5.09297	2.16075e-34
HIST1H3E	0.690093	-0.0701659	0.0271384
PRR7	0.691165	2.53234	3.94403e-05
COX7BP1	0.691553	1.34664	0.000192517
RPL12P4	0.692208	3.79493	1.09194e-05
DNAJB7	0.692582	-0.0749108	0.0216232
EFEMP2	0.692684	0.404826	0.00823943
EPS8L1	0.693741	1.80867	4.87823e-06
C19orf71	0.69423	-0.157938	0.0356506
ZNF506	0.69508	1.78354	1.51326e-06
SNAI3	0.69518	0.623619	0.00223025
CTGF	0.695674	1.58508	0.000160423
RP5.1085F17.3	0.696205	2.19285	3.33065e-06
AC104600.1	0.69678	-0.232668	0.0146466
ESR2	0.697635	1.36716	1.8823e-05
MIR210HG	0.697675	0.43212	0.0134088
RN7SK	0.698362	2.45386	0.00331521
MIER2	0.699538	3.70651	4.32987e-18
SYT6	0.700283	1.62546	1.65457e-05
ZNF503	0.701026	8.53596	6.00435e-22
ETV5	0.701688	0.362541	0.0157451
IRS2	0.70192	3.92888	1.5455e-18
STMND1	0.702565	0.216669	0.00568526
RP4.756H11.3	0.702609	-0.26354	0.0345923
RBP7	0.70291	1.36914	3.88368e-06
MARVELD2	0.704204	4.36527	4.22516e-37
SCDP1	0.704657	5.20557	2.19608e-20
ARID5B	0.705277	5.43459	2.28024e-45
EDA2R	0.705394	1.95804	1.17311e-07
SKIDA1	0.705459	3.36562	3.18612e-21
DYRK1B	0.705937	3.7481	2.12985e-14
RP11.345P4.7	0.706447	0.343784	0.00355648
RP11.732M18.3	0.706942	0.0851346	0.0139078
EEF1A1P12	0.709848	0.882876	0.0110835
RPL35P2	0.710922	0.109217	0.019586
CADM2	0.711426	1.35326	1.86079e-05
HSPB1P2	0.711676	0.883792	0.00507114
TFAP2A.AS1	0.712642	1.75303	5.50452e-08
C1orf53	0.712986	1.45327	6.28222e-05
GPR37	0.713767	1.04843	0.00105709
RP11.536K7.3	0.715437	0.414355	0.00095578
ANKRD10.IT1	0.715657	1.25548	2.67043e-05
C1orf95	0.716735	3.45567	2.83746e-15
CYP1A1	0.717123	0.229564	0.0176375
HIST1H2BK	0.717926	6.53629	2.58757e-34
CTA.390C10.10	0.718241	3.23905	3.06537e-14
CCDC180	0.719456	2.68766	2.20197e-05
NOL3	0.719577	2.08843	7.54695e-06
EPSTI1	0.720942	0.177134	0.0248247
LACC1	0.721315	2.60071	1.04906e-11
OBSCN	0.721857	4.03711	1.73451e-14
RP11.464F9.1	0.722407	1.3034	0.0273693
PIK3IP1	0.724255	1.22992	7.63194e-05
RP11.592B15.3	0.725164	0.832278	0.0194134
AC073271.1	0.726338	3.60501	2.14559e-15
AGAP2.AS1	0.726475	3.22951	1.73854e-16
LRRTM4	0.727377	2.07008	4.77018e-07
AC002398.9	0.727661	1.79045	4.61428e-05
OXLD1	0.729236	4.72001	5.67107e-36
TJP3	0.729917	1.00284	0.00194074
SRCRB4D	0.732406	0.00714235	0.0304582
TP53INP1	0.732676	4.33723	8.34887e-31
LINC00338	0.732858	4.74215	5.71728e-33
TYMP	0.73371	1.03001	0.00138986
RP11.266E8.2	0.734082	-0.195861	0.0145351
RP11.5A19.5	0.73566	0.0873093	0.0395164
RILP	0.735848	1.33266	5.25223e-05
CYBA	0.736333	6.04917	5.52793e-34
RAC3	0.73657	6.6096	7.86025e-36
EEF1A2	0.736579	6.8039	2.61229e-31
AMY2B	0.73665	1.39264	0.000268969
PFKP	0.737239	6.03659	1.71601e-60
C9orf163	0.737372	-0.0482265	0.0155399
CCDC78	0.737459	2.13857	1.2784e-05
PIDD	0.7378	4.50996	1.27267e-13
AC074286.1	0.738784	0.566444	0.0018025
LINC00632	0.739202	2.01477	1.25507e-06
IL9R	0.740616	-0.186544	0.0230239
DUSP4	0.741996	1.49841	6.63209e-05
ABHD8	0.742914	2.66738	7.37528e-11
SNORA76	0.743462	-0.338861	0.0203048
AZI1	0.743822	4.81906	2.58521e-25
FNDC1	0.743917	2.46168	4.70086e-12
YPEL3	0.74412	3.14191	1.71299e-09
RP11.47F1.1	0.744222	0.0111999	0.0229021
CDH4	0.744638	0.752824	4.34406e-05
RP11.20I23.13	0.746551	2.98312	2.25853e-11
GPX3	0.747292	5.3278	3.28217e-44
PCBP2P1	0.74781	0.21755	0.0150357
RP11.1079K10.4	0.749233	4.81053	2.3917e-10
TM6SF2	0.749393	-0.26976	0.0379768
RP11.1055B8.6	0.749731	0.803951	0.00146784
SPINK5	0.749882	-0.217157	0.0190515
CCND1	0.750183	4.43005	1.5647e-17
RP11.73K9.2	0.751005	0.443267	0.00396044
ESRRG	0.751181	1.68457	7.77434e-08
MFSD10	0.751862	5.01006	9.24474e-19
KANK3	0.753762	0.724112	0.00167832
CPB2.AS1	0.755748	0.288573	0.0040281
BAIAP3	0.756002	1.78793	5.71367e-06
TMEM180	0.756049	5.03676	7.11613e-33
HIST1H2AM	0.75724	-0.148666	0.0468143
RP11.216N14.7	0.758511	0.375888	0.0178642
MT.TM	0.759247	-0.318843	0.0121279
RP11.344N10.5	0.760003	0.63571	0.004741
RP1.170O19.20	0.761453	1.15124	0.000153764
GPR176	0.761642	4.39801	1.25626e-35
RP11.434C1.3	0.761924	0.777959	0.000905426
RMDN2	0.762551	1.71571	1.14454e-05
HIST1H2BD	0.762743	2.28673	2.36768e-09
RP11.150O12.3	0.762947	1.07066	1.9983e-05
RP11.350N15.5	0.762994	-0.26623	0.0222049
ZNF608	0.763781	4.92698	2.68691e-40
ZFP36	0.764007	1.46517	0.000384114
FAM204BP	0.764712	0.42672	0.00102434
FAM195B	0.764897	5.19231	1.23694e-36
ARGLU1	0.766554	6.73691	5.82524e-52
ACTA2	0.766577	2.03393	8.02571e-10
BASP1	0.767744	3.9935	3.58661e-26
USP44	0.768139	4.07579	8.32193e-35
NOTCH4	0.769119	-0.384238	0.0294993
ZNF681	0.769169	1.07419	3.06662e-06
SYNGR3	0.769397	3.00834	1.3168e-12
HIST2H2AA4	0.769637	3.08005	2.01773e-11
RPS21P4	0.769906	2.50702	2.85135e-11
OPRL1	0.770346	0.736425	0.000611133
RP11.259K5.2	0.770495	1.57236	0.000467821
CNKSR2	0.772319	0.469137	0.000692875
MTATP6P1	0.772501	1.05345	7.95593e-05
FST	0.773385	0.502237	0.000745192
AC010336.1	0.77375	1.82393	0.00011799
MAFG.AS1	0.77684	2.39681	1.78016e-11
RP11.849H4.4	0.777347	2.08324	1.84544e-06
RP11.357H14.17	0.777978	1.78453	4.58384e-08
LL22NC03.86G7.1	0.7784	1.91676	5.84745e-07
HOTTIP	0.778764	0.432206	0.000347952
DMRTA1	0.779246	-0.0941341	0.00513592
RP1.170O19.21	0.779655	-0.159165	0.00560492
RPL3P12	0.78051	1.14221	9.20664e-05
SLC9A3R2	0.781752	5.32714	5.43988e-44
SOCS2.AS1	0.782572	0.389047	0.00176753
CNN2	0.782883	5.66515	9.18169e-37
RRAS	0.783962	1.26655	0.000140894
CTD.3065J16.9	0.785146	0.805022	0.000450642
RPL34P31	0.785901	2.77108	2.67818e-07
C18orf56	0.786495	1.51982	2.56097e-05
EML6	0.786606	3.92329	9.03802e-26
OSBPL9P3	0.787484	0.206831	0.00557084
AC017048.3	0.788436	1.11259	0.000185588
RP6.206I17.2	0.78902	-0.128192	0.0403679
RP11.258C19.4	0.790284	0.53968	0.000165432
RP11.112J1.1	0.790733	4.58601	1.78304e-22
FAM159B	0.791416	0.127926	0.010211
PHBP9	0.792006	0.21621	0.00413138
RPL27AP	0.793208	3.23523	2.1199e-17
N4BP3	0.794329	2.25782	3.1487e-09
AC114737.3	0.795733	1.13574	0.00581382
RP11.82L2.1	0.796268	-0.364666	0.0324198
MBLAC1	0.797536	0.667674	0.000502347
MKLN1.AS1	0.79754	1.52893	6.29288e-06
SYT17	0.801193	1.61633	1.10801e-07
RP5.1074L1.4	0.801355	4.41253	2.77413e-25
FBXL8	0.801869	2.63853	8.17909e-12
SPATA13	0.807647	4.3795	4.8697e-50
RP11.154H23.3	0.808198	0.231939	0.00190945
BEND6	0.810797	2.14826	2.09771e-11
PARD6A	0.811009	1.75856	2.29028e-08
MAST1	0.81215	4.03516	2.18901e-26
RP11.632C17__A.1	0.81281	6.61099	1.02987e-25
LINC00910	0.812964	2.7037	1.21165e-14
TRIP6	0.813338	5.92005	3.15319e-42
TMEM151A	0.81338	-0.412598	0.0262864
CNIH2	0.813679	2.32241	3.76933e-09
XXbac.B461K10.4	0.815212	1.73148	0.00898392
OSBPL7	0.81566	2.19847	2.40802e-09
COL6A4P1	0.815753	0.00411445	0.0108806
RP11.368I7.4	0.816462	0.0625744	0.0141204
KIAA0408	0.816526	4.37921	4.28702e-31
ASPSCR1	0.816661	4.53461	2.72188e-38
DTX3	0.818397	4.21908	3.12272e-33
QPRT	0.818506	5.56408	7.17423e-38
AC073310.4	0.819324	2.13631	1.16366e-10
HIST1H2BJ	0.820038	2.45323	2.73238e-12
RP11.110I1.5	0.82053	-0.330787	0.0279092
RASL10A	0.820732	-0.369525	0.0312947
RPL5P12	0.820931	1.06475	0.0428511
ZNF682	0.821016	1.03564	0.00117075
C9orf172	0.823903	0.248081	0.00127965
PRC1.AS1	0.824721	-0.0856078	0.0236096
PPFIA4	0.824795	2.86289	1.69575e-07
FRMD8P1	0.825106	0.168697	0.00186057
APC2	0.82566	1.95954	1.78363e-08
HSD11B1L	0.826654	2.68845	4.67483e-18
AMDHD2	0.828291	3.93771	1.32506e-25
Z97634.3	0.828723	2.96331	1.56107e-11
SLC22A18	0.831149	0.780467	0.00166844
TRIM46	0.832153	1.81585	2.76924e-06
DGKH	0.832248	5.83462	1.92414e-17
GAPDHP38	0.832543	2.71933	5.46671e-06
HIC1	0.832818	1.55584	5.55201e-07
MRPS36P1	0.833141	0.816366	3.24129e-05
FBLL1	0.833232	0.413505	0.00207273
MIDN	0.835958	6.27173	2.13867e-37
HTR7	0.836239	0.355445	0.000162109
AC009299.5	0.838518	1.65375	6.91867e-08
HIST1H2AG	0.838903	2.30757	5.85864e-11
RP11.162O12.2	0.839342	-0.280776	0.0303365
RP11.888D10.4	0.840096	-0.0165158	0.00486833
RP11.977G19.11	0.840213	0.0362778	0.00196006
RP11.517B11.2	0.840475	0.561357	0.000151157
ETV4	0.84063	-0.170473	0.0132304
ZNF429	0.840906	2.40679	1.20608e-11
LIME1	0.843371	1.82045	6.85542e-05
RP11.354P11.4	0.844193	0.700339	9.08993e-06
PTMS	0.844965	6.60683	1.11933e-23
KCNH3	0.845265	0.507495	0.00219022
RP11.649A18.4	0.846091	0.137214	0.00520709
HOXA6	0.846223	5.02895	1.44534e-39
PCDH7	0.846495	6.19515	3.01889e-118
GLUD1P2	0.847613	-0.221421	0.00669996
RHBDL1	0.848455	0.560506	0.00192948
AC132872.1	0.850313	1.44594	3.63997e-05
KCNN2	0.852371	0.698849	2.81228e-05
RPL32P29	0.852682	0.955527	7.86442e-05
PHLDA2	0.852833	1.77412	2.37346e-05
RP11.673C5.1	0.853856	6.59314	2.55828e-30
ZNF503.AS2	0.855942	5.31402	1.18879e-33
TCAM1P	0.858013	1.63324	1.69917e-06
PBLD	0.858019	3.09058	7.50333e-15
CEMP1	0.863414	1.93837	0.00102243
LL22NC03.2H8.5	0.863567	3.32698	2.88826e-11
RP11.257I8.1	0.864477	-0.122513	0.0187235
CTD.2278I10.4	0.864793	0.338278	0.00144831
MAP3K6	0.865107	3.62369	8.53528e-20
RP11.829H16.2	0.867332	3.53695	5.60468e-13
HAGHL	0.867408	2.9446	9.23911e-12
RP11.288H12.3	0.867905	2.16294	1.10932e-12
ATG9B	0.869136	-0.13122	0.0155743
AC004985.12	0.870059	-0.268416	0.0182486
RP3.508I15.18	0.870246	0.301839	0.0356943
HLA.DOA	0.871116	2.26132	8.22116e-12
AC009005.2	0.871383	0.81994	3.53747e-05
AC074183.4	0.87198	0.804093	0.000180041
RP11.324J13.1	0.872769	-0.0969775	0.00906578
HOXA11.AS	0.873092	5.10514	2.15e-56
GRIN1	0.873446	0.80871	0.000152509
AC009133.20	0.875089	0.856868	0.00132473
GAPDHP70	0.875828	5.27706	5.22816e-21
ZBTB42	0.876765	2.39646	2.334e-11
TECRP2	0.878006	1.40103	8.89754e-06
SEZ6L2	0.879463	5.22463	2.95621e-32
MAP3K8	0.87948	2.08885	3.97051e-09
CRMP1	0.880726	4.87813	1.72607e-51
CHD5	0.882781	0.700753	2.15891e-05
IGSF1	0.882991	-0.117185	0.0111271
AP001468.1	0.884221	1.48046	2.29775e-05
KCNS3	0.884397	0.527411	8.37728e-05
ERBB3	0.889871	3.34107	2.77924e-28
AL139099.1	0.892896	-0.134948	0.00648428
HIST1H4I	0.893389	0.00127201	0.00121664
LDHD	0.894846	0.0925454	0.000321237
ESRRB	0.898754	3.09578	1.5817e-24
PLK2	0.89999	2.6943	5.6922e-14
IGFLR1	0.900188	1.81941	2.53471e-09
ZNF726	0.900295	0.4671	4.54964e-05
RPL38P3	0.901879	-0.116414	0.0197526
UPF3A	0.904429	4.73353	4.28365e-62
RP11.152N13.5	0.905319	1.75305	1.008e-09
ALG1L	0.90601	1.33804	2.6578e-06
RP13.1032I1.7	0.906055	3.75586	1.23833e-27
ATP5C1P1	0.906644	2.33372	3.03291e-08
CYCSP10	0.906893	0.678633	0.000865775
DNAH17	0.908415	1.46642	4.82197e-08
FOXA1	0.910227	4.35094	3.55347e-35
UTS2R	0.911166	1.48284	5.9528e-05
EEF1GP1	0.911273	2.78468	6.29996e-13
CAMK2N2	0.915039	1.3229	0.000129575
PRKCH	0.918283	4.1639	3.16475e-47
KRBA2	0.918657	1.17982	5.97789e-05
MALAT1	0.919413	9.00211	3.48071e-42
SLC16A5	0.921738	0.555131	0.000300059
RPRM	0.922505	3.1366	2.58821e-24
ZNF462	0.92454	2.23254	7.51471e-15
RP11.373L24.1	0.92763	2.07475	0.00436794
RP11.872D17.4	0.927729	1.3161	1.06019e-06
DUSP8P5	0.928579	1.34468	5.47241e-06
POLA1	0.928892	7.50297	7.08528e-87
PCDHA10	0.931077	-0.452324	0.0232155
KIF17	0.935092	3.66843	9.35538e-27
RP1.40G4P.1	0.935961	5.00743	3.16478e-36
RP11.373E16.1	0.939554	-0.291007	0.00397294
MYRIP	0.941001	0.208145	0.000710248
HOXD3	0.941368	4.27919	2.63123e-23
CCNG1P1	0.942933	0.987147	2.18626e-06
ISM1	0.943314	1.42443	5.40612e-08
MLLT4.AS1	0.943936	0.307767	0.000562637
CELF3	0.944209	-0.270861	0.0261136
CICP16	0.945689	0.00506099	0.00566999
CCKBR	0.945903	0.248882	0.000808433
ARIH2OS	0.946496	0.80799	2.97151e-06
AC144521.1	0.947423	-0.030231	0.000662312
C19orf26	0.949882	2.698	2.574e-11
CTD.2147F2.1	0.949911	-0.178791	0.00213535
RP5.1119A7.11	0.951564	-0.0966924	0.000637045
RPS19P3	0.951651	1.2363	1.4176e-06
STX11	0.958521	0.00412791	0.000468771
CDC42BPG	0.95993	1.82174	1.05683e-10
HMGB1P10	0.962802	-0.204126	0.0315359
ZNF219	0.962837	4.38212	6.16059e-32
C11orf96	0.963365	1.38639	2.13324e-05
CCDC13	0.963679	-0.513445	0.00632304
KCNJ4	0.966116	2.01258	3.70306e-12
RAB26	0.966988	1.58514	5.93908e-08
RP11.390B4.5	0.967579	1.57773	3.58247e-10
AC010095.6	0.967759	0.659567	0.000443055
CDH24	0.972721	3.53524	1.22844e-22
GNL3LP1	0.973395	1.28701	0.000120486
AGAP2	0.980598	3.11809	8.49652e-21
AC002550.5	0.98214	0.651463	0.0267272
MIXL1	0.983169	1.2598	3.41516e-08
RP11.365O16.6	0.984472	0.533288	2.3686e-05
HIST1H2AC	0.985115	2.95202	7.10999e-17
ALOX12	0.986405	0.545544	4.42783e-06
NOTCH3	0.987345	5.58768	5.40036e-29
MRC2	0.987989	4.47753	3.83807e-41
STAT6	0.988822	4.62232	2.71923e-58
FOXD1	0.990191	4.43283	3.15044e-20
CILP2	0.991805	3.92143	4.73783e-28
RPS24P17	0.993388	1.1008	0.000534114
SFRP1	0.997412	0.838289	2.35757e-10
CUBN	0.997598	-0.455744	0.00451486
BARHL2	0.997992	2.86866	5.42146e-19
AC123768.4	0.998807	-0.174267	0.00674871
SOGA3	1.00345	4.30368	1.64725e-35
AC079949.1	1.00712	1.7201	2.10298e-06
RP11.400F19.18	1.0077	0.314899	7.68702e-05
RP4.555D20.2	1.00952	1.3213	3.61181e-09
HIST2H2AA3	1.01379	2.31733	1.27515e-12
KCNIP2	1.01398	0.660249	1.32657e-06
RP11.196G18.22	1.01512	4.73125	7.24218e-61
DCHS1	1.01779	3.40773	4.46663e-18
WASIR2	1.02153	0.954666	2.49956e-07
RPL35AP21	1.03493	1.96113	8.13053e-09
KMT2E.AS1	1.03611	0.767385	5.06728e-06
GAPDHP63	1.03767	3.15717	2.07391e-23
RP13.516M14.1	1.03771	1.29595	2.75895e-06
PHF11	1.04384	1.74926	8.32863e-17
RPL5P30	1.05384	0.561512	7.32599e-06
NDUFA4L2	1.05683	-0.411992	0.00262039
FILIP1L	1.06132	0.485911	6.45682e-05
RP3.402G11.26	1.06286	1.6906	6.13529e-10
RP11.250B2.5	1.06332	-0.200803	0.000198297
NR2E1	1.06472	0.278247	3.3329e-05
RPS19P1	1.06938	4.03056	6.90055e-18
RP11.399K21.14	1.08678	2.46049	8.22769e-17
DHRS12	1.08874	1.86449	4.69497e-14
UBA52P3	1.09364	1.28766	6.53302e-09
GTF2IRD2	1.09512	1.8824	3.2309e-09
CELF2	1.09515	5.41233	6.86958e-93
CTB.79E8.3	1.09529	1.8884	2.7283e-07
ESX1	1.0954	0.645157	3.91671e-07
CHRDL1	1.09542	1.3911	1.92844e-12
CDR1	1.09646	1.61834	3.58704e-13
RP5.1057J7.1	1.09757	-0.422573	0.00217493
ITGB4	1.09776	1.26559	1.92732e-09
IL9RP3	1.09941	-0.502062	0.00280291
ZNF503.AS1	1.10453	0.206304	7.33083e-05
HIST1H4E	1.11595	0.119009	5.21874e-05
RP11.192N10.2	1.1174	3.48405	1.0214e-11
BTF3P12	1.11802	0.114304	0.000379548
ATP6V1G2	1.12618	0.861883	1.01958e-05
ZNF83	1.12618	2.24241	2.65349e-18
RP1.89D4.1	1.12781	2.37794	1.37724e-12
AC108479.2	1.12803	0.127631	0.0226697
RP11.169K16.8	1.12911	2.78942	3.3948e-12
MGST1	1.13022	5.01232	8.6213e-98
BEX1	1.13077	0.0961045	0.000102678
C10orf10	1.1498	2.44447	9.71951e-17
RP11.552F3.10	1.15163	-0.251686	0.000932848
LINC00665	1.15351	2.05038	7.26802e-19
CTA.276O3.4	1.15412	-0.25004	0.00178095
SLC7A7	1.15497	0.12187	1.95861e-06
CLDN6	1.15545	-0.904155	0.0116176
CTD.2090I13.1	1.159	-0.161541	0.00199888
RP11.474C8.4	1.15987	1.61456	1.91204e-13
RP11.196G18.24	1.1616	0.603165	0.000253455
RP11.353N14.2	1.16574	0.0867772	0.000342704
C19orf45	1.16622	0.0510524	0.000111308
RP11.266L9.2	1.16646	0.383566	1.44709e-06
RP11.234N17.1	1.16829	5.4968	8.97004e-18
AC021106.1	1.16884	0.74293	3.98448e-08
FBXL16	1.17721	4.6705	1.14774e-37
RP11.571F15.3	1.17721	2.61261	7.98904e-11
TSPAN7	1.17732	4.82383	4.56183e-84
RPL5P23	1.18215	2.41831	5.089e-18
ARSG	1.18263	2.83386	1.1261e-26
MUM1L1	1.18406	3.28324	1.16646e-41
RP11.1280N14.3	1.18421	1.22762	0.0127598
ORAI3	1.1872	2.26789	5.92778e-17
C10orf95	1.18839	0.779376	3.46367e-07
P2RX2	1.18924	-0.160288	0.000214311
CTD.2514K5.2	1.19268	-0.463533	0.000941855
RPS12P26	1.19994	1.84669	3.64264e-10
FBXL7	1.20113	-0.210365	0.000861244
RP11.657O9.1	1.20528	-0.442856	2.67533e-05
CCDC168	1.20835	-0.566764	0.00100886
RP3.399J4.2	1.21858	0.00211889	0.00020647
HCAR1	1.21979	-0.655734	0.00142199
NPIPB11	1.21983	0.371332	0.000681504
CTA.242H14.1	1.22784	1.61287	3.01738e-14
HOXD4	1.23514	2.74477	2.56788e-27
HIST2H3A	1.23547	2.26221	3.39024e-23
HIST2H3C	1.23547	2.26221	3.38453e-23
AC005594.3	1.23886	-0.125305	0.000131371
SYNPO2L	1.24266	-0.53818	0.00492532
GAPDHP60	1.24402	4.85303	6.84496e-22
IKBKGP1	1.25472	-0.337916	0.0463588
HES7	1.2549	1.05667	3.65182e-07
TRIM39.RPP21	1.26019	0.113311	0.0432357
SHISA7	1.26754	0.895317	3.51464e-09
FUT9	1.26764	0.832591	1.45611e-06
CTD.3099C6.9	1.26935	0.316963	5.00834e-06
SUSD4	1.27127	2.47876	4.82645e-27
AC005326.2	1.28183	0.852401	8.35421e-06
AC012309.5	1.28236	0.0706262	4.4247e-06
NTNG1	1.28988	0.665919	7.30348e-08
RPSAP15	1.29243	4.19896	0.000331099
HIST2H4B	1.30717	4.01447	4.29445e-86
MT.TR	1.32896	-0.378755	0.000277702
HIST2H4A	1.3326	4.01508	7.25182e-89
RP11.100N21.1	1.33955	4.03355	0.000661614
RP1.170O19.22	1.3431	1.08048	0.0103928
RP11.343C2.9	1.34701	-0.443233	0.0270751
VGF	1.35137	0.584844	2.00557e-09
ZMAT1	1.35139	0.801819	1.56764e-09
UPF3AP2	1.3631	1.725	8.50561e-06
APOE	1.3721	3.31425	4.318e-36
C16orf11	1.38298	1.03763	1.66358e-07
FGD5	1.38638	-0.19736	6.96486e-05
JMJD1C.AS1	1.38664	-0.484744	0.000204611
GUCY1B2	1.39732	1.4011	5.29952e-11
LMO3	1.39773	-0.570042	1.70013e-05
ATP5A1P9	1.40191	0.357358	0.00206403
RPS7P10	1.43045	3.68686	1.00766e-07
KRT18P10	1.44429	-0.162143	0.0196767
CBLN1	1.44997	0.687438	6.96397e-13
IFI35	1.45056	1.1546	1.58269e-10
TTC6	1.45152	0.0457779	7.21388e-09
NEURL2	1.45952	0.168985	0.00141962
RP11.643G16.4	1.46206	0.296953	9.44108e-07
DLEU7	1.46691	-0.0475714	1.33837e-06
PABPC1P1	1.4986	-0.13053	0.00301304
RPS24P8	1.52726	-0.359761	6.63292e-05
UBE2QL1	1.53354	0.632789	1.83402e-11
ZNF813	1.54328	0.850961	1.99769e-13
DACH2	1.55759	2.17212	1.91006e-24
RAB3C	1.56932	3.66158	6.96986e-69
EHBP1L1	1.58919	2.91843	6.11849e-49
MCF2L.AS1	1.59405	-0.58721	6.45842e-05
SEC31B	1.59654	4.36124	1.10176e-79
SH2D3C	1.59778	1.45455	4.17493e-17
IKBKE	1.60126	0.932511	1.82083e-22
RP11.261B23.1	1.61603	-0.719789	0.0222492
RENBP	1.65203	1.45658	7.05696e-20
MAOA	1.65822	2.72726	1.53209e-54
CTD.3214H19.4	1.68311	1.51282	6.13218e-07
ZNF114	1.72909	2.34698	2.55316e-45
CKS1BP7	1.74267	-0.516974	0.00876179
NOTUM	1.75404	0.897905	6.94269e-14
SLC16A7	1.78023	1.17508	6.27667e-18
HIST2H2BD	1.83534	1.28695	1.72402e-13
KISS1R	1.84261	0.527865	6.45279e-10
KIAA1239	1.87176	1.15921	3.30665e-27
RPS4XP11	1.88471	4.31092	3.29082e-16
SV2C	1.91199	-0.375177	3.49105e-08
MMP23A	1.92758	-0.718484	0.00542144
AC011558.5	1.93352	0.559022	0.00294711
RTBDN	1.93889	-0.3826	4.51521e-07
RP11.464D20.2	1.95301	4.37829	8.40632e-05
RP11.34P13.15	2.10513	-0.334221	0.00373898
RP11.783K16.14	2.15757	-0.080073	0.00966079
GABRQ	2.17303	0.715177	1.21239e-21
AR	2.41218	1.44894	1.49198e-55
ST20.MTHFS	2.71057	-0.28814	0.00106724
RPL41P1	2.74334	5.71714	2.01542e-18
RP11.175B9.3	2.91411	6.26433	2.53633e-15
RP11.313J2.1	2.92293	-0.21451	3.10999e-19
PTN	2.93933	-0.613817	1.0245e-13
NEDD8.MDP1	2.9792	-0.509156	0.000142235
COL12A1	2.99708	2.97806	3.77165e-179
AC004917.1	3.10387	-0.37117	3.87018e-05
RP13.258O15.1	3.11175	4.1983	1.43369e-28
CHRM3	3.18692	1.38545	7.82426e-54
KCTD8	3.34139	-0.0786771	1.3249e-17
PLD5	3.35074	0.250135	1.48195e-28
DLGAP1	3.393	-0.55102	1.42629e-13
AC006011.4	3.68676	0.0349829	7.86136e-09
RP11.304M2.5	3.98123	-1.00579	0.00168206
NRK	4.52248	1.7034	1.20688e-129
KCNK2	4.53379	0.70155	5.59121e-55
ANGPTL7	7.37916	2.30846	1.88338e-282
snoU13_8.snoU13	9.85232	1.08179	5.1438e-08
Y_RNA_7.Y_RNA	11.007	1.41163	1.91086e-145

## Sheet: TableS3C. ZNF711 KO clone1
TableS3C. Differentially expressed genes identified in ZNF711 KO clone1 by RNA-seq
Sample:	ZNF711 KO clone1
Control:	Control in wt HEK293T
Replicates:	Triplicates
Cut-off:	FC 1.5, FDR 0.05
Gene	log2FC	log2CPM	FDR
CDR1	-9.47097	1.61834	7.03178e-70
DIAPH2	-8.88638	3.57548	1.34391e-297
LINC00632	-8.32502	2.01477	1.03245e-92
LDOC1	-7.80977	4.35019	0
ARMCX2	-7.7385	0.592292	1.37721e-62
MAGEA2	-7.26901	-1.13971	7.11561e-34
MAGEA6	-6.55508	0.375973	4.87915e-104
GALC	-6.52361	2.16611	3.12979e-120
ESRRG	-6.41817	1.68457	1.67567e-70
AC005253.4	-6.2913	-1.89434	5.47199e-09
MMP16	-5.67565	2.55544	7.33331e-184
ADM2	-5.47788	-0.338003	4.578e-22
FZD10.AS1	-5.37533	-0.478271	6.12524e-14
KCNK2	-5.34859	0.70155	1.76e-05
PHF11	-5.25547	1.74926	7.24585e-77
RORB	-5.24723	1.8891	1.3805e-77
MAGEA3	-5.22233	-0.268595	2.88399e-18
SFRP1	-5.19513	0.838289	3.87861e-45
AC011242.6	-5.03083	-0.502558	2.09194e-15
RP11.629G13.1	-4.94062	-0.545796	6.31353e-16
RP11.657O9.1	-4.75073	-0.442856	2.20666e-14
AF011889.2	-4.73727	-0.684511	7.99857e-13
ZNF726	-4.67906	0.4671	6.44862e-31
ZNF462	-4.47349	2.23254	3.16591e-79
TENM4	-4.46083	1.27296	6.79949e-68
XYLT1	-4.39541	0.59956	1.93185e-39
ZNF681	-4.38591	1.07419	3.44685e-50
TSHZ2	-4.32913	1.45063	6.36317e-70
RBMS3	-4.27448	-0.0713071	7.43235e-15
OAS3	-4.26124	-0.708794	2.96329e-23
NCAM1	-4.17441	5.08297	0
NCKAP5	-4.08152	-0.734411	0.00952074
DAB1	-4.07599	-0.669274	2.40008e-14
LXN	-4.07022	0.72142	4.79123e-39
DAB2	-4.0088	2.57519	3.71934e-98
ZNF883	-4.0072	0.393078	7.56741e-39
ATP2B3	-3.99382	-0.796342	3.48501e-23
ARHGAP20	-3.91656	1.53575	1.77198e-59
CHRM3	-3.78158	1.38545	2.85417e-12
FZD10	-3.75785	0.88517	2.30826e-31
TCN2	-3.73961	-0.334685	1.02187e-17
MAF	-3.6582	5.4742	0
SYT9	-3.59552	-0.410019	2.77401e-14
PLXNA4	-3.41614	-0.420267	3.32362e-13
HAS2	-3.41132	-0.903342	1.67004e-10
ZNF813	-3.40552	0.850961	4.74805e-21
IL12RB2	-3.34673	0.808312	1.66686e-32
LYPD1	-3.30902	1.98656	6.53193e-42
SLIT3	-3.27084	-0.340644	1.43763e-16
RP11.170M17.2	-3.22161	2.10569	0.000204434
PLD5	-3.21489	0.250135	2.51096e-05
MYD88	-3.21417	2.39461	7.22943e-90
BEX5	-3.15137	1.97642	1.92857e-80
KIAA1239	-3.1397	1.15921	5.56913e-21
MAMLD1	-3.12383	3.03245	4.45237e-107
CPPED1	-3.11689	0.990384	3.29716e-29
STMN2	-3.11343	-1.00893	8.1218e-06
RP11.462L8.2	-3.03566	-1.75612	7.2818e-07
ZIK1	-2.968	-0.651636	1.40715e-13
CNKSR2	-2.95326	0.469137	2.04699e-17
ZNF350	-2.90957	1.98811	3.91665e-66
NRK	-2.89247	1.7034	4.54469e-07
DCX	-2.8758	-1.03014	0.000384218
SORCS1	-2.85638	-0.332608	1.35835e-11
IGSF1	-2.78793	-0.117185	1.84013e-07
RP11.849F2.7	-2.78385	0.126227	7.73747e-14
PTN	-2.78012	-0.613817	0.00221861
ZNF85	-2.64225	0.898489	2.10339e-23
PTCHD1	-2.64004	0.169386	2.03797e-05
LRAT	-2.63895	0.0281477	2.09876e-13
BHLHE22	-2.63014	-0.687325	2.52636e-09
FAM133A	-2.59446	-0.304264	1.34418e-09
CDH12	-2.58862	1.93646	4.39687e-45
GABRE	-2.56969	-1.16927	0.0118811
G0S2	-2.50405	0.075027	9.70027e-17
AP000350.10	-2.4689	-1.07161	0.00428057
HSPB8	-2.46587	0.842704	1.28024e-21
ENO1P4	-2.45542	0.203412	0.00130646
CLSTN2	-2.42238	0.946539	5.53828e-20
TMEM187	-2.4109	1.87019	1.37569e-42
SPARC	-2.40534	0.538746	7.20598e-22
EPHB6	-2.38373	0.455493	6.00385e-11
MAL2	-2.35956	-1.08272	1.8635e-06
TMEM185A	-2.33411	4.32124	6.36612e-218
SDSL	-2.316	0.312544	4.81451e-15
CTD.2147F2.1	-2.31301	-0.178791	1.24167e-07
LINC00893	-2.29349	0.489448	5.6487e-12
ITGA8	-2.2723	4.10422	1.50085e-193
IKBKE	-2.25892	0.932511	2.44553e-16
BARX2	-2.25736	1.13332	1.3859e-36
GPRASP1	-2.25369	0.733326	6.25955e-19
ARMCX4	-2.24877	2.32055	1.08101e-57
IDS	-2.24529	5.82322	0
AARD	-2.22197	-0.825464	0.000582336
F8A2	-2.2102	1.88388	1.58921e-31
F8A3	-2.2102	1.88388	1.58921e-31
MYRIP	-2.20916	0.208145	3.34018e-09
VAMP8	-2.20529	0.761665	1.53793e-31
ALDH1A2	-2.19069	6.35673	0
MAOA	-2.18192	2.72726	1.25485e-37
GAL3ST1	-2.14685	-1.28334	0.00384348
RENBP	-2.1424	1.45658	8.93058e-16
CASP10	-2.12399	0.828958	1.83314e-24
ARL5C	-2.10707	-0.885979	0.000433167
AL133493.2	-2.09012	-0.106183	7.5809e-13
FGF13	-2.06991	0.0191727	4.16936e-06
F8	-2.06036	1.73579	6.2467e-29
GAS7	-2.0596	1.08143	2.48506e-26
FERMT1	-2.03819	1.6524	1.01005e-31
DGKK	-2.0187	-1.02293	0.000512837
AC104534.3	-2.00215	0.700488	0.00100545
L1CAM	-1.9977	-0.116175	3.38677e-07
PRKCB	-1.98935	2.79688	1.07824e-58
CLDN6	-1.98884	-0.904155	0.00172797
PRUNE2	-1.98583	2.18931	2.389e-48
ARHGAP4	-1.96986	-0.467825	1.02709e-05
DNAJC15	-1.96787	-0.39487	6.36289e-06
TREX2	-1.96245	0.510868	3.66526e-09
AIFM2	-1.94576	2.76966	4.08997e-59
LINC00152	-1.93631	-0.489212	1.11216e-07
FAM3A	-1.92636	5.27793	2.01757e-216
AC135178.1	-1.92561	0.336099	1.05926e-11
TKTL1	-1.92016	-0.55778	2.1224e-06
STX1B	-1.91387	-0.17552	2.53111e-05
DLGAP1	-1.90657	-0.55102	0.0255486
CTD.2020K17.3	-1.90299	-0.452098	3.33229e-05
MNS1	-1.89632	2.60902	7.28541e-70
SPRY3	-1.89099	1.79153	1.06644e-28
TRIM6	-1.88761	2.34332	1.97148e-48
KCNN2	-1.88155	0.698849	8.38534e-12
GSTO2	-1.86784	1.59881	1.71e-23
KCND3	-1.86408	-0.710617	1.31801e-05
TMEM132E	-1.86406	1.27914	6.36969e-16
PNMA6C	-1.86333	4.0904	3.35503e-119
F8A1	-1.85781	2.55441	3.94296e-15
RP11.10N23.4	-1.85743	-0.624487	0.0232168
RP11.438N16.1	-1.85504	1.51165	7.34853e-28
RAB39B	-1.85288	3.39816	6.3849e-104
FAM174B	-1.84316	1.07659	1.55778e-22
AR	-1.83298	1.44894	1.61939e-11
DCDC2	-1.80529	-0.597359	1.50558e-07
SSR4	-1.8047	6.75973	4.60754e-209
KRT222	-1.79585	1.22922	1.03522e-25
CD99L2	-1.79007	5.46643	4.46053e-241
MTM1	-1.78854	3.9936	7.99566e-121
TFPI	-1.78818	2.81562	3.90991e-40
TCEAL8	-1.77772	6.49687	3.82119e-305
BCHE	-1.76981	1.33133	8.56937e-25
CDYL2	-1.75002	0.072082	2.48574e-09
RXRG	-1.74438	-0.284276	1.04879e-06
IRAK1	-1.72923	8.1335	2.45698e-208
NEFM	-1.71673	5.91848	4.35699e-280
LINC01033	-1.70587	-0.542037	2.26014e-05
BCL11B	-1.69911	0.963393	2.68915e-13
PTPRD	-1.69605	-0.167974	0.00367637
ENPP2	-1.69128	-1.08327	1.03089e-05
EPHB1	-1.68946	1.42208	6.3322e-18
BHLHB9	-1.67717	4.82597	1.27577e-144
DNASE1L1	-1.67233	4.57031	5.52018e-106
NAA10	-1.66285	7.00656	2.03977e-223
ATP5A1P7	-1.66265	-0.855213	0.0347936
VAMP7_Y.VAMP7	-1.64463	6.76445	3.83707e-203
CAV1	-1.64381	2.81662	1.09602e-59
B3GAT1	-1.64031	-0.719343	0.000129056
AC020663.1	-1.6331	0.676115	0.000161181
C8orf34	-1.63217	0.784426	5.21442e-16
CRTAC1	-1.63215	0.142916	6.52494e-07
SCN2A	-1.62993	0.00810404	2.00429e-07
LINC00894	-1.61535	2.08451	2.61783e-19
ITIH5	-1.59564	0.111163	3.36725e-08
TMEM255A	-1.59046	2.9634	1.44106e-34
VBP1	-1.58972	7.47759	1.20137e-149
DPYSL3	-1.58928	1.72559	3.56881e-13
RP11.66N11.8	-1.5817	-0.125237	4.10818e-05
GPRASP2	-1.57612	5.90178	1.38095e-230
RASAL1	-1.56384	-0.790185	0.000187545
SHROOM2	-1.56279	-0.225177	4.26304e-07
SRPK3	-1.56259	0.0234923	0.000384834
SYT11	-1.56246	0.810953	7.08107e-14
ARHGEF6	-1.56117	3.78413	1.40748e-116
RARB	-1.55966	4.259	8.66968e-95
IKBKG	-1.55965	4.0954	1.12459e-61
CTD.2192J16.15	-1.55965	8.45398	2.65983e-139
NAP1L3	-1.55775	4.39407	6.87041e-131
KCNMA1	-1.55405	-1.05201	0.00425905
UNC5CL	-1.55011	-0.231198	1.69386e-05
FAM58DP	-1.54933	0.775673	1.52185e-13
CARD6	-1.53624	0.678736	9.61063e-09
MTMR1	-1.53478	6.67592	1.33898e-224
RP11.284N8.3	-1.53462	-0.270894	3.7142e-05
TAZ	-1.53214	4.65397	6.80047e-101
RP4.751H13.7	-1.53162	-0.445823	3.38769e-06
BRCC3	-1.52864	6.32917	4.53415e-214
CMC4	-1.52233	3.76617	4.2974e-23
SLC13A3	-1.52152	3.30038	7.91163e-36
WBP5	-1.52039	6.34212	5.49612e-243
ZNF275	-1.51986	5.86343	7.71826e-255
AMOT	-1.51977	8.39948	2.89158e-172
SLC16A7	-1.51963	1.17508	8.65364e-07
PPIAP31	-1.5177	0.534946	0.0409281
KCNS3	-1.51414	0.527411	1.24873e-07
BMPER	-1.51021	0.964391	1.89196e-12
CETN2	-1.50767	5.62729	6.95736e-139
ARMCX5	-1.50306	4.97447	2.59325e-144
TRIM58	-1.50224	-0.0170425	1.30488e-06
TMEM132B	-1.50099	-0.366092	0.000206251
MMP2	-1.49706	1.20417	3.36905e-12
MTCP1	-1.48617	4.07159	4.53705e-31
FHAD1	-1.48582	-0.125828	5.50384e-06
HCAR1	-1.48218	-0.655734	0.00281614
GABRQ	-1.48166	0.715177	2.33152e-05
PNPLA4	-1.47963	-0.997452	7.49073e-05
RP11.613M10.8	-1.46321	0.00693351	0.0141373
VMA21	-1.45355	7.11539	8.73221e-160
RPL10P3	-1.4517	5.59194	2.20197e-76
TCEAL4	-1.44829	6.21262	9.04378e-198
DMRTA1	-1.44392	-0.0941341	6.46182e-05
PPP2R2C	-1.4436	1.38594	1.66381e-25
TMSB4X	-1.44143	2.83796	5.89433e-53
SLFN5	-1.43847	1.4041	2.01564e-12
ATP6AP1	-1.43497	7.21816	9.24384e-181
BCAP31	-1.43369	7.23275	4.98662e-186
MIR4435.1HG	-1.4332	0.61931	9.32274e-10
LINC00478	-1.41757	0.511522	1.67999e-06
RP11.410L14.1	-1.40969	0.475599	1.1266e-06
DRP2	-1.4075	0.563088	1.50757e-09
RAB9B	-1.40502	3.52176	7.66989e-57
PCYT1B	-1.39862	2.36233	3.29203e-25
RP11.51L5.5	-1.3926	-0.532893	0.00602915
MORF4L2	-1.38729	9.14074	4.1612e-156
RPL10	-1.38475	9.46563	6.16988e-98
LAGE3	-1.37561	5.16936	2.43656e-103
LRCH2	-1.36351	5.21481	2.60077e-104
ZNF793	-1.3628	-0.0273232	5.3824e-06
SULT1A1	-1.35945	0.921416	6.03589e-10
TGFBR2	-1.35614	2.61349	7.7935e-34
FUNDC2	-1.34972	5.58536	3.00655e-87
RP11.539L10.3	-1.34728	-0.172563	3.00099e-05
LRRTM2	-1.34669	-0.098383	6.06919e-05
TMLHE	-1.34459	4.32146	1.41157e-93
ZNF711	-1.33791	6.28481	2.59458e-146
FAM115C	-1.3344	0.269789	6.308e-07
FAM50A	-1.32867	6.2078	1.1239e-198
SYS1.DBNDD2	-1.32689	-0.715232	0.0439473
TMSB15B	-1.32396	3.83803	4.37905e-82
AC099522.2	-1.31885	3.57424	2.08247e-46
MECP2	-1.31811	7.01919	1.76175e-176
NR2E1	-1.31775	0.278247	5.92695e-05
CTC.575D19.1	-1.31627	6.15508	9.3184e-124
HSPA1L	-1.31373	-0.409992	0.000498572
FAM58A	-1.31321	4.57685	8.23179e-83
RGAG1	-1.31057	-0.835652	0.0260314
GATA6.AS1	-1.30896	0.246919	1.76374e-05
GDI1	-1.30851	7.46286	2.4781e-150
RP4.769N13.6	-1.30467	2.55139	7.17418e-31
ATP11C	-1.30252	6.61334	3.05417e-143
IDH3G	-1.30224	5.97591	9.72736e-142
C20orf196	-1.29987	1.58551	7.91796e-14
LL0XNC01.240C2.1	-1.2984	-0.48719	0.000812306
HAUS7	-1.29651	5.04062	7.8398e-96
SLC25A43	-1.2932	3.1045	1.06194e-42
ZNF572	-1.28802	0.654447	1.00515e-07
PDZD4	-1.28401	2.50996	3.82239e-18
EMD	-1.2807	6.72037	1.22757e-103
RP3.327A19.5	-1.27862	1.1495	3.80916e-09
DPY19L2P2	-1.27684	0.594212	4.60371e-07
CACNG4	-1.27445	-0.994272	0.0062592
AC144521.1	-1.27435	-0.030231	0.00028182
WEE2.AS1	-1.27282	0.472505	4.0638e-07
CYP2E1	-1.27205	-0.370482	0.00465848
RP11.362K14.6	-1.27072	0.0493733	0.000402648
NGFRAP1	-1.26766	8.0391	2.27024e-148
ZNF185	-1.2643	2.48208	2.70699e-28
RP1.170O19.23	-1.26181	-0.625552	0.00440597
BEX4	-1.26042	6.44622	7.58045e-172
MUM1L1	-1.24988	3.28324	1.3478e-27
HOGA1	-1.24955	-0.326495	0.000432443
TRIB2	-1.24925	3.19565	5.06793e-48
CHRDL1	-1.24739	1.3911	2.8519e-09
L3MBTL4	-1.24565	0.0412039	2.20797e-05
ZNF385C	-1.24224	0.139679	8.70784e-05
CXorf40B	-1.23935	5.21998	2.16487e-84
TRIM5	-1.23748	1.93616	1.8254e-20
FOXF1	-1.23381	2.75671	5.0541e-34
RP11.475I24.3	-1.22971	0.817282	0.00086786
GS1.72M22.1	-1.22664	1.01227	7.72214e-10
ZNF614	-1.22164	4.50817	9.17201e-121
HMGB3P6	-1.22003	3.19683	9.66161e-34
ABI3BP	-1.21551	0.155779	5.82389e-05
PLP2	-1.21426	-0.426322	0.0162194
RP1.315G1.3	-1.20106	-0.228681	0.000402392
ANG	-1.19924	-0.0785709	6.92621e-05
PPAPDC3	-1.19718	-0.43718	0.00027046
IQUB	-1.1923	-0.30548	0.00402418
UBL4A	-1.1887	6.47936	2.68909e-152
ARMCX6	-1.1877	4.1402	1.79226e-38
RP1.91J24.1	-1.18761	1.75531	1.26876e-08
NHS	-1.18653	1.29866	3.97529e-13
CCND2	-1.18426	6.59605	5.33765e-103
MORF4L2.AS1	-1.18013	1.70061	2.16539e-10
HSPA2	-1.17657	1.77821	8.40365e-13
HMGB3P8	-1.16998	1.33813	5.42337e-10
OPHN1	-1.16552	3.42402	9.93366e-25
RNF128	-1.16028	3.66705	8.21459e-43
SCG3	-1.15366	1.21836	4.37518e-07
ESX1	-1.15147	0.645157	4.21514e-05
ACSL4	-1.15125	5.83498	5.83809e-149
G6PD	-1.14887	5.99854	2.03244e-114
LRRC46	-1.14272	0.390705	1.1981e-07
LRRC37A9P	-1.1386	0.781255	1.96226e-06
ADCYAP1R1	-1.13807	2.37676	7.84607e-21
CHM	-1.13707	5.54921	1.11279e-87
KRTAP19.1	-1.13583	1.64202	2.95108e-08
TMEM100	-1.13443	0.395204	3.36383e-05
AKAP3	-1.13268	1.07247	5.81013e-08
TCEAL1	-1.12853	4.79862	3.21599e-69
CHST8	-1.12527	0.0886201	0.00183052
SMARCA1	-1.12509	7.04024	1.26545e-110
ITIH4	-1.12214	-0.0195707	0.0100826
RNASE4	-1.11931	1.33933	2.61965e-06
RP6.24A23.3	-1.11691	2.32613	2.37991e-17
MPP1	-1.11486	4.9599	2.42025e-91
FIBIN	-1.1117	-0.106775	4.20793e-05
ARMCX3	-1.11115	5.61628	1.70153e-89
HMGB3	-1.10723	7.48053	8.29776e-102
PFN1P7	-1.10624	-0.255489	0.0033913
DLC1	-1.10248	5.12039	2.82184e-89
CSRNP3	-1.10226	3.01216	1.30584e-27
RP11.383G6.4	-1.09968	1.54778	3.53268e-11
CCDC89	-1.09612	0.555942	3.35617e-06
PHACTR1	-1.09479	1.23698	4.15667e-08
LINC00630	-1.09296	3.34955	9.02719e-29
PPARGC1A	-1.0909	1.52244	1.11793e-08
TCF24	-1.09081	1.90635	7.612e-16
C8orf31	-1.08616	0.487273	1.33917e-05
LINC00693	-1.08374	-0.569184	0.0195065
ADAM8	-1.08307	0.324702	0.000415559
FAM131B	-1.07821	-0.0799747	0.000854955
MOSPD1	-1.07065	4.93524	2.55209e-72
RP11.442H21.2	-1.07041	1.5692	0.0439927
ANK1	-1.06835	2.77439	4.3365e-25
NSDHL	-1.06076	5.63085	4.59094e-86
TRO	-1.06068	5.04405	1.76861e-78
RP11.474G23.2	-1.06042	1.47172	0.000246896
COLEC12	-1.05369	4.36097	7.74957e-49
CTD.2396E7.10	-1.05221	0.905039	0.00385656
RAI2	-1.04732	0.458243	7.94104e-07
SATL1	-1.04192	1.72615	5.04123e-11
FBXO38	-1.04187	4.69909	5.05051e-60
IFRD1	-1.0381	5.98154	9.20343e-139
PLEKHG4B	-1.03716	0.262281	0.00153488
C18orf32	-1.03604	0.780805	0.00757855
PCDHGC3	-1.03548	1.71769	2.87396e-12
NXT2	-1.03537	5.07332	9.80273e-78
ST13P18	-1.03457	2.35545	0.000712763
RP11.111A22.1	-1.0341	-0.486735	0.00882027
CICP27	-1.03381	-0.0554879	0.00148802
GATA6	-1.03312	3.65095	3.17371e-32
HBA1	-1.033	0.981532	2.56466e-06
CA2	-1.03297	6.91929	3.76487e-92
ZNF175	-1.02957	3.24912	2.55158e-28
RP11.444J21.2	-1.02897	1.4352	2.30487e-07
LL0XNC01.237H1.2	-1.02781	2.72427	1.06214e-19
KCNA3	-1.02597	-0.341182	0.000838863
C10orf25	-1.02374	-0.0927545	0.00149992
MBNL3	-1.02315	5.81197	1.11272e-97
AC015849.16	-1.02249	1.09061	3.37644e-07
FAM35DP	-1.01897	0.912207	3.52424e-05
RP11.23J9.4	-1.01797	1.43739	0.00197338
RP11.844P9.3	-1.01533	2.75432	1.03194e-21
OPN1SW	-1.01204	0.736909	5.47319e-07
BEX2	-1.00877	5.46353	5.58697e-79
MCTS1	-1.00642	5.79142	2.56291e-91
ZMAT1	-1.0052	0.801819	0.000644437
SLC6A8	-1.00345	6.61013	1.80825e-59
ZNF780B	-1.00246	3.07454	1.15784e-21
FERP1	-1.00228	1.55843	1.54266e-07
CTD.2192J16.22	-0.997608	2.23457	7.06254e-09
EMP1	-0.996469	-0.42115	0.00301092
KCND1	-0.99636	-0.0484388	0.00196014
ATP6V0E2.AS1	-0.995459	3.03988	8.52924e-25
FAM71E1	-0.992907	1.03909	1.84222e-06
SMKR1	-0.992811	-0.0941201	0.000277968
NKAP	-0.989971	5.56224	3.44685e-50
RNF7P1	-0.988113	0.822064	0.000403357
CTB.59C6.3	-0.988016	0.321334	0.0478754
GATA3	-0.987229	2.67901	2.12318e-21
CHGB	-0.986691	0.0241682	0.0159176
RP11.1246C19.1	-0.986673	1.58242	3.6015e-08
LCP1	-0.985253	0.0128777	0.00362074
TERC	-0.984089	0.382292	3.04227e-05
MKLN1.AS2	-0.983478	0.503504	1.14759e-05
SLC25A53	-0.981987	3.09359	2.85089e-24
MPZL3	-0.98035	1.82465	1.60947e-09
NUTM2A	-0.979245	1.58428	0.00726048
GPC4	-0.977741	4.98449	1.50615e-95
SLIT2	-0.975692	8.24738	6.6765e-81
PLXNA3	-0.969345	4.38322	4.89049e-30
PAG1	-0.966768	4.83356	2.6771e-61
GNAO1	-0.966615	3.12592	5.92052e-14
PLS3	-0.966564	9.61345	2.52455e-64
TTC18	-0.956126	1.93978	8.83773e-10
EFEMP1	-0.95571	1.06663	2.49505e-06
AOC3	-0.955261	0.300969	0.000273788
RP13.140E4.1	-0.954168	0.00753374	0.00196864
UNC5C	-0.953748	4.68337	1.14388e-46
FAM199X	-0.951324	7.78198	3.02377e-63
NSRP1P1	-0.946107	-0.0867885	0.0219048
AC005351.1	-0.945099	-0.295574	0.00653982
PDHA2	-0.938854	0.781385	5.59127e-06
RPS26P3	-0.938194	1.2774	0.00296779
MAPK13	-0.937078	1.0658	1.89201e-08
PLXNA2	-0.936144	3.81244	6.38399e-30
ZNF862	-0.932524	2.743	2.23764e-21
PLCL1	-0.931918	1.52564	1.76328e-06
KDELR3	-0.930982	4.61619	9.25686e-49
LRRC27	-0.930914	1.71995	5.95691e-08
SLC10A3	-0.930152	3.98491	4.8808e-21
RPL5P29	-0.928754	0.363049	0.00134693
CENPI	-0.928445	5.47362	1.58162e-57
CALCRL	-0.927946	0.657763	0.000155715
PMS2	-0.926318	4.57164	4.40281e-65
LINC00982	-0.922684	0.186348	0.000860606
PCDH19	-0.920667	1.92957	3.02368e-08
NSRP1	-0.919716	4.83549	1.20779e-49
PLAC1	-0.916217	1.96135	2.41664e-10
COL5A2	-0.915124	1.35735	1.2368e-08
DNAJC12	-0.915083	3.80858	5.23806e-40
UBE2QL1	-0.914087	0.632789	0.00265214
PRKCG	-0.913227	0.258531	0.00637017
RP11.592N21.1	-0.912612	2.54672	0.00541161
PRDM16	-0.909022	3.63375	1.11922e-25
NUDT12	-0.907878	5.08515	5.87108e-67
FOXP2	-0.906795	4.70317	5.43898e-50
MYH15	-0.904274	-0.210386	0.0119932
Z98256.1	-0.903918	0.612474	0.000800428
PAPSS2	-0.903674	4.69138	1.1538e-58
RP11.166P13.3	-0.902583	0.241768	0.00177907
COL12A1	-0.902216	2.97806	9.13562e-07
RBMX2P5	-0.900746	1.57711	1.19076e-07
AC016700.6	-0.900068	4.41173	6.62482e-18
THBS4	-0.899701	0.245667	0.000138847
RP11.464F9.22	-0.8997	0.0295784	0.013031
DHRS3	-0.899624	3.15869	6.08831e-24
MDH1B	-0.898586	-0.278258	0.00745045
LINC00467	-0.898104	2.2946	4.77593e-15
COL4A5	-0.8959	4.96639	3.03283e-61
SLC25A5P1	-0.894956	1.95379	2.90367e-06
AP001053.11	-0.893044	0.0212999	0.0052245
KLHL13	-0.892265	4.8401	8.7052e-60
PLD1	-0.891496	3.01675	2.15751e-21
AL161626.1	-0.887645	1.66227	0.00483854
NCALD	-0.886778	-0.0834175	0.00497471
ADCY10P1	-0.879792	1.55086	5.95517e-08
FAM21B	-0.879347	2.02269	0.00156274
TMEM256	-0.877624	3.54201	8.10766e-26
CLU	-0.875937	2.84273	5.0855e-13
CC2D2A	-0.875746	3.98022	6.08841e-35
UQCRC2	-0.874781	7.43731	8.93939e-61
HNRNPH2	-0.873173	7.58605	2.81129e-60
CDNF	-0.871882	-0.228513	0.0118455
PITPNA.AS1	-0.871544	0.866178	0.000700109
ZNF300	-0.870856	4.06026	3.69835e-39
RP11.982M15.2	-0.870837	0.506784	0.0357792
PRAME	-0.869905	4.79336	9.03626e-43
SLC2A10	-0.866736	1.70751	7.63798e-10
MME	-0.866163	2.02164	1.62921e-09
UBE2A	-0.865578	6.34673	2.39433e-143
VDAC1P6	-0.864908	1.27527	3.34721e-08
CASC10	-0.86378	2.77574	3.30824e-15
RUNX1	-0.862916	2.03846	2.1574e-09
SDCBPP1	-0.862618	0.342718	0.00142827
APH1B	-0.860413	3.46039	3.24839e-25
LINC00888	-0.859636	2.86346	3.09546e-13
AF196972.4	-0.858573	1.73483	2.22656e-08
PSMD10P2	-0.858418	0.365009	0.00240728
UBE2HP1	-0.858368	0.18201	0.00629192
SLC9A9	-0.857347	1.30135	5.96781e-05
NPL	-0.857303	2.983	2.22149e-19
FAM122C	-0.856581	2.55143	4.02478e-13
KATNAL2	-0.855719	1.02885	5.10282e-06
NQO1	-0.84909	2.57533	7.70219e-13
FAM66C	-0.84825	1.28996	6.27397e-07
CCDC102B	-0.843622	0.260481	0.00116187
AF001548.5	-0.842991	-0.0157473	0.00990363
KIAA0040	-0.842405	1.8278	1.28818e-09
FAM149B1P1	-0.841761	0.257485	0.00276888
SYT13	-0.840577	-0.590276	0.0242528
RDM1	-0.837799	1.49621	5.10089e-09
CXorf40A	-0.837265	4.46099	3.61307e-17
TRAPPC6A	-0.836234	2.23455	2.57355e-10
APOOL	-0.83592	3.32263	7.01162e-21
SHANK2	-0.83551	0.703763	0.000279346
C10orf10	-0.83469	2.44447	3.62549e-07
ZNF608	-0.832251	4.92698	2.3069e-38
MAGED4	-0.832035	4.67184	2.2577e-39
FRMPD3	-0.831024	1.71142	1.54512e-05
RP11.261C10.3	-0.830651	0.299977	0.00228281
LMCD1	-0.830614	0.854688	2.06764e-05
FZD8	-0.829234	3.99914	2.068e-22
BCCIP	-0.828826	7.59863	2.48257e-48
PLEKHB1	-0.828824	3.46754	7.17616e-21
MID1	-0.828647	7.64127	1.8425e-61
LINC00176	-0.827838	0.29716	0.00194935
HEXA.AS1	-0.827223	-0.559034	0.0476675
RP11.108K14.4	-0.827179	0.740985	0.000747291
C15orf65	-0.826641	0.168692	0.00381585
KIAA1462	-0.825511	4.3502	1.53927e-46
RP11.760D2.10	-0.824916	-0.0619142	0.0165292
FMR1	-0.824209	7.06883	6.86212e-51
MIR29B1	-0.823037	-0.22278	0.0443631
TSC22D3	-0.822715	7.61439	1.27859e-57
TMSB15A	-0.821231	3.33485	4.30948e-22
RP11.649E7.5	-0.817874	4.28166	0.00105163
PNPLA8	-0.817659	4.87371	6.32184e-53
TNKS	-0.812807	5.80141	1.46716e-67
NEFL	-0.811284	5.15568	8.82275e-53
SPINT2	-0.811102	4.6509	9.78962e-38
RP11.863K10.4	-0.810108	3.04644	1.51607e-14
GSTO3P	-0.80977	0.371984	0.000499346
RP5.1051J4.4	-0.808856	-0.302382	0.0479631
AC093673.5	-0.808067	0.495871	0.000196144
MET	-0.80777	5.65303	8.49454e-47
ZCWPW1	-0.80648	1.13836	3.11846e-05
CYP1B1	-0.806198	2.81548	9.10508e-16
RP11.152N13.16	-0.806094	2.65322	1.21207e-09
PINK1	-0.804628	5.22653	5.72666e-60
EPSTI1	-0.804546	0.177134	0.0241889
AMZ2P2	-0.803987	1.05595	5.88968e-05
SLC9A3	-0.803268	-0.183306	0.046282
SCN3B	-0.802615	1.64706	3.74749e-07
ZCCHC18	-0.802489	2.06327	1.60478e-07
RP11.442P12.1	-0.800176	0.177305	0.00256553
TRMT2B	-0.799821	4.98712	8.13489e-43
FOXP3	-0.799363	-0.227915	0.0110459
KIAA0430	-0.798324	5.63422	7.61839e-52
TFAM	-0.798115	7.48899	5.48171e-45
RAD50	-0.79772	6.94068	8.52192e-53
WDR86	-0.797559	0.795482	0.00340808
PROX1	-0.797259	3.08245	6.93318e-16
C1QTNF6	-0.795729	2.39538	3.74106e-11
EIF2AK1	-0.79474	7.73196	1.32901e-64
CTA.228A9.3	-0.794199	-0.344978	0.0279893
FAM13A.AS1	-0.793979	0.774708	0.0146542
CTD.3088G3.8	-0.793836	1.24097	5.41169e-05
MATN1.AS1	-0.793489	0.0373583	0.014556
RP4.792G4.3	-0.791159	1.22513	1.84866e-05
CACNA1G	-0.790787	1.10106	0.00114246
SEMA6D	-0.79025	2.21731	1.65841e-11
TAGLN	-0.789432	0.229688	0.00882445
PFKP	-0.789276	6.03659	7.02316e-60
RP11.204M4.2	-0.789011	1.99969	2.51086e-09
VILL	-0.787368	1.93833	3.07576e-07
PSMD10	-0.787278	6.69402	5.7411e-44
MAGED4B	-0.786261	4.56068	2.17401e-26
RP11.680E19.2	-0.785929	0.662125	0.00384785
RAB4B	-0.784363	0.908908	0.000185813
C10orf82	-0.783927	0.553304	0.000273856
TNC	-0.783264	0.483181	0.000533745
RP11.592B15.4	-0.78319	1.49865	0.0413407
SLC24A2	-0.782485	-0.26943	0.00757948
TNRC18P1	-0.779876	-0.201686	0.0340489
AIM1	-0.779746	0.567237	0.0022838
RPS7P11	-0.776141	5.61536	2.54427e-06
INTS4L1	-0.775197	-0.259722	0.0286379
AC004943.1	-0.77487	4.01791	1.26518e-06
RAPGEFL1	-0.774293	2.08275	3.64646e-06
HYLS1	-0.773822	3.6271	2.01827e-21
MAPK10	-0.773431	0.17697	0.00551295
RP11.290F24.6	-0.773041	0.264228	0.0015937
ZCCHC24	-0.770642	4.6769	1.76179e-43
AMY2B	-0.767546	1.39264	0.000761604
FOXB1	-0.767265	2.25844	3.02826e-06
PRAC2	-0.766968	0.136453	0.0202536
KCNAB3	-0.764575	0.906453	0.000306995
SP100	-0.764279	1.05086	0.000160372
RP11.799D4.4	-0.763799	-0.545893	0.0403043
SAR1P3	-0.763528	0.392754	0.00184477
SDC2	-0.763448	5.41796	4.18214e-51
UBE2H	-0.759917	5.76994	2.90927e-60
SLC2A3	-0.757378	2.48334	0.000320972
ZDHHC11	-0.757255	1.77514	0.000429464
CPS1	-0.755715	5.49334	3.02053e-32
SPOCK2	-0.754503	0.973949	0.00252278
SH3BGRL	-0.753269	5.92748	1.44133e-64
CXCL12	-0.752547	2.90787	5.94106e-14
CTD.2636A23.2	-0.750178	0.853052	0.0326899
TAF7L	-0.746686	-0.113346	0.0077016
KLHL3	-0.744393	0.744528	0.000141366
RP11.38O23.4	-0.743522	1.31263	5.71158e-06
RP5.984P4.1	-0.743133	0.17969	0.0144518
NAA38	-0.741944	5.36395	7.24748e-46
C11orf70	-0.741265	-0.270403	0.0317102
CEP112	-0.74117	2.4664	1.5383e-13
ABCD2	-0.740055	-0.472017	0.0370346
RYR2	-0.739953	1.64574	4.16439e-05
ANKRD31	-0.738871	0.27152	0.000620951
OCRL	-0.73566	6.71909	1.10087e-56
POLN	-0.735553	2.44446	7.96661e-12
C11orf1	-0.735214	3.13893	1.95596e-13
RP1.80N2.3	-0.735122	0.856693	0.00110237
EPHA3	-0.734514	4.36907	1.7465e-23
POT1	-0.734496	5.22334	1.65257e-48
OSBPL7	-0.734014	2.19847	4.63501e-06
HLA.DMA	-0.733564	-0.0157368	0.0300976
PGRMC1	-0.733444	8.30749	1.30052e-49
CPT1C	-0.732376	1.89333	1.90779e-07
LRP1B	-0.730603	3.6244	7.36416e-16
SCN9A	-0.729583	2.79346	1.84757e-11
DNAH10OS	-0.729035	1.04192	0.000399556
AP001062.7	-0.728222	1.88357	6.83264e-05
RP1.151F17.2	-0.727633	3.11334	4.79035e-11
RFPL2	-0.726903	-0.275286	0.037402
SATB1	-0.726893	5.1368	2.13655e-38
AC114755.3	-0.72588	0.0123584	0.0098104
GCNT2	-0.725057	1.06007	1.30228e-05
ATG4A	-0.724507	4.62033	9.30981e-35
CDH4	-0.724243	0.752824	0.00139333
MKI67IPP1	-0.723992	0.938824	0.0016894
QPRT	-0.722108	5.56408	1.757e-26
RAB40A	-0.719953	0.970079	0.000377194
BASP1	-0.717311	3.9935	1.88395e-18
SEC24B.AS1	-0.717079	-0.28292	0.0269598
SPOCD1	-0.716031	0.125927	0.0234022
RP11.95P2.1	-0.714999	0.271756	0.00817341
AC096568.3	-0.714717	-0.238174	0.0117258
EIF4A1P9	-0.714127	1.03473	0.000771903
RP11.379K17.5	-0.711888	1.17772	3.88163e-05
PCYOX1L	-0.711332	3.46206	1.88521e-15
FAM45B	-0.711274	3.69815	4.73932e-17
GS1.124K5.3	-0.710078	-0.19421	0.0218249
TMEM191A	-0.709837	-0.0122965	0.0356376
VDAC1P2	-0.709741	1.14761	0.0314866
RP11.620J15.3	-0.709423	2.51468	1.01934e-10
SLC25A14	-0.708812	4.55579	1.89111e-22
ADRB2	-0.70823	-0.197349	0.0387952
LRRC29	-0.707812	-0.14494	0.0420599
Z83840.1	-0.707717	2.75177	0.000170987
ATXN1	-0.70747	5.27344	4.13312e-30
VSTM4	-0.706896	1.20745	0.000123815
CTD.2272G21.2	-0.706484	1.61542	6.31945e-05
CALU	-0.706457	7.87963	4.15659e-40
ZNF425	-0.705336	2.36996	1.04732e-10
RP11.468E2.4	-0.704818	1.56166	0.000257668
SERPINF1	-0.70376	3.98439	3.44797e-30
FAM127B	-0.703204	5.67751	9.81111e-30
MKI67IPP3	-0.702736	0.781927	0.0166975
LAMP2	-0.702634	7.1185	3.22329e-38
CAPS2	-0.702434	1.43734	5.83438e-05
ABCC9	-0.701862	-0.215752	0.0426149
TCTEX1D2	-0.699585	1.6305	1.34533e-06
POLD4	-0.697315	2.06065	0.000715567
FRA10AC1	-0.697115	5.05012	4.17408e-35
SHISA2	-0.697031	3.16836	1.12166e-16
TMED7.TICAM2	-0.696393	2.80667	6.74572e-09
MKRN9P	-0.695129	1.27258	0.000160372
COPG2	-0.695107	5.04187	1.09842e-30
SLC2A11	-0.693799	3.04401	3.55934e-09
RP11.29G8.3	-0.693627	0.555636	0.0247268
C7orf60	-0.693348	4.09969	1.07574e-20
C19orf81	-0.693284	0.70769	0.00287888
GDF6	-0.693203	0.464063	0.00421839
ZNF33B	-0.692739	5.77928	6.93717e-30
C2ORF15	-0.69254	1.83083	8.4225e-06
ZNF33A	-0.692403	5.92777	1.2912e-32
AC003102.3	-0.691712	0.765852	0.0118706
ATP6V0E1P2	-0.691633	-0.0127415	0.0152573
GRIN2D	-0.691442	2.62472	1.23985e-05
RP11.78O7.2	-0.691258	-0.294978	0.0307056
MDGA1	-0.690919	1.60512	1.74853e-05
AC016405.1	-0.689844	0.828883	0.00224842
CYP39A1	-0.689148	2.20697	8.38683e-06
PSMA6	-0.686221	6.32712	5.23894e-31
SLC25A5	-0.685566	9.24404	1.74303e-33
CPB2.AS1	-0.685251	0.288573	0.0249793
PLEKHA2	-0.685128	2.83036	7.96013e-12
ZNF513	-0.684612	3.48413	1.74984e-13
CXorf56	-0.684114	5.90245	4.37099e-51
HERC2P3	-0.68321	1.07181	0.00312465
C22orf46	-0.683209	5.25754	2.48166e-26
FAM122B	-0.683115	6.83202	8.4656e-38
NUAK1	-0.682724	4.42571	6.38321e-31
HTATSF1	-0.68216	7.90796	8.53976e-36
CTD.2510F5.4	-0.681374	2.0005	1.86016e-05
COL4A6	-0.681083	3.99486	2.69426e-15
RP11.88I18.2	-0.680955	1.592	1.34627e-06
NAP1L2	-0.67995	3.48295	3.79993e-12
TPI1P2	-0.679903	1.29261	0.000316008
SNPH	-0.67959	2.13537	6.89589e-10
RP11.410L14.2	-0.678818	-0.134543	0.027492
PTK2B	-0.678267	1.31135	0.000165286
LRFN5	-0.675727	-0.352319	0.0271934
MYOM2	-0.675549	2.09668	1.96715e-07
NBR1	-0.675261	6.66051	1.5493e-41
LDHC	-0.674372	2.38246	4.39855e-08
OPTN	-0.674125	4.20728	4.51054e-17
PDGFA	-0.673907	1.41607	1.48339e-05
ZMYM3	-0.673404	6.39821	1.25307e-52
FAM115A	-0.673286	7.1283	5.01419e-39
FABP3	-0.672953	0.137417	0.0128547
RP11.159D12.2	-0.672285	4.51894	8.59343e-16
LAMA4	-0.671008	4.57204	7.4746e-31
SND1	-0.670408	7.70025	2.73941e-44
PPL	-0.668684	0.00172472	0.0356612
RP11.276H19.2	-0.668589	2.30909	3.91266e-06
C10orf32	-0.668224	4.40767	4.91595e-21
ALS2CL	-0.667482	0.159292	0.0337117
SBF2	-0.666854	5.19949	3.45774e-28
ENTPD7	-0.666678	5.24754	5.5001e-35
CCDC173	-0.666528	0.362872	0.00705277
MST4	-0.664617	6.56112	1.97519e-34
BMS1P3	-0.663971	-0.141995	0.0421222
DKC1	-0.663448	7.74012	1.40133e-40
WASL	-0.663099	5.64107	1.11452e-46
FAM120C	-0.662721	3.94562	3.38575e-27
C2orf81	-0.661135	1.68323	0.000101324
TMEM86A	-0.66108	1.50628	0.00192493
GCC1	-0.660918	4.82181	1.11936e-24
RP11.634H22.1	-0.660388	0.896669	0.00590337
LINC00337	-0.660012	0.779163	0.00515583
PRSS35	-0.659214	1.0687	4.48185e-05
ALPK1	-0.659006	3.16593	1.55699e-11
SLC24A5	-0.657053	0.443301	0.0196615
MID2	-0.656882	4.60982	1.57381e-37
ASB13	-0.656559	5.42494	1.31727e-34
HERC4	-0.65542	5.44156	7.23594e-34
HPRT1	-0.654829	7.28721	1.28707e-38
PAN2	-0.653821	5.09896	2.4577e-26
AMH	-0.653538	3.23562	0.000580084
FHL1	-0.65196	7.33957	3.55171e-40
RP11.311D14.1	-0.651107	1.05948	0.00182634
BBS2	-0.651075	5.06373	2.99994e-35
NDUFA5	-0.651	6.42792	4.75039e-34
SNX19	-0.650394	0.0329749	0.0450418
SYTL4	-0.650348	3.27985	1.0364e-10
PCDH1	-0.650255	1.66743	0.000129756
WIPI2	-0.649866	6.52283	4.21687e-35
ZBTB8B	-0.646872	3.91895	1.95502e-16
WNK4	-0.646159	0.379616	0.0134009
FAM208A	-0.646143	7.33757	3.60266e-39
FAM127A	-0.646005	5.84189	1.92384e-25
JAKMIP1	-0.644882	1.29009	0.000117264
RP11.124N14.3	-0.644843	4.65748	3.44132e-17
CDKN1A	-0.644701	4.65318	9.71379e-27
MUT	-0.644555	5.16021	2.09874e-27
LINC00174	-0.644522	2.20634	6.20836e-07
NDUFA5P11	-0.644485	2.10396	5.78596e-07
DUSP9	-0.644402	4.42522	9.50466e-18
AC009245.3	-0.64422	5.1286	0.00392908
VMAC	-0.642599	1.17433	0.00198562
LTB4R	-0.642414	3.77791	4.02809e-15
MIXL1	-0.642388	1.2598	0.00313319
TUBG2	-0.641967	2.72099	1.81197e-07
RP6.99M1.2	-0.64187	3.04568	5.35596e-14
PTX3	-0.640575	0.5621	0.0153344
COLQ	-0.639858	1.23163	0.00430258
ZSWIM7	-0.639795	3.73422	9.29423e-20
VIM	-0.637754	9.46826	5.8131e-29
RP4.545K15.3	-0.637393	2.51984	0.0034149
CPT1B	-0.637269	3.45041	1.3767e-09
HDX	-0.637253	3.45809	5.02717e-11
ZNF585A	-0.637017	3.76769	1.74505e-13
PEX12	-0.636943	2.82876	2.46915e-11
C1GALT1C1	-0.636338	5.19073	2.03045e-27
RP1.151F17.1	-0.635975	0.495952	0.00973026
NARG2P1	-0.635745	0.435135	0.00350985
CREB3L2	-0.635663	6.66208	6.94504e-36
NSFP1	-0.635211	2.71307	2.96374e-05
TOM1L2	-0.634774	4.65843	5.07169e-24
SLC26A1	-0.634508	-0.0849713	0.0450929
EFEMP2	-0.634374	0.404826	0.0395888
C21orf2	-0.633489	3.60063	6.01677e-13
DOCK4	-0.633478	4.58915	1.69198e-27
ZNF800	-0.63311	4.60596	3.3109e-29
UBE2CP4	-0.63289	1.56161	0.00222294
RBAK	-0.632503	5.91447	2.18514e-38
LMOD1	-0.63187	2.07382	9.31905e-07
AC068657.2	-0.63181	1.09962	0.0195474
TSPAN6	-0.631663	6.47645	1.80204e-50
MYH3	-0.63139	1.28183	0.000232118
C14orf23	-0.630488	0.295417	0.032487
MKRN1	-0.630307	6.46314	5.13797e-41
ZNF287	-0.63027	1.85245	0.00102795
COQ10A	-0.630101	4.25197	1.20768e-23
CUL4B	-0.629882	7.72702	8.69156e-40
SEMA3C	-0.62931	5.07585	6.84778e-28
ZSWIM3	-0.628994	2.53679	9.19616e-07
RBFOX3	-0.628342	0.716758	0.00551709
NAALAD2	-0.627977	2.64005	4.84301e-06
DLEU2L	-0.62567	1.31491	0.00122525
CYLD	-0.623909	4.98679	1.74674e-22
CREM	-0.623678	3.76721	1.9022e-16
ANKRD26	-0.622645	5.71733	5.79512e-26
AC108488.4	-0.621899	0.742405	0.016426
YPEL5	-0.621658	4.43479	8.14255e-23
ASAH2	-0.620665	3.01007	1.2696e-06
GJB2	-0.620211	1.60423	4.85913e-05
RELB	-0.619464	-0.0333253	0.0415427
UTP14A	-0.619107	6.62138	3.31348e-29
PCCB	-0.618926	5.90682	2.18225e-47
CYTH3	-0.618753	4.98038	4.92468e-31
CCPG1	-0.617559	4.9988	1.76713e-27
RP11.139H15.1	-0.617308	1.94999	3.14535e-05
AP000357.4	-0.615688	0.251281	0.0360995
RFWD2P1	-0.615496	0.691934	0.00346866
TRIQK	-0.614983	4.03159	2.89136e-10
KIAA1279	-0.613828	6.12865	6.84933e-40
GS1.124K5.2	-0.613663	0.707787	0.00537447
GDF9	-0.613561	-0.205349	0.046461
PSMA6P2	-0.613232	0.573285	0.0177621
TBC1D3	-0.612868	1.74324	0.0121484
ADD3	-0.612496	6.39728	6.27e-46
DACT3	-0.612326	1.5638	0.00135507
ACBD5	-0.612288	4.8034	7.01558e-23
PPP1R11P1	-0.611778	-0.110355	0.0200939
HARBI1	-0.611543	2.22096	1.70958e-07
PLEKHH2	-0.611218	3.67658	1.54643e-09
SLC9A6	-0.611101	5.0216	9.67879e-27
KLHDC10	-0.611086	6.07639	2.48394e-49
AC092171.4	-0.610755	4.04758	1.42708e-14
RNF135	-0.610196	3.36358	6.49266e-14
NKRF	-0.610019	6.82258	1.5892e-35
AASS	-0.610004	4.83178	1.23726e-16
SLC13A4	-0.609723	2.30229	8.14274e-06
PRR11	-0.606565	5.82186	2.29183e-36
RP11.62J1.3	-0.606544	1.89511	0.000513898
RP11.87H9.2	-0.606256	0.797266	0.0090504
LINC00858	-0.60621	0.693318	0.00963094
STRIP2	-0.60578	3.84027	5.1991e-20
ANKRD61	-0.604631	0.239316	0.0398816
REPS2	-0.603722	1.65112	3.24471e-05
ZNHIT3	-0.603265	4.49159	5.94101e-23
POLR3E	-0.60315	6.37564	1.16831e-82
THOC2	-0.602798	8.29343	1.44719e-26
SEPP1	-0.602734	2.12103	4.01483e-05
RHOU	-0.602664	4.78518	3.19632e-24
CCDC7	-0.602509	1.10636	0.00163793
PPP1R1A	-0.601981	1.85014	0.000172669
PARP11	-0.600315	3.89473	3.51422e-14
NDUFA1	-0.600002	6.13369	1.83047e-32
XIAP	-0.598071	6.63156	1.84987e-20
CCSER2	-0.597969	5.16152	3.72553e-22
DFNB59	-0.597771	0.555935	0.010709
RNF216	-0.597749	6.06486	5.60073e-39
KLHL41	-0.597383	1.03242	0.000272816
RP4.791C19.1	-0.597271	0.575857	0.00698372
BRINP3	-0.596838	1.74718	0.000581655
ATP6V0E2	-0.596387	5.93246	5.25754e-33
TVP23CP2	-0.596121	0.911512	0.00517233
ING3	-0.595648	5.32689	1.97637e-21
FAM45A	-0.595603	4.84537	5.63045e-28
RP3.460G2.2	-0.595578	0.103694	0.030895
OSTF1P1	-0.595345	0.497096	0.0393678
EXOC4	-0.593805	5.95986	2.18047e-38
RP1.37C10.3	-0.592721	-0.228318	0.0395929
NR2F1	-0.592521	6.41777	6.56519e-26
MAP7D3	-0.592337	6.5872	7.07677e-28
OBFC1	-0.5915	3.16197	5.58462e-09
RP6.24A23.6	-0.591073	5.33229	5.37452e-15
CYB5D2	-0.591011	3.96343	5.98703e-14
TMEM198B	-0.59009	3.0128	5.5346e-07
SCN4A	-0.590041	0.653839	0.0158496
MMGT1	-0.588195	7.27271	1.51321e-29
LPXN	-0.587586	1.33548	0.00484465
GPRC5A	-0.587555	2.47184	0.000118223
CBX1P2	-0.586931	2.12653	6.00174e-07
OAT	-0.586731	7.62759	4.0176e-22
ESPNL	-0.586667	2.34346	5.05447e-05
HLA.H	-0.586603	1.05505	0.00143123
UBAP1L	-0.586489	1.09344	0.00177731
ZNF615	-0.58624	3.31678	3.4789e-14
FAM50B	-0.586229	2.88904	1.27026e-08
IDNK	-0.585969	0.228789	0.0367248
RP11.324I22.4	-0.585819	0.348902	0.0344558
ST6GAL1	0.585055	3.79645	1.08618e-16
ASIC1	0.585663	5.03973	2.51185e-26
DDX31	0.585947	5.31246	1.7142e-23
GAPDHP70	0.587068	5.27706	6.07419e-10
BCL2L2.PABPN1	0.587114	3.50188	6.08967e-05
ZNF618	0.587116	5.80487	6.28495e-34
CHSY3	0.587326	2.52939	1.68069e-07
MAN2C1	0.587627	5.23959	4.93128e-14
EPHA8	0.588315	1.73538	0.000315679
CIZ1	0.588625	7.18614	9.1872e-26
FAM155B	0.588927	4.93244	3.28084e-20
NSMF	0.588934	6.46644	2.80376e-25
BBC3	0.589168	3.54067	3.19554e-11
AIF1L	0.589808	5.75406	1.53504e-27
NOTCH3	0.590185	5.58768	6.28015e-11
LINC00847	0.590668	0.951197	0.000754009
NFASC	0.590779	2.27073	1.69298e-06
PCOLCE	0.590813	2.53657	4.4965e-07
KCNG1	0.591482	3.49147	2.91611e-14
ZNF419	0.591578	2.77642	4.84366e-09
C17orf70	0.591714	5.51913	2.54775e-19
MALAT1	0.591805	9.00211	3.86848e-18
NTAN1P2	0.592293	0.385139	0.0380358
AHCTF1P1	0.592653	5.73605	2.40668e-32
PODXL2	0.592996	5.94064	9.25605e-39
RP11.61I13.3	0.593399	0.0214524	0.0131526
C7orf13	0.593736	0.404566	0.0198991
KCNQ4	0.594951	2.20614	1.28176e-05
ARHGEF4	0.595202	3.82487	1.14317e-13
PTPRB	0.595302	0.379829	0.00820825
SAMD12	0.595449	2.98389	1.54717e-10
HPGD	0.595512	1.87071	0.000165777
TRIM9	0.596095	4.78331	1.17981e-27
TMEM200C	0.596115	1.38188	0.00111946
SPIN4	0.596366	5.44372	2.24004e-17
BMP1	0.596763	3.2263	2.67726e-10
DCXR	0.597183	6.29378	1.72727e-42
OAF	0.597729	5.13191	3.80848e-23
GVQW1	0.59798	0.902703	0.00830294
LINC01021	0.598345	2.90486	4.47924e-07
NRG2	0.598496	1.00567	0.000356587
SAMD1	0.598654	5.73755	6.03387e-25
WDR90	0.598918	4.88848	7.3913e-10
NUP210	0.599324	8.05433	4.08547e-28
RDH10	0.599345	5.90758	6.42588e-57
ABCA3	0.599363	6.39619	7.58017e-41
FPGS	0.600067	5.13529	2.73558e-16
C9orf69	0.601103	6.16895	4.76282e-33
RP11.834C11.11	0.601138	-0.218611	0.0478152
RP11.20I23.1	0.601216	2.1629	0.0409551
RP11.588K22.2	0.601436	1.48808	2.58061e-05
AHCTF1	0.60207	6.85259	3.97221e-28
BAIAP3	0.602113	1.78793	0.000389426
ATP2A3	0.602649	2.42989	3.03318e-07
HES4	0.603434	5.62337	4.1556e-09
NELFB	0.603473	6.01227	6.04614e-34
CTD.2047H16.4	0.60357	0.621034	0.0131998
BARX1	0.603683	2.3169	5.14545e-06
RP11.475N22.4	0.604073	3.37086	4.16513e-16
RP11.797H7.1	0.60534	0.551734	0.00958146
B3GAT2	0.605976	3.38364	2.43609e-14
GRB14	0.60601	3.23689	1.555e-16
Z97634.3	0.606076	2.96331	1.43198e-06
HOXC13	0.606632	4.30182	5.64805e-23
MCOLN3	0.606911	4.70927	1.47477e-25
PACSIN3	0.608129	3.92664	3.32362e-13
RPUSD1	0.608158	6.01967	5.31203e-21
CCBE1	0.608395	0.994229	0.000121404
CTD.2540B15.11	0.608515	0.705089	0.00656845
TUBBP5	0.608622	3.42436	3.27097e-13
ZCCHC3	0.609224	5.11751	3.13231e-12
MRPS36P1	0.609368	0.816366	0.00341957
DTX3	0.609439	4.21908	1.07266e-18
GAPDHP38	0.60973	2.71933	0.00119411
RP11.96D1.11	0.609768	3.20183	1.49527e-05
COL19A1	0.609804	0.0256084	0.0291996
PTGES2	0.609853	5.81623	1.45654e-26
NEUROG2	0.610128	0.602474	0.0028428
LPAR3	0.610279	4.65937	1.91176e-34
ZNF749	0.610596	3.01351	6.21967e-11
CA11	0.610636	3.00805	2.015e-08
AC017048.3	0.610648	1.11259	0.00485381
RP5.827C21.1	0.610773	2.14331	0.000131755
AC002398.13	0.611945	0.180236	0.0426162
ACTG1P11	0.612248	1.37582	2.75627e-05
ACTG1P2	0.612248	1.37582	2.76118e-05
MIR600HG	0.612477	3.99298	2.56504e-20
CDHR3	0.61258	1.98441	3.57134e-06
SET	0.61264	9.92355	5.80111e-27
DDR1	0.613311	4.05643	1.12461e-18
MT.TN	0.613343	3.87565	3.19108e-05
AP1S2	0.6134	5.99561	2.76849e-34
HRK	0.613493	4.35563	1.70807e-29
ZMYND19	0.613516	5.49114	1.62938e-30
RYR3	0.613617	0.411499	0.0201556
SPTBN2	0.613679	6.22168	2.55527e-35
PALM3	0.613715	2.39478	5.99986e-06
FAM102A	0.613894	3.64918	7.03707e-20
RPL7A	0.613948	9.41531	1.3322e-27
EFNA3	0.613949	3.69751	3.69135e-12
BAIAP2	0.614276	4.14325	2.06322e-13
SLC31A2	0.614367	2.33656	2.21999e-05
CHST3	0.615009	4.2596	3.28688e-21
SH3BP1	0.615039	4.60545	1.52137e-17
RP11.672L10.5	0.615194	1.70062	0.0002353
RP11.206L10.9	0.615398	2.17913	0.00117449
SEMA6B	0.615405	2.70982	5.19558e-06
SMAGP	0.61551	2.59621	9.9766e-08
RP11.517B11.2	0.616103	0.561357	0.00756736
ITPRIPL1	0.617027	4.4521	5.85927e-25
RAB26	0.617639	1.58514	0.00100363
KCNK5	0.617694	2.91269	5.46636e-12
SGSM1	0.61785	1.69666	4.17708e-05
EGFEM1P	0.618056	0.255858	0.0349892
SPRY1	0.618115	4.22641	2.93143e-13
PNMA2	0.618389	5.18574	7.62179e-37
GLIS3	0.618457	1.41896	0.000440347
A1BG	0.618883	2.01348	8.06937e-06
EFHD1	0.618921	4.51199	5.92737e-22
RP11.258C19.4	0.619428	0.53968	0.00405973
TBX1	0.619659	4.77728	1.99719e-11
NUP188	0.620032	8.25519	1.23882e-37
HIST2H2AA3	0.620105	2.31733	3.54399e-05
KCNK13	0.620881	0.294029	0.0222207
RP11.196G18.22	0.621356	4.73125	1.18844e-22
CTD.2124B8.2	0.622011	0.903583	0.00395704
RUNX3	0.622014	3.3117	7.90326e-12
CCDC78	0.622154	2.13857	0.000274692
RP11.642P15.1	0.62254	-0.0946732	0.0297646
CNST	0.622639	4.69413	1.21267e-28
RCOR2	0.623082	2.43161	4.48742e-06
KLRG2	0.62346	3.30349	4.45595e-14
RP11.632C17__A.1	0.623516	6.61099	1.46563e-15
GAMT	0.62365	4.80811	2.93725e-20
RAET1K	0.623922	1.37614	8.44701e-05
PRR5L	0.624059	0.236094	0.0113054
NPPC	0.624192	1.23048	0.000108478
NTRK2	0.624282	1.2204	0.00130672
RPL27AP	0.624425	3.23523	3.97634e-11
LYPD6B	0.62471	0.106789	0.0228134
AC012314.8	0.624759	2.19059	8.94433e-06
HOMER2	0.625436	5.88793	1.37415e-43
GSN	0.625486	4.15781	5.67474e-21
NCS1	0.626968	5.84666	3.19463e-43
LAMB1	0.627053	6.16103	5.37399e-52
GPLD1	0.627194	2.7406	6.25547e-09
PCBP4	0.627328	3.247	1.32385e-09
RPL7AP34	0.628162	3.0752	0.00285833
CTBP2P4	0.628344	1.10086	0.0116113
PIK3C2B	0.628407	4.52054	6.45631e-27
FAM211A	0.628499	1.67954	2.94586e-05
SNAPC4	0.628649	5.27876	7.24409e-22
LAMP3	0.629141	0.835479	0.00361138
ZNF17	0.629409	2.87209	4.04674e-11
RP11.114H7.1	0.629792	5.04228	6.43777e-14
AK9	0.630251	2.95527	9.60702e-10
ZIC1	0.630706	0.622734	0.00862607
LMX1B	0.631034	4.33609	1.71044e-28
FOXD3	0.631475	2.67181	3.40291e-07
FAM129B	0.631824	5.34868	2.97488e-29
RP11.530A18.1	0.633118	0.759754	0.00651569
RP11.888D10.4	0.63312	-0.0165158	0.0408761
PHYHD1	0.633216	5.03159	7.09213e-28
FAM149A	0.633536	1.55337	5.94624e-05
FAM69B	0.633611	5.56392	2.09663e-23
CYP27C1	0.633812	2.22201	9.08523e-08
ABCG4	0.634007	1.42781	9.95837e-05
HOXC11	0.634139	4.40025	2.46767e-23
RP11.800A3.4	0.634237	-0.183302	0.0393432
FAM81A	0.634662	2.79413	6.25547e-09
FAM198A	0.634868	2.61109	4.77449e-10
RP11.154H23.3	0.635218	0.231939	0.0178776
ATP5A1P5	0.635336	4.25825	9.95498e-14
RP11.560J1.2	0.635639	0.245388	0.0165274
CCDC57	0.635919	5.15676	1.05262e-27
APC2	0.635935	1.95954	2.17725e-05
SBK1	0.636283	4.32118	1.45141e-16
OSBP2	0.636505	3.45393	2.89054e-11
AC073310.4	0.636546	2.13631	8.82266e-07
PPP1R16A	0.636664	3.99827	1.10078e-08
HSPB1P2	0.636764	0.883792	0.0129326
MIR3916	0.637098	3.77868	8.66199e-14
RP3.337H4.6	0.637394	0.511167	0.0299589
C17orf58	0.637399	4.77675	5.23894e-31
MYCL	0.637467	2.48306	6.23734e-11
RASGRF2	0.637529	3.15244	2.6136e-12
JDP2	0.637721	2.47752	2.29764e-10
RPL7AP30	0.638733	8.14382	7.35527e-16
SLC43A2	0.639321	3.88335	4.48088e-16
PITX3	0.6395	0.593436	0.00319869
CAMK1	0.639773	4.8624	2.95919e-40
RP11.873E20.1	0.640296	-0.0787926	0.0340624
RP11.444B24.2	0.640515	0.205293	0.0252193
SLC25A19	0.641097	5.11935	1.59564e-36
MAPK12	0.641102	4.7513	1.23195e-25
USP2.AS1	0.641173	1.08326	0.00100545
MYLK	0.641678	3.29287	3.96644e-15
HAND2	0.642541	1.28328	0.000153098
RPL35	0.642721	8.67761	4.90816e-26
FBXO36	0.643423	1.071	0.000198863
RPS19P3	0.644032	1.2363	0.00183129
RP11.829H16.2	0.644033	3.53695	1.45987e-07
NMU	0.644401	2.54589	8.20312e-09
LINC00634	0.644413	1.26759	8.45568e-05
GLS2	0.644496	2.14321	3.60514e-06
DGKA	0.645484	3.25998	1.02995e-16
SCML1	0.645811	7.04278	1.54647e-40
RP11.498C9.15	0.645814	2.90115	3.83774e-10
TPD52L1	0.645895	4.56218	1.77724e-43
BOD1L2	0.646299	0.848332	0.00190291
SNCB	0.647415	1.26564	0.000272093
RP11.534I8.1	0.64761	0.866074	0.00331113
IAH1	0.647787	4.29341	4.92166e-24
ATP5C1P1	0.648446	2.33372	0.000116641
B4GALNT3	0.648522	4.85841	2.85089e-24
FAM83H.AS1	0.648533	2.09166	4.696e-05
RP13.1032I1.7	0.648597	3.75586	2.05358e-14
CSAD	0.649026	3.163	1.30057e-09
SLC38A3	0.649696	2.86757	1.81481e-09
MAPK4	0.649698	1.98962	2.2161e-06
RIMS2	0.649781	2.74112	1.52332e-10
SLC27A2	0.650153	3.77688	1.15732e-16
ZNF814	0.650214	2.49286	1.16991e-05
NKX2.8	0.650746	-0.171301	0.0452915
RP11.312O7.2	0.65099	2.3514	0.0342866
NELL2	0.651436	4.41633	1.11457e-31
VAX1	0.651619	0.803347	0.000704482
GIPC3	0.652083	4.05164	1.1085e-18
PRR15	0.652946	0.462172	0.0014844
ZNF670	0.653029	2.86302	8.36692e-12
AC010642.1	0.653111	1.89902	2.58329e-06
RPL32P29	0.653738	0.955527	0.00328705
PTPN2P2	0.653747	0.613792	0.00298411
GPANK1	0.654029	4.00013	1.63712e-22
AC114737.3	0.654815	1.13574	0.0265101
TRPM4	0.654897	2.91508	1.9924e-10
RBPJP6	0.655279	1.05478	0.0153663
MFAP2	0.656269	3.26301	3.1369e-14
LOXL1.AS1	0.656323	2.69802	7.02286e-12
IGFBP4	0.656471	1.82793	6.1428e-06
NEK6	0.65729	5.14119	8.01326e-43
C9orf116	0.657486	2.50043	3.47683e-07
ACADL	0.657731	2.60272	3.45852e-12
LEPR	0.657891	4.67909	8.16768e-28
SH3BP5L	0.657892	4.59595	1.5965e-33
RP11.112J1.1	0.657982	4.58601	6.54585e-16
PLXND1	0.658032	4.52525	2.77526e-15
RP11.439E19.10	0.658102	0.0885439	0.0128804
WASIR2	0.658106	0.954666	0.00176561
BEND4	0.658633	5.72717	2.74194e-32
TMEM132A	0.65885	5.21561	1.61697e-19
USP2	0.658871	4.23489	2.49341e-20
NRBP2	0.659913	3.27851	2.22583e-07
SYN3	0.660404	0.543891	0.00405546
CBFA2T3	0.66068	0.594511	0.0061642
ATP1A3	0.662161	5.0981	5.80235e-38
TBXAS1	0.663283	1.05701	0.000549625
snoU2.30	0.66351	0.287907	0.0201434
HSPB1	0.663592	5.78578	9.44388e-15
CFD	0.663867	2.06896	0.000113363
ZNF331	0.664645	0.140043	0.0031303
SLC16A14	0.664821	3.05935	9.00261e-18
SYN2	0.66496	2.73146	6.6718e-11
SCUBE3	0.665144	1.63416	0.000142818
HIST1H4E	0.665329	0.119009	0.0273184
NEFH	0.665703	0.35212	0.00295807
CTC.459F4.3	0.666151	2.7579	3.80658e-08
NAPRT1	0.666217	3.82503	2.08266e-12
TNNT1	0.666371	3.56081	3.81915e-21
ACSL6	0.667273	2.98943	1.29711e-12
MFSD3	0.667363	4.16394	3.2028e-12
SOWAHA	0.667482	3.28297	1.80675e-12
NPIPA5	0.6683	1.08201	0.0160177
RP11.46J23.1	0.668523	-0.323584	0.0179968
DAPK2	0.668679	-0.11485	0.039371
CAMK2N2	0.669045	1.3229	0.0069546
RPL32	0.672471	9.60347	7.09749e-31
HLF	0.672554	2.48186	4.22046e-09
C1orf145	0.673534	0.955037	0.000243671
PDZD7	0.673704	1.68697	9.99099e-06
PITPNC1	0.673749	3.93486	2.02505e-20
CCDC85B	0.674096	4.39367	3.66395e-13
GAREML	0.675156	3.56267	1.01223e-16
RP11.1079K10.4	0.675262	4.81053	1.30288e-08
ZNF322P1	0.675469	3.13595	0.0225741
AC008132.13	0.675532	1.48398	8.20289e-05
RP11.336N8.4	0.675572	-0.00126284	0.0360188
RPL5P18	0.676539	3.2009	3.29094e-05
GLB1L3	0.676607	3.44698	3.9605e-18
SCARA3	0.676918	2.22979	9.99587e-08
RP11.373E16.1	0.67721	-0.291007	0.0479631
TBC1D2	0.678191	1.37883	0.000103453
SNCA	0.678192	4.90648	5.52035e-40
MBP	0.678454	1.10168	0.000223119
CRABP2	0.678752	3.34223	5.21228e-12
PKN3	0.678964	5.26214	6.71117e-25
AP001468.1	0.67974	1.48046	0.00153418
OSBPL9P3	0.679885	0.206831	0.0182965
RP1.197O17.2	0.680051	0.269083	0.0127532
SLC40A1	0.680325	1.77766	3.73009e-07
CHRNA3	0.680469	3.06401	7.39091e-15
GALNT16	0.680673	3.99816	1.02949e-17
DLG2	0.680858	-0.188803	0.0239406
RP3.402G11.26	0.680958	1.6906	0.000166152
GAPDHP21	0.681713	0.896688	0.00629192
GBX1	0.681793	0.214769	0.014974
ITPR1	0.682145	4.28619	5.29916e-31
KCNQ5	0.682804	4.15278	4.64238e-21
NPNT	0.682916	3.39424	5.21709e-15
HS6ST3	0.683478	1.09666	0.000111453
TRAF5	0.683775	4.13981	1.22135e-22
DMRTA2	0.683946	0.609029	0.00068138
HIST2H2AA4	0.684552	3.08005	2.52486e-09
LMO7	0.68475	5.29802	2.05007e-31
TRIB1	0.684898	4.79465	9.78962e-38
GAP43	0.68496	1.28694	4.54633e-05
NDRG1	0.685712	5.59437	8.7354e-10
MEX3A	0.685899	6.11708	2.2099e-60
ZNF804A	0.686355	1.30653	6.44716e-06
RAC3	0.686414	6.6096	1.83275e-31
KCNK1	0.686831	2.87995	4.01904e-15
CITED1	0.687208	3.61554	1.38066e-25
RABL6	0.687283	7.79256	2.70255e-30
STOM	0.687405	5.42822	1.93685e-44
RAPGEF5	0.687942	3.85487	1.24451e-27
THSD1	0.68805	2.16763	7.82841e-08
NPDC1	0.688183	4.93135	8.78214e-24
DBNDD2	0.689204	4.98173	8.48372e-26
MFI2	0.689709	2.51001	2.01665e-09
LEF1	0.689997	5.39996	2.56991e-36
RP4.639F20.1	0.690338	0.932125	0.000196432
SLC2A8	0.690654	3.91897	1.3466e-14
RAPGEF1	0.69083	5.67841	1.98194e-37
MIDN	0.691047	6.27173	5.68394e-26
MYT1	0.692784	1.72766	1.44607e-06
VGLL2	0.692952	0.632097	0.00365363
DAB2IP	0.694694	5.02861	4.06143e-36
SLC29A2	0.695522	4.89801	3.28177e-24
ID3	0.695815	5.83342	2.58408e-25
EFCAB4B	0.695868	2.87382	6.69402e-13
RP11.783K16.13	0.698228	-0.381271	0.0410479
C9orf91	0.69913	4.51743	4.0119e-41
AC097662.2	0.700316	0.143305	0.0170937
ICAM5	0.700326	2.64529	8.57753e-06
RP11.48B3.4	0.701417	1.37076	0.000273788
FGD3	0.701626	-0.170469	0.0262493
SUCLG2P2	0.702008	2.98247	6.70501e-13
DNAJC22	0.702168	2.40502	3.79708e-09
RALGDS	0.702502	5.5888	1.88915e-31
TAP2	0.703635	5.16248	1.22335e-39
ZNF692	0.703816	4.37831	2.73608e-32
ARVCF	0.704493	3.86013	2.84032e-18
FAM47E.STBD1	0.704535	0.978864	0.0146647
RP1.152L7.5	0.704919	4.12495	5.054e-28
COL9A2	0.70542	0.579838	0.00890144
URM1	0.706557	5.64595	5.19007e-51
NES	0.707212	3.35967	3.2823e-17
ZNF426	0.707248	2.66814	1.9257e-10
ENHO	0.707578	2.65636	1.2749e-09
ZNF772	0.709014	3.18109	7.10471e-19
JAG2	0.709284	5.04838	2.58788e-21
METRN	0.709303	3.22559	1.9455e-08
SLC9B1	0.709389	0.156711	0.00791538
SMTNL2	0.709684	1.94077	5.13819e-08
AC009133.20	0.709937	0.856868	0.0110613
SYPL2	0.71064	4.63136	1.88506e-34
CTAGE3P	0.710849	0.0665219	0.0318034
COL4A1	0.710924	5.54955	4.34441e-52
BMP3	0.711068	0.0555836	0.0100232
IGDCC3	0.711379	3.68529	2.19301e-19
ZBTB42	0.712613	2.39646	8.11487e-08
ZNF492	0.712826	1.8261	3.32772e-06
ILDR2	0.713244	4.25574	5.00859e-35
SUSD5	0.714109	5.4802	1.72704e-44
POU6F1	0.714805	2.24938	6.39785e-11
RP11.402J6.1	0.714992	-0.0793623	0.0165266
RP11.244O19.1	0.71611	2.07905	2.61595e-09
ZNF264	0.716178	2.61955	2.22818e-11
ADAMTS1	0.716596	6.73254	2.17128e-35
GBX2	0.716915	1.54372	2.67979e-06
GAPDHP63	0.717674	3.15717	1.91565e-11
PRR7.AS1	0.717724	-0.143412	0.0246135
AC005329.7	0.718064	1.95471	0.00105633
PAQR9	0.718116	0.947958	7.14967e-05
CTD.3074O7.11	0.718509	3.27375	4.67723e-08
SEMA3F	0.718573	3.17615	2.54709e-14
HMCN1	0.719168	1.89109	1.35839e-07
PTPRM	0.719587	2.65588	5.79191e-10
RP11.673E1.3	0.720155	0.569005	0.00532079
RPRML	0.72016	0.846678	0.00442571
RP1.40G4P.1	0.720503	5.00743	7.55337e-22
KIAA1984.AS1	0.720717	1.87784	2.62583e-07
DMBX1	0.720738	2.11385	1.56391e-07
RGS7	0.721221	1.80111	3.07016e-06
2019-09-04	0.722642	1.43699	1.95713e-06
C9orf16	0.722983	4.76628	4.69255e-34
DAAM2	0.72313	3.45398	4.75757e-24
MMP15	0.725273	3.2284	1.42598e-20
CEBPA	0.725917	3.00216	0.00010578
RP11.4K3__A.5	0.727281	4.97981	3.62342e-27
ABCA17P	0.727325	-0.140288	0.0133506
CDR2L	0.727466	5.03512	9.00054e-30
RP11.150O12.3	0.727572	1.07066	4.05371e-05
MCIDAS	0.727623	2.2206	4.86654e-12
HIST1H4I	0.72885	0.00127201	0.0100788
IRS1	0.729103	3.31095	1.00269e-13
FOXA3	0.729718	0.0990967	0.00141415
ZNF669	0.729811	2.69279	3.11657e-12
TMC5	0.730163	1.32656	0.000238843
EMID1	0.730352	1.65289	1.28556e-05
OGFOD3	0.731098	4.80013	2.55133e-39
LINC00511	0.731582	0.186959	0.0085816
RP11.345P4.9	0.731857	2.05795	1.16044e-07
SH2D5	0.731921	3.59991	4.47307e-18
JUND	0.732615	5.51109	2.84279e-14
TRIM17	0.733463	1.28519	0.000251598
HIST2H3A	0.734657	2.26221	2.98149e-08
HIST2H3C	0.734657	2.26221	2.97962e-08
NID2	0.736325	4.87247	3.42623e-49
ZDHHC8P1	0.736586	-0.416267	0.0181631
MT2A	0.736596	2.2052	3.47654e-08
AGAP2	0.738248	3.11809	4.86759e-12
STRC	0.739162	-0.273992	0.0419514
ASTN2	0.739239	1.08408	4.63105e-05
ASPHD2	0.739375	3.67562	2.62236e-19
HIST2H4B	0.739653	4.01447	7.10342e-26
NKX2.4	0.739781	2.22543	5.44641e-10
VCAN.AS1	0.739892	0.707671	0.0414837
TFCP2L1	0.740193	2.65931	1.90099e-13
RARG	0.740741	4.05427	2.14005e-18
RN7SL2	0.741632	3.90132	3.70878e-05
NRTN	0.741835	1.78266	9.39396e-05
PHF19	0.742022	5.36131	5.80492e-49
N4BP3	0.742054	2.25782	2.56422e-08
ESR2	0.742564	1.36716	2.98873e-06
PACSIN1	0.743626	0.221735	0.00850577
ID1	0.74393	3.32293	3.68125e-16
LA16c.313D11.12	0.744036	1.96093	6.86389e-08
SLC9A3R2	0.744167	5.32714	1.36191e-40
RP11.1055B8.7	0.745924	5.77515	2.6107e-31
RP11.549B18.1	0.746538	1.5673	1.4252e-07
PLIN5	0.748279	-0.147148	0.0323428
PPFIA4	0.749035	2.86289	2.20037e-06
ACHE	0.749257	1.45938	5.96781e-05
ART5	0.749668	1.82358	5.41317e-07
FDPSP8	0.751415	-0.0144496	0.0111452
HNF4G	0.75186	1.02996	1.91384e-05
COLGALT2	0.75221	3.71937	2.86423e-26
LAMA5	0.752428	5.25416	2.43255e-15
VWA5B2	0.752935	0.261847	0.00297353
PLK3	0.752966	1.0699	0.000135301
FDXR	0.755186	4.1051	5.72758e-28
HIST2H4A	0.755422	4.01508	9.96225e-27
MT1X	0.755676	2.04465	5.93716e-09
HOXC.AS5	0.755886	0.887182	1.1069e-05
FBXL8	0.756005	2.63853	8.13882e-11
RP11.15N24.4	0.756434	0.437388	0.000662333
ULK4P3	0.756934	1.03809	0.028711
RASL11B	0.758134	2.44552	1.44398e-13
SMARCD3	0.75955	4.75103	1.83047e-32
GPR27	0.761042	4.9499	1.20984e-56
LL22NC03.2H8.5	0.761072	3.32698	5.28735e-09
TRIM71	0.762372	5.02668	2.74194e-32
GNL3LP1	0.762393	1.28701	0.00336884
DLL1	0.762445	3.03457	4.00027e-17
SIX2	0.762649	4.6694	7.60397e-52
RP11.355I22.7	0.763319	-0.253047	0.0124337
SLC6A6	0.763346	5.50144	7.61839e-52
RASSF5	0.763376	3.56636	6.67105e-24
ZNF496	0.763595	5.24058	9.03417e-36
PRRX1	0.763988	3.05248	3.17925e-13
RAB3IL1	0.764076	2.28771	5.59024e-09
CTB.5E10.3	0.764792	2.85145	1.0295e-07
NGEF	0.76579	2.4636	3.77948e-12
MT.TY	0.766115	5.19274	1.60703e-24
CELF4	0.766617	1.18859	5.43422e-05
MATK	0.768069	4.62678	1.27301e-33
LHX8	0.768273	1.55115	4.30051e-06
RPL35AP21	0.76929	1.96113	2.95211e-05
RP11.977G19.11	0.76957	0.0362778	0.00474706
CNTNAP3B	0.770372	1.56524	0.000700354
OLFML2B	0.770657	0.395807	0.00469917
AC004453.8	0.770863	7.25166	1.01856e-47
2019-09-05	0.77252	3.60108	1.10155e-20
SLC2A6	0.773166	3.29463	2.76855e-18
RAPGEF3	0.77329	0.163695	0.00260317
AC087499.5	0.774968	0.423729	0.0109398
ISG20	0.777277	-0.368473	0.0199075
DLX6	0.778037	2.92893	1.29757e-13
LHX2	0.778654	2.00004	5.66113e-08
KCNQ2	0.779051	3.88771	2.48759e-27
DLX6.AS1	0.779219	2.81969	1.92226e-12
C11orf96	0.779638	1.38639	0.000751471
SLC16A9	0.779775	3.84258	2.45411e-28
RPL35P5	0.779837	5.53728	1.44243e-11
CCDC3	0.779925	3.55294	4.10151e-27
RBP7	0.780263	1.36914	1.16194e-07
RP11.348P10.2	0.781419	2.11817	8.08427e-09
RPL7AP6	0.783533	8.39108	2.08289e-33
CPLX1	0.784943	3.47174	2.29688e-18
RNF125	0.785671	5.09803	5.2768e-71
MSX1	0.785699	4.66471	3.12089e-54
ARSG	0.785768	2.83386	6.744e-12
STMND1	0.785836	0.216669	0.00137406
LOXL3	0.786573	3.86861	3.2695e-32
RP11.649A18.4	0.786841	0.137214	0.00965704
RAB11FIP1P1	0.7871	0.425111	0.00274865
RASL10A	0.78765	-0.369525	0.0386232
C1orf51	0.787872	-0.257729	0.0277565
RPL5P30	0.788209	0.561512	0.00123282
WT1	0.788813	3.12877	5.31203e-21
SUMF1	0.789201	3.60787	8.65996e-25
HDAC9	0.789205	1.32831	3.0989e-07
ZNF695	0.790218	3.20539	6.48894e-19
TESC	0.790554	2.40189	1.36455e-17
RP3.523K23.2	0.790818	0.912458	1.902e-05
SOX21	0.79149	2.47634	1.77825e-16
NBL1	0.79244	4.04565	1.51816e-26
CDH24	0.792881	3.53524	2.47378e-15
RP11.328M4.2	0.793075	-0.0578804	0.00710885
OBSCN	0.793528	4.03711	1.03038e-17
MYC	0.794384	6.93028	2.44284e-65
RP11.586D19.1	0.794425	0.0845026	0.00645144
RIPPLY2	0.795551	0.852039	5.39815e-07
TNS3	0.795643	2.99944	5.85085e-22
AQP4	0.797556	-0.40731	0.011621
TSPAN2	0.797976	1.58917	9.01161e-08
NAAA	0.798309	3.85735	1.10506e-31
SHC2	0.798448	2.67619	3.69791e-09
KCNJ4	0.798844	2.01258	1.37119e-08
ZNF296	0.801807	2.26117	3.82475e-08
RP11.216L13.19	0.801931	1.97513	1.81443e-10
CNN2	0.802801	5.66515	3.28557e-39
FBXO2	0.803116	0.218432	0.00451476
GREB1	0.803145	4.6389	3.54776e-33
ATHL1	0.805363	3.24766	9.51119e-08
PITPNM2	0.8057	2.60888	2.67559e-13
PRR7	0.806417	2.53234	9.84033e-07
ALDH1A3	0.806724	2.233	2.67805e-12
GPSM1	0.806859	4.49906	1.94488e-20
KIF26B	0.807803	2.78432	7.60399e-18
NPTX1	0.808191	6.36823	5.00023e-57
MRAP2	0.808289	1.2111	3.2523e-06
CYCSP10	0.808316	0.678633	0.00330923
GHRLOS	0.809585	1.13274	4.43895e-05
RGS16	0.811804	3.8029	7.13033e-37
CTSH	0.812339	4.27628	4.05454e-54
PMPCA	0.813242	6.99164	7.58332e-74
HAGHL	0.813293	2.9446	1.43636e-10
C3orf72	0.813359	-0.258103	0.014948
RP1.37N7.3	0.813417	-0.138676	0.0187429
KLF10	0.813774	4.92649	3.51139e-58
RP11.872D17.4	0.814163	1.3161	2.10147e-05
DOC2A	0.815434	3.16016	4.96675e-13
FASN	0.815898	9.73571	1.33834e-26
ZNF28	0.816718	3.39255	4.90816e-26
HRASLS	0.816831	1.49048	2.52955e-06
DISP2	0.817256	2.08421	3.1025e-08
PTCHD2	0.81742	0.0047985	0.00563148
ASPHD1	0.817867	1.09723	0.000176261
KIAA1211L	0.819566	0.0216362	0.00240661
SYT14	0.821006	2.16524	9.16201e-12
ADAMTS19	0.821034	2.42637	2.08795e-13
RNF208	0.823104	2.70339	2.29535e-08
PHLDA3	0.823339	3.04725	5.52009e-17
PIEZO1	0.823511	6.08821	4.33889e-25
PMF1.BGLAP	0.823718	0.309497	0.0343599
FAM83H	0.824045	4.08024	1.10605e-27
SORBS2	0.824245	-0.800875	0.00790271
AC074183.4	0.824514	0.804093	0.000391425
SPEF1	0.825212	-0.275082	0.0109408
ITGA2B	0.826726	1.85811	1.53162e-07
ANKRD34A	0.826973	3.02232	3.89881e-15
TRABD2A	0.828037	0.946082	6.55446e-05
IL17RB	0.828855	4.47533	1.00299e-54
FUT4	0.829134	3.82456	7.46511e-49
RPS19P1	0.829736	4.03056	3.82516e-11
PDLIM2	0.829979	2.45561	4.55292e-14
ZNF543	0.832423	2.67052	1.43273e-13
KLHL17	0.832544	4.47546	1.13094e-18
FRMD3	0.83388	0.665141	4.01029e-05
APCDD1	0.834104	1.17178	5.3824e-06
ICA1	0.834516	2.66858	2.34746e-16
EEF1GP1	0.834883	2.78468	4.10316e-11
LRSAM1	0.836082	3.96976	4.35019e-32
NT5E	0.839015	-0.381643	0.00765353
SEMA3B	0.839347	1.03509	2.33768e-05
EDIL3	0.840505	2.60966	2.39439e-16
RN7SL1	0.841728	3.35227	5.44048e-08
MVB12B	0.842056	3.616	2.35459e-35
ELMOD1	0.842561	2.70921	7.07741e-25
IER5L	0.84289	1.72431	2.03913e-08
WDR18	0.843016	5.80716	9.17136e-37
ACOT11	0.844982	0.713254	3.37357e-06
SMYD3	0.84577	4.19425	2.47757e-36
MGAT3	0.846419	3.46226	5.75035e-20
MCAM	0.846522	4.7175	5.97289e-59
C2CD4C	0.848143	0.815828	0.000502417
C2CD4A	0.84852	-0.154824	0.0220157
ICAM1	0.848893	-0.428569	0.0481886
EVA1C	0.849695	0.270456	0.000222499
TBC1D30	0.849696	3.86426	2.47342e-43
FKBP9L	0.849933	-0.127317	0.00541155
KCNQ1	0.850789	0.0875972	0.00152675
SOX18	0.851131	0.79667	5.0444e-06
ANKRD34B	0.851468	1.95199	4.20576e-08
CHST6	0.851761	1.10885	6.9454e-06
KCNIP3	0.852884	1.40748	1.03862e-06
RP1.266L20.2	0.853544	0.537159	6.45465e-05
CTD.2630F21.1	0.853914	-0.211167	0.00416205
RP11.444E17.6	0.853916	0.441518	0.00435322
KB.1732A1.1	0.854658	0.289405	0.00371579
CYP26A1	0.854954	2.58282	2.12536e-16
ST6GALNAC4	0.856193	4.32686	9.55975e-32
TWIST2	0.857044	-0.189689	0.0103958
PSD	0.857629	0.935891	0.000112864
RP11.52L5.6	0.85804	1.39883	3.40291e-07
ANKRD20A4	0.858138	1.14315	0.0369554
ZNF582.AS1	0.859087	0.100175	0.00137906
RP11.426A6.5	0.860788	0.279003	0.000811249
PIDD	0.861014	4.50996	1.47815e-18
GARNL3	0.861388	3.55985	8.9705e-21
SLC2A4	0.861758	1.2897	3.6622e-06
2019-09-03	0.865264	5.31084	6.13795e-70
KIAA1984	0.865432	0.165495	0.00441911
NOXA1	0.865601	0.555534	0.000207443
NKAIN1	0.865718	2.70651	4.21527e-13
B4GALNT1	0.865741	4.5208	5.5819e-37
ADAMTS7	0.867144	2.24194	8.98669e-08
TSPAN11	0.867279	0.459559	0.00024051
BAI1	0.868789	0.836959	1.63671e-06
SOX21.AS1	0.869151	3.43013	3.51094e-20
IL12A	0.870367	1.21447	2.47739e-06
C3orf70	0.871145	2.2616	1.07966e-17
NT5C1A	0.872179	-0.270873	0.0129485
ZNF91	0.872386	2.6585	1.90963e-10
LINC00242	0.876058	0.475069	0.000126448
BTF3P12	0.876196	0.114304	0.00703315
RCN3	0.876942	0.490903	0.000201256
SETP8	0.87726	0.0758563	0.0028099
CSPG4	0.877449	1.9153	5.64308e-06
RPL5P23	0.87783	2.41831	3.50412e-10
RNF157	0.878462	5.70993	1.86257e-70
LINC00085	0.881771	0.866959	0.000433167
RP11.728G15.1	0.882369	-0.461415	0.0299269
ACTN2	0.883617	2.95023	1.79618e-18
SLC9A2	0.886074	1.66912	5.09681e-11
C1QTNF1	0.887023	1.12143	7.203e-08
MAPK11	0.887476	1.48605	2.57517e-07
HIST2H2BE	0.88954	2.78389	3.93312e-16
AC141928.1	0.8896	-0.318326	0.00852092
C1orf233	0.889836	4.7078	2.88377e-26
ERBB3	0.890277	3.34107	2.33863e-29
CRMP1	0.891318	4.87813	2.36567e-54
SETP18	0.891534	3.86345	3.70021e-25
TNFSF12	0.892177	-0.362242	0.0181937
KIAA0226L	0.89315	2.18522	1.51404e-10
GABRD	0.895069	0.605688	9.1798e-06
CAMK2B	0.89539	2.15518	2.99642e-13
ELMO1	0.89601	1.98042	5.02389e-10
RP11.169K16.8	0.898222	2.78942	4.81086e-08
DRAM1	0.898858	1.61404	3.44141e-08
UBA52P3	0.900852	1.28766	2.5839e-06
SOX8	0.902479	3.19462	4.62171e-22
SSTR2	0.902777	1.78122	1.33002e-11
CDC42BPG	0.903279	1.82174	9.3518e-10
SLCO2A1	0.904105	-0.180344	0.0113504
RP11.474C8.4	0.905411	1.61456	2.04883e-08
SRRM3	0.905534	1.83097	6.0933e-09
NPY1R	0.908228	2.72964	4.48716e-24
FAM173A	0.908441	3.4742	8.06092e-15
CTD.2314B22.1	0.909158	-0.012018	0.00174342
ZNF548	0.909288	2.83551	9.11913e-26
FXYD5	0.909571	4.54986	2.51098e-65
IFITM1	0.910271	1.15764	1.90137e-05
DFNB31	0.911494	3.95136	8.03752e-30
NRROS	0.912122	0.402158	3.59665e-05
LOX	0.912572	4.54341	6.51919e-35
TRHDE	0.912844	0.857501	1.01799e-06
BCAM	0.914092	3.52115	5.79398e-23
CPEB1	0.91461	2.6723	3.93401e-19
RPL3P12	0.9149	1.14221	2.01046e-06
CXorf24	0.916314	1.54497	2.23701e-08
AKNA	0.916769	2.37525	2.57681e-11
ADAMTS20	0.916883	2.25895	6.12497e-20
RP11.527L4.2	0.918291	1.25726	2.23356e-07
FBLN1	0.91927	4.9754	1.55602e-65
PER3	0.920295	3.1082	1.77516e-23
C19orf45	0.920654	0.0510524	0.00315198
ARHGDIG	0.920723	2.66941	1.9526e-15
TGFB1	0.920892	5.21689	1.98061e-31
STXBP6	0.921122	1.11468	4.22046e-09
PLXNB1	0.921309	3.33299	6.59231e-19
TMEM189.UBE2V1	0.921555	1.98418	0.0214854
EHD2	0.922964	2.95987	1.32583e-15
ZFP37	0.923193	3.28145	1.29527e-32
C19orf26	0.923239	2.698	7.00524e-11
EFNA2	0.923496	1.65386	8.13168e-10
RP11.324J13.1	0.924049	-0.0969775	0.00487104
VWA1	0.924557	3.24162	2.25428e-27
PTPRO	0.92518	1.07216	3.90659e-06
ADORA2A	0.925681	0.962704	0.00589112
GPM6A	0.925797	3.54905	2.67064e-24
AC097359.1	0.929163	1.05064	0.0015193
FLVCR2	0.929399	1.49573	4.4334e-08
LRGUK	0.929703	0.0518779	0.000336462
SYNPO	0.932083	-0.0975604	0.000925237
REEP6	0.93275	3.48141	1.10917e-20
LLGL2	0.932763	4.15944	9.99741e-37
LTBP3	0.934403	4.13791	2.27853e-21
STX11	0.935597	0.00412791	0.000571539
RRAS	0.937028	1.26655	2.31619e-06
KRT8	0.938181	2.31463	1.05925e-12
FAM131C	0.938534	0.574944	0.000153623
IL18R1	0.939049	1.3678	8.63854e-12
TMEM163	0.939524	1.18342	8.62133e-10
SLC30A3	0.939636	3.00356	4.25152e-18
RP11.356B19.11	0.939664	0.562221	3.9749e-07
HPSE	0.941369	2.97747	9.66066e-22
NOS2	0.943339	1.41107	8.42829e-11
GABBR2	0.944399	2.13419	4.84677e-18
NHLH2	0.944447	2.7928	1.16847e-26
RPS24P8	0.944475	-0.359761	0.0223969
TBXA2R	0.945753	0.196109	0.000515449
CTC.444N24.8	0.947397	0.737607	1.33506e-08
THSD4	0.947679	2.6312	3.86914e-24
AC004985.12	0.948723	-0.268416	0.00815965
GDF7	0.950315	2.17138	1.8988e-09
RP11.368I7.4	0.950612	0.0625744	0.0032451
PTMS	0.952266	6.60683	5.63358e-30
SLC43A1	0.952907	4.10507	3.22664e-39
FNDC5	0.954405	1.56878	9.91373e-08
ZNF547	0.954634	0.0416177	1.70588e-05
MTND1P23	0.955279	2.15848	7.78927e-09
RP13.516M14.1	0.956145	1.29595	1.63845e-05
RGS14	0.957498	3.52336	3.36006e-30
HIC1	0.957877	1.55584	1.84254e-09
ZNF124	0.958093	2.61702	5.77381e-25
PRDM13	0.959868	2.71501	2.18063e-16
ABCC6P1	0.959996	0.908711	8.62415e-05
ZNF329	0.961863	1.76659	4.73414e-14
LPPR4	0.962189	1.00016	9.23128e-09
TERT	0.962342	2.33322	8.76943e-19
TCIRG1	0.964794	2.22705	5.11752e-13
DLEU7	0.965251	-0.0475714	0.00296056
RP11.783K16.5	0.965814	0.033954	0.00865319
HSPB1P1	0.966613	0.592548	0.0153843
RP4.756H11.3	0.967161	-0.26354	0.00179679
C1QL4	0.968228	1.73809	5.13745e-10
DMTN	0.96906	2.55026	4.96177e-17
FAM150A	0.969254	2.45946	3.26455e-13
RP11.488L18.10	0.970672	2.38309	1.71617e-15
RP11.295G20.2	0.970988	3.86926	1.38883e-33
RP11.643G16.4	0.971059	0.296953	0.00208487
PANX2	0.971922	3.31288	1.10236e-22
RPS12P26	0.974669	1.84669	5.39349e-07
HLA.DOB	0.97658	0.0063808	0.000142213
ST6GALNAC5	0.976587	0.0569215	0.00122344
CELF3	0.977001	-0.270861	0.0198283
ISM2	0.977408	0.433198	9.84679e-06
RP5.1139B12.2	0.977768	-0.16232	0.000117856
CTC.459F4.1	0.977793	-0.207437	0.000251175
TMC6	0.980636	2.48694	1.41085e-17
OLFM2	0.981963	2.61754	5.50468e-25
OTX1	0.983233	2.49825	4.27654e-17
AL021068.1	0.984429	0.280048	0.00018187
CNIH3	0.984578	1.79982	3.75457e-14
DDN	0.984818	2.93544	3.06973e-25
MIR24.2	0.987662	-0.314563	0.00212158
DNAAF3	0.988872	3.6698	5.79958e-29
SVEP1	0.988922	1.71314	2.68161e-10
NRARP	0.990217	5.83051	4.63285e-65
MAPK15	0.993377	1.16855	3.65319e-07
CNRIP1	0.993507	4.35764	3.18737e-62
RPS7P10	0.996214	3.68686	0.000277614
FGF12	1.00337	1.97038	2.53659e-13
PALM2.AKAP2	1.00456	2.32297	0.00673091
LINC00665	1.00495	2.05038	1.44937e-14
RP11.85O21.2	1.00517	-0.719241	0.0288275
SERTM1	1.00571	2.88815	1.53449e-22
C1orf222	1.00721	-0.808106	0.00417221
GAPDHP60	1.00786	4.85303	9.22002e-15
ADAMTS2	1.00825	1.88612	1.38654e-18
COL2A1	1.00827	6.12958	1.07895e-145
ERBB4	1.00933	2.81658	3.1424e-16
HAAO	1.01029	0.151878	0.000196286
MATN3	1.01062	0.154151	7.52657e-05
HID1	1.01252	3.46257	6.70083e-36
HOXC5	1.01283	0.129694	0.00747922
GPER1	1.01791	1.32443	2.75871e-10
PRKG2	1.01809	1.41716	1.1563e-07
C15ORF37	1.01849	1.70864	5.7443e-07
PTPRZ1	1.01857	0.0988756	7.58061e-05
TMEM52	1.02055	1.59113	1.08713e-08
TNFAIP2	1.02064	-0.20703	0.00484106
NCAM2	1.02141	-0.584006	0.00037598
PHEX	1.02177	0.00426367	0.00735565
SLC25A48	1.02178	1.45238	1.70429e-10
RP11.1280N14.3	1.02204	1.22762	0.0348731
CNIH2	1.02262	2.32241	8.49557e-15
NMB	1.0229	3.01671	2.74889e-26
KIF17	1.02318	3.66843	5.15702e-33
CTC.444N24.11	1.02509	3.67363	1.26959e-49
ZNF284	1.02615	0.242574	6.35982e-05
A4GALT	1.02636	0.881896	2.31824e-09
BTNL9	1.02777	3.77999	9.22529e-37
ZNF460	1.02828	1.92519	1.15498e-18
ABCA2	1.02887	5.42247	9.01205e-35
CA12	1.0293	2.75919	2.4209e-30
RTBDN	1.0351	-0.3826	0.016006
NTNG1	1.03544	0.665919	2.60363e-05
OXTR	1.03675	1.40812	3.22587e-12
CD99_Y.CD99	1.03831	5.31403	0.0487827
EVA1A	1.0393	-0.282494	0.00287955
SAPCD2	1.04373	6.10914	1.47576e-58
AC012065.7	1.04474	1.18326	2.36452e-11
UTF1	1.04867	-0.0253632	0.00164962
FAM43B	1.04882	1.76362	7.07441e-16
C2orf72	1.04902	2.57884	4.80344e-15
TMEM59L	1.05176	3.06383	3.06579e-28
PLLP	1.05498	1.62043	6.19141e-14
HES5	1.05543	-0.280236	0.000897281
CTD.2368P22.1	1.05582	0.904674	1.53938e-06
CTD.2162K18.4	1.05835	0.845995	5.6329e-07
GNAS.AS1	1.05866	-0.534709	5.69996e-05
TJP3	1.05971	1.00284	1.75798e-06
CCKBR	1.06069	0.248882	0.000104499
RP11.357H14.17	1.06088	1.78453	1.86715e-15
DCHS2	1.06347	0.237342	0.000123775
XXbac.B461K10.4	1.06489	1.73148	0.000465471
TMEM54	1.06557	2.89278	1.63292e-25
BSPRY	1.06658	1.01724	2.65308e-09
KCNH3	1.07123	0.507495	4.5268e-05
ITPR3	1.07166	5.68106	1.44613e-85
TRHDE.AS1	1.07185	2.20551	1.76987e-15
MGAT5B	1.0719	1.85399	1.10917e-20
FAM78A	1.07638	2.97541	3.78133e-32
hsa.mir.1199	1.07818	0.799128	1.75959e-06
RTN4RL1	1.07944	1.89386	5.65042e-20
RP1.170O19.22	1.08046	1.08048	0.0441418
KCNC4	1.08181	4.00344	9.78329e-53
PDLIM4	1.08273	1.71611	2.03088e-09
PGM5	1.08438	0.284136	2.31619e-06
CHODL	1.08655	-0.86598	0.0099769
CSF1	1.08683	2.01337	5.02278e-24
GYLTL1B	1.08717	3.90056	2.11268e-23
DLGAP3	1.08827	0.280898	4.89864e-06
C1orf95	1.0903	3.45567	1.76842e-37
CDHR1	1.09201	3.52971	3.21732e-58
SP6	1.09418	0.594151	1.54512e-11
ADAP1	1.09486	2.76474	1.64269e-22
JAM2	1.09608	1.89435	2.39144e-14
RP11.767C1.2	1.0979	0.062263	0.0004251
PRODH	1.10035	1.05758	7.22003e-08
GDNF	1.10063	0.763159	8.47645e-09
ZNF471	1.10233	0.0694596	6.1858e-06
AC002550.5	1.10275	0.651463	0.0120139
TRIM46	1.10279	1.81585	7.188e-11
PHLDA2	1.10417	1.77412	1.46041e-08
SV2C	1.10731	-0.375177	0.00392258
ATG9B	1.1091	-0.13122	0.0011195
EGR1	1.11167	1.51656	3.11049e-08
LRRC26	1.11318	-0.507006	0.00336446
ASS1P11	1.1142	-0.418888	0.000370657
CXCL16	1.11483	3.40244	5.89569e-46
BOK	1.11912	0.91188	8.33341e-10
SHISA7	1.11934	0.895317	2.30542e-07
CAMKV	1.11977	4.60963	2.24268e-106
CDH3	1.12085	-0.156959	0.000102777
TMBIM1	1.12409	1.67832	4.277e-12
RNASEK.C17orf49	1.12709	0.673003	0.0130964
C3orf80	1.12723	2.1411	7.49974e-22
SLC6A17	1.12889	1.61084	8.53879e-18
C17orf100	1.13088	0.84273	0.00063792
RP11.435O5.5	1.13126	0.145485	0.000540701
ZNF441	1.13449	1.71537	6.22344e-16
NMNAT2	1.13564	3.78923	1.64155e-59
EDNRA	1.13627	2.7634	8.58123e-33
KMT2E.AS1	1.13662	0.767385	2.36081e-07
CRIP2	1.14018	1.35942	2.61143e-10
AC021106.1	1.14124	0.74293	5.87256e-08
CTA.276O3.4	1.14276	-0.25004	0.00184685
COMP	1.14367	-0.146943	2.30241e-05
ZNF304	1.1443	3.31074	4.09638e-55
AK5	1.14554	0.63937	8.99665e-08
CTA.242H14.1	1.14768	1.61287	9.71433e-13
RP11.229P13.23	1.15662	1.7897	9.16317e-06
RASGEF1C	1.15696	1.01784	2.71926e-08
MEGF6	1.15763	0.402136	1.25329e-08
WNT10B	1.15946	2.66205	7.27506e-31
DNM1	1.16242	5.13734	1.4817e-63
MYRF	1.16268	3.24982	5.94875e-35
WT1.AS	1.16949	-0.204159	6.31414e-05
RIPK4	1.17116	3.98165	1.11963e-54
GAS2L1	1.17289	2.35232	5.44376e-24
GHR	1.17565	2.00949	5.41476e-18
SLC25A6_Y.SLC25A6	1.18067	7.23966	0.0198848
LRRN2	1.18219	1.91636	2.69544e-15
GATA5	1.1837	0.403928	4.54612e-06
FLT3	1.18564	0.0555738	0.000128715
LINC00960	1.18681	1.15742	1.7369e-10
DHRS2	1.19121	2.35794	8.42805e-29
RP11.571F15.3	1.19252	2.61261	3.37183e-11
EPPK1	1.19388	3.57862	5.9571e-30
OSMR	1.19849	0.599838	4.19139e-08
EHBP1L1	1.20054	2.91843	2.62052e-27
C1QL1	1.20189	2.79172	1.01895e-24
LHX6	1.20411	3.06858	1.05554e-31
ANKRD20A5P	1.2047	0.207556	2.13321e-05
ADRA2C	1.20538	3.47834	4.48129e-44
PROK2	1.21018	1.88424	6.58173e-18
SIX3	1.21074	0.102878	1.33917e-05
ASS1	1.21161	5.19334	3.36687e-132
FAM163A	1.21313	-0.23801	4.66751e-05
AC007375.1	1.21624	0.251544	5.53839e-08
FLJ27365	1.21675	-0.570462	0.000718125
NECAB2	1.21794	0.393847	4.25647e-06
PLEKHA4	1.21889	1.07918	7.11813e-14
RP3.486I3.5	1.21929	0.1898	0.000122978
CISH	1.22602	1.79314	4.20565e-23
NRXN2	1.22838	1.2088	8.56669e-11
IL15RA	1.22934	1.53734	1.78004e-19
CAB39L	1.23082	2.10898	4.45771e-31
PRPH	1.23129	0.786681	5.36921e-08
IL1R1	1.23281	0.618547	2.33623e-12
SLC27A6	1.23487	1.94042	5.30898e-28
RP11.100N21.1	1.24369	4.03355	0.00173548
HSD11B2	1.24614	0.752751	1.34179e-11
RP11.1055B8.6	1.24794	0.803951	7.07154e-09
TAL1	1.252	0.366868	1.45935e-08
ADORA1	1.25501	1.24684	2.4845e-11
ESRRB	1.25534	3.09578	1.41881e-52
RP11.234N17.1	1.25665	5.4968	1.80021e-20
MAFG.AS1	1.25725	2.39681	7.06579e-33
CACNA1B	1.26159	1.82443	2.71722e-23
LAMC3	1.2673	2.74732	1.56269e-40
FBXL19.AS1	1.27027	4.06789	2.99581e-91
KB.1592A4.13	1.27549	0.646387	0.0442245
EPHA10	1.28045	1.69051	1.17917e-20
TRIM7	1.28936	2.66613	9.87562e-38
RP11.192N10.2	1.29144	3.48405	1.76849e-15
TUBA4A	1.29595	2.6601	4.78388e-38
RP11.382M14.1	1.29616	0.91926	2.09794e-11
DGAT2	1.29914	2.133	1.75887e-24
EFCAB4A	1.29936	1.4919	1.37834e-17
ZNF525	1.30106	1.54259	7.83398e-14
ZDHHC22	1.3144	3.73738	2.43838e-57
UAP1L1	1.31718	4.69555	4.57132e-90
HES7	1.31853	1.05667	5.6474e-08
ACSM3	1.32098	0.916776	3.19096e-08
ENO2	1.32464	5.14131	1.40717e-94
RASD2	1.32525	0.844859	1.33964e-14
F12	1.32961	2.87396	7.02282e-27
CTD.2090I13.1	1.32978	-0.161541	0.00027227
BARHL2	1.33061	2.86866	1.32777e-35
AATK	1.33175	2.06829	4.34376e-25
AC012309.5	1.33811	0.0706262	9.71821e-07
ASS1P1	1.34913	0.671172	3.6999e-10
CCDC64B	1.34939	-0.378339	0.000375803
HIST2H2BD	1.3671	1.28695	9.86125e-08
ECEL1	1.37045	2.31717	1.99702e-27
QRFPR	1.37183	1.54376	3.63414e-16
RNF175	1.37267	-0.613859	8.17419e-05
IFI30	1.37491	3.77869	1.35961e-54
TMEM145	1.39464	2.50565	7.41738e-29
SIDT1	1.40027	0.795939	8.66348e-11
TLL1	1.40423	2.34452	2.99486e-34
RLTPR	1.40829	3.40598	3.37526e-38
TMEM155	1.41243	0.369994	1.90013e-08
COL14A1	1.42072	2.91184	1.54646e-66
KLHL15	1.42319	6.64168	2.06628e-169
RPL35P2	1.4237	0.109217	8.74164e-08
GRIP2	1.42573	0.918508	5.3295e-15
DLX5	1.43015	2.00424	1.62178e-23
LPPR3	1.43231	2.24671	4.91665e-22
PRRT2	1.43249	2.29856	5.77291e-20
SLC35F3	1.43552	-0.160427	1.28281e-08
CHRNA4	1.43838	-0.301942	1.95448e-06
EFNA1	1.43915	3.24989	4.00549e-60
SYTL1	1.44787	1.06496	4.76934e-14
GRIN1	1.44923	0.80871	4.50341e-12
AQP3	1.4688	1.37576	3.42696e-23
FOSL1	1.46922	0.267788	1.17031e-09
KRT18P10	1.47124	-0.162143	0.017717
MAFA	1.49104	1.71777	2.82477e-20
COL9A3	1.49258	0.722027	2.37005e-16
CYP2S1	1.49666	1.60872	4.67483e-33
MID1IP1	1.50125	6.46441	8.68296e-183
RP11.267D19.2	1.50409	0.517359	1.64001e-11
C1orf229	1.51099	-0.625227	0.000444627
RP11.336N8.2	1.51116	-0.479954	3.54695e-06
ASS1P9	1.51661	0.0326969	1.12884e-06
CPNE7	1.51908	1.94326	3.27501e-32
FUT1	1.52636	-0.361414	2.30376e-07
MMP23B	1.54902	0.109804	3.39923e-07
RPSAP15	1.55542	4.19896	1.47522e-05
DUSP2	1.56652	0.809679	1.37633e-18
SLC16A5	1.56736	0.555131	1.09508e-11
OSTN	1.57258	2.20966	1.19647e-56
C1orf61	1.58322	1.68293	1.42064e-30
SLIT1	1.58936	1.0059	0.000266829
UTS2R	1.59655	1.48284	3.90117e-14
RPS4XP11	1.60845	4.31092	3.23465e-12
CNTFR	1.60914	2.63385	4.58634e-60
MEGT1	1.60937	-0.562644	2.78317e-07
SPON1	1.61321	4.21513	6.35597e-140
AC004917.1	1.61808	-0.37117	0.045497
ITGB4	1.61865	1.26559	2.068e-22
TLE2	1.62111	2.26033	2.37481e-51
GPR126	1.63553	3.34928	1.11279e-87
RP11.261B23.1	1.64534	-0.719789	0.0201844
SPHK1	1.65466	2.83316	1.0448e-50
TARDBPP1	1.65784	-0.213764	0.00276352
PIANP	1.66584	2.77602	8.3177e-38
CLMP	1.6755	0.188599	1.92641e-13
CTD.3214H19.4	1.68193	1.51282	6.00174e-07
VGF	1.69641	0.584844	4.18307e-16
AC011558.5	1.70175	0.559022	0.00985338
SH2D3C	1.70965	1.45455	3.12552e-20
ZNF433	1.71226	0.697734	5.10118e-18
CKS1BP7	1.72179	-0.516974	0.00990363
TMEM151A	1.72382	-0.412598	2.07632e-08
LIF	1.72608	1.27921	6.3332e-28
MSX2	1.73055	5.54065	2.18466e-191
NCAN	1.73981	-0.142006	5.79314e-07
ADAM21	1.74023	-0.780608	6.8548e-07
USH1G	1.74208	0.878178	2.23961e-18
RP11.464D20.2	1.74972	4.37829	0.000456713
LINC00839	1.75386	2.3703	2.30128e-52
SYNGR3	1.76105	3.00834	1.51834e-77
IFIH1	1.77356	0.686463	1.5898e-24
SLC24A4	1.79651	1.1118	2.35436e-23
DPP4	1.79983	1.79383	2.09418e-49
CCNYL2	1.80886	-0.478242	1.8056e-07
RP3.399J4.2	1.84217	0.00211889	9.19738e-10
TRIM47	1.88169	2.5883	2.77795e-78
ZNF83	1.90134	2.24241	2.90927e-60
ADAMTSL3	1.91675	0.301302	9.75054e-16
ZSCAN18	1.92171	1.793	5.08252e-36
SLC26A4.AS1	1.92677	-0.399256	5.35897e-12
COL23A1	1.9958	-0.250978	8.62534e-10
FUT9	2.00151	0.832591	1.48787e-16
DNAJC5G	2.0511	-0.613462	3.03405e-08
CTD.3099C6.9	2.07496	0.316963	6.71176e-17
PABPC1P1	2.08414	-0.13053	1.64945e-05
FAM159B	2.16184	0.127926	6.85215e-19
RPL41P1	2.17702	5.71714	2.06486e-12
ZNF442	2.19018	0.120839	1.35118e-13
SAT1	2.19979	4.88102	0
SLC8A2	2.30521	0.103738	1.47272e-21
FBXL16	2.42157	4.6705	4.43738e-166
ST20.MTHFS	2.45901	-0.28814	0.00326607
ZNF563	2.54529	-0.710918	9.18868e-12
ZNF682	2.59298	1.03564	9.20161e-37
NPR1	2.71922	-0.133247	1.10303e-25
RP11.175B9.3	2.73086	6.26433	9.17261e-14
WNT3A	2.76331	1.67002	4.2019e-90
RP1.212P9.2	2.78528	-0.312454	1.02212e-20
RP13.258O15.1	2.79025	4.1983	1.10124e-23
RP11.304M2.5	2.80644	-1.00579	0.0283369
NOTUM	3.16037	0.897905	3.19863e-61
MMP23A	3.24975	-0.718484	4.56481e-07
RP11.34P13.15	3.37236	-0.334221	1.54937e-06
C16orf11	3.65518	1.03763	3.03391e-74
KISS1R	3.784	0.527865	5.62643e-62
AC006011.4	4.08668	0.0349829	7.5818e-11
PHEX.AS1	4.76452	-0.462352	3.28387e-28
snoU13_8.snoU13	9.21913	1.08179	2.9277e-07

## Sheet: TableS3D. ZNF711 KO clone2
TableS3D. Differentially expressed genes identified in ZNF711 KO clone2 by RNA-seq
Sample:	ZNF711 KO clone2
Control:	Control in wt HEK293T
Replicates:	Triplicates
Cut-off:	FC 1.5, FDR 0.05
Gene	log2FC	log2CPM	FDR
CD99_Y.CD99	-13.4019	5.31403	2.127e-43
ZNF630	-8.85927	-0.0849621	4.25746e-38
ARMCX2	-6.42835	0.592292	1.30911e-57
CXCL12	-6.09315	2.90787	1.94628e-214
ZNF595	-4.89161	0.975681	1.21156e-53
FAM20C	-4.5876	1.82937	7.35247e-85
GNAS.AS1	-4.43913	-0.534709	1.33763e-15
RP11.462L8.2	-4.37622	-1.75612	4.53302e-10
NCAM2	-4.3307	-0.584006	6.77788e-18
MAGEA6	-4.20712	0.375973	2.60814e-75
SNX19	-3.90991	0.0329749	6.7589e-23
TMEM47	-3.72434	3.38308	4.66414e-193
BACE2	-3.63851	4.01632	0
RP11.345P4.10	-3.62503	-0.832412	0.000136138
ZNF883	-3.56079	0.393078	1.06706e-33
AC005253.4	-3.42775	-1.89434	5.04757e-05
CHODL	-3.42677	-0.86598	5.20887e-09
OAS3	-3.40597	-0.708794	4.35599e-18
SORBS2	-3.18492	-0.800875	3.11803e-12
AC098973.2	-3.12799	-0.425434	5.05294e-15
PNPLA4	-3.07294	-0.997452	5.62464e-13
LINC00839	-3.01815	2.3703	2.79711e-60
MAGEA2	-2.90425	-1.13971	3.39639e-16
ESRP2	-2.85657	4.39781	9.78307e-282
TENM1	-2.8436	3.72536	2.47253e-170
AL133493.2	-2.81518	-0.106183	2.68228e-18
MT.TV	-2.73931	1.14202	4.93738e-34
UNCX	-2.58125	0.820194	7.11789e-31
CASP8	-2.41093	3.4491	4.77965e-190
VAMP8	-2.345	0.761665	1.06706e-33
DMRT3	-2.30226	-0.325675	6.41028e-11
RBP7	-2.12435	1.36914	6.46876e-23
AC104534.3	-2.07807	0.700488	0.000648277
ZNF681	-2.06723	1.07419	2.30375e-21
RP11.598P20.5	-2.03365	-0.146182	0.0220804
ATP2B3	-2.00616	-0.796342	2.3241e-10
FAM27B	-1.9929	-0.247835	0.0218876
RP3.460G2.2	-1.94791	0.103694	7.8577e-11
SHISA2	-1.88624	3.16836	1.11929e-84
GYPC	-1.82317	2.54109	4.82796e-45
ZNF85	-1.76081	0.898489	6.18262e-13
SFTA3	-1.7305	-0.457477	8.47877e-06
ATP5A1P7	-1.70546	-0.855213	0.0288708
C14orf23	-1.7045	0.295417	3.26274e-08
ZNF320	-1.63873	3.38868	5.16778e-59
RP11.498C9.13	-1.63576	1.13024	0.00174371
MAPK13	-1.6169	1.0658	7.39586e-19
TERC	-1.60799	0.382292	1.56379e-10
SFRP1	-1.60443	0.838289	5.08319e-13
LINC00152	-1.5896	-0.489212	9.68148e-06
PPIAP31	-1.58237	0.534946	0.0310189
RP11.362K14.6	-1.55089	0.0493733	1.92321e-05
CA2	-1.54415	6.91929	9.90418e-196
ZNF726	-1.50926	0.4671	3.45538e-08
RP11.601I15.1	-1.50905	0.436445	5.99246e-10
AP001266.1	-1.49597	1.70777	2.18687e-07
RP11.429G19.3	-1.47995	0.00709332	0.0170884
CCNYL2	-1.44794	-0.478242	0.00192359
AC005606.14	-1.44037	-0.49282	0.0228858
FAM150A	-1.43938	2.45946	2.0288e-19
RPL22L1	-1.41962	5.95752	4.65338e-212
NPTX1	-1.40781	6.36823	4.4333e-143
ZNF83	-1.40696	2.24241	3.18116e-15
RP1.170O19.23	-1.39561	-0.625552	0.0018249
NPM1P18	-1.38696	1.88734	0.0134129
CCND1	-1.3858	4.43005	3.97336e-46
RP11.603J24.9	-1.37696	2.73494	0.0338883
PPP2R2C	-1.36309	1.38594	1.12259e-22
CALCB	-1.3563	3.47306	5.06253e-52
SYK	-1.35443	3.95581	7.12652e-94
DCDC2	-1.35164	-0.597359	5.65714e-05
ERAP2	-1.34321	-0.0335719	4.74868e-07
ASNSP1	-1.3403	1.91103	3.70351e-20
RP11.474G23.2	-1.33259	1.47172	4.41748e-06
ASS1P11	-1.32457	-0.418888	0.000938292
ZNF91	-1.31624	2.6585	3.94063e-17
SVIL	-1.31224	3.31945	1.46806e-48
FAM21D	-1.30936	1.80107	3.64967e-05
FAM35DP	-1.2961	0.912207	2.19307e-07
ZNF22	-1.2872	5.42823	4.50476e-122
RP11.353N4.2	-1.27448	-0.420936	0.0252692
IL15RA	-1.2634	1.53734	8.60749e-12
ACSS3	-1.25686	2.78817	2.79199e-29
OSTN	-1.25483	2.20966	2.40454e-19
RP11.343C2.11	-1.24124	0.663555	0.0287607
LXN	-1.22321	0.72142	2.91686e-08
EYA2	-1.18597	2.67971	7.09613e-32
RP11.97O12.7	-1.17973	0.567855	0.00930993
LRRC26	-1.17244	-0.507006	0.0129556
SERPINF1	-1.15976	3.98439	2.50792e-72
RP11.94L15.2	-1.15864	-0.167191	0.00015524
C2orf43	-1.15513	2.80141	3.27572e-31
TCN2	-1.1448	-0.334685	0.000401879
ITPKB	-1.14333	2.06502	2.99296e-29
HOXB.AS4	-1.13318	0.351749	2.99919e-05
RP11.618G20.1	-1.11903	1.9736	3.42369e-08
PDHA2	-1.1183	0.781385	9.4881e-08
RAB32	-1.11523	2.92878	2.8806e-29
RP11.982M15.2	-1.10898	0.506784	0.00655504
AC096664.2	-1.10611	-0.737086	0.017391
C2CD4A	-1.09996	-0.154824	0.00978817
KISS1R	-1.09589	0.527865	0.0242346
CTD.2515C13.1	-1.09482	1.23235	0.000117912
PALM2.AKAP2	-1.08136	2.32297	0.00431897
AC002117.1	-1.07627	0.14831	0.00170667
SPINT2	-1.06565	4.6509	2.95615e-61
RP11.96D1.11	-1.06243	3.20183	1.54404e-12
NEBL	-1.05474	5.09426	2.44763e-91
DPH3P1	-1.04925	0.673584	0.0299926
SLC25A6	-1.03624	7.41732	0.0402545
TCF24	-1.0353	1.90635	2.94924e-14
ALDH1A2	-1.02532	6.35673	6.21824e-197
DOCK8	-1.01968	2.13214	1.55649e-14
IKBKE	-1.01612	0.932511	1.94871e-05
RP11.822E23.8	-1.01517	2.54831	9.98591e-05
FLJ27365	-1.01117	-0.570462	0.0257014
QRFPR	-1.00533	1.54376	1.45475e-06
LMAN1	-1.00307	7.61423	3.79926e-84
SLC27A2	-0.996308	3.77688	2.80816e-29
XK	-0.994327	3.15135	1.2006e-26
AC093627.9	-0.993617	0.322793	0.000580268
ZNF493	-0.988615	2.92965	1.94394e-22
ANKRD20A5P	-0.98762	0.207556	0.00456723
RP11.725P16.2	-0.987005	0.670631	8.78686e-06
C17orf104	-0.98227	2.91788	2.84049e-22
ALDH1L2	-0.980189	5.82395	5.76923e-59
MIR621	-0.975566	0.0428893	0.00118116
CELF2	-0.973822	5.41233	8.9291e-58
MARVELD3	-0.964098	0.166066	0.00382301
RP11.354M1.3	-0.962795	1.15183	0.000921675
TFAM	-0.962511	7.48899	6.9292e-64
RP13.395E19.3	-0.960955	-0.29763	0.01321
TESC	-0.953183	2.40189	4.25411e-16
KANK1	-0.9521	4.25521	7.6822e-32
STXBP6	-0.951479	1.11468	9.23205e-07
Z98256.1	-0.945439	0.612474	0.000470739
RPL5P29	-0.939303	0.363049	0.00118538
TMEM100	-0.93692	0.395204	0.000590644
RP11.453F18__B.1	-0.93348	1.314	9.98774e-08
ARHGAP22	-0.932203	3.70669	1.99148e-28
RP11.649E7.5	-0.930204	4.28166	0.000171581
ZCCHC12	-0.92391	4.79402	1.32585e-47
RP1.102E24.6	-0.922942	0.397191	0.000510395
SNX25P1	-0.915972	0.24087	0.00902653
G0S2	-0.914358	0.075027	0.000790963
RP11.45J1.1	-0.912396	-0.0495831	0.000214413
PAPSS2	-0.910318	4.69138	2.53515e-58
NPM1P46	-0.907579	4.74789	3.46117e-16
RP5.850E9.3	-0.907173	3.05863	0.000248578
EIF4A1P9	-0.900956	1.03473	2.35609e-05
C10orf25	-0.891796	-0.0927545	0.00556007
ZNF66	-0.891503	0.242515	0.00585614
STAMBPL1	-0.888645	3.202	2.46193e-22
MICAL2	-0.8868	3.72685	3.64851e-25
LGALS3BP	-0.884364	2.92897	2.50168e-16
LONRF2	-0.880707	5.22197	2.61732e-46
CLDN1	-0.875528	0.918114	1.47093e-05
ESRRB	-0.875154	3.09578	2.18146e-15
BMS1P3	-0.873263	-0.141995	0.00698787
RP11.382M14.1	-0.866744	0.91926	0.000367213
HOXB2	-0.862823	3.89312	7.08373e-28
PSAT1P4	-0.862555	1.64965	0.000106214
KB.1562D12.3	-0.859936	-0.0886138	0.00808219
EPDR1	-0.856229	3.03467	2.31078e-11
ASNS	-0.853977	7.55921	7.12581e-67
SLC7A11	-0.852512	6.2064	8.47592e-37
AC009245.3	-0.848004	5.1286	0.00010833
ZNF30	-0.846945	3.26806	2.40927e-20
RP11.38O23.4	-0.846291	1.31263	3.27059e-07
IFI35	-0.845551	1.1546	0.00232635
RP11.83M16.3	-0.843319	0.211785	0.00809272
FOXA1	-0.84317	4.35094	4.66466e-24
RP11.667K14.4	-0.840165	2.73057	1.3478e-07
VDAC1P2	-0.838365	1.14761	0.00979018
L3MBTL4	-0.832541	0.0412039	0.00422081
TMC5	-0.831305	1.32656	0.000173856
NMU	-0.829383	2.54589	2.79377e-11
AP001347.6	-0.828959	1.08647	0.000130775
BCHE	-0.827814	1.33133	4.12442e-07
GATA3	-0.824911	2.67901	1.86537e-15
VDAC1P6	-0.8233	1.27527	1.79595e-07
HSPA1B	-0.823242	10.0337	4.16319e-33
RP1.37C10.3	-0.822266	-0.228318	0.00411327
C8orf34	-0.818079	0.784426	1.78609e-05
RNF128	-0.817445	3.66705	1.58508e-22
FAM133CP	-0.817178	1.13416	3.42777e-05
POC1B.GALNT4	-0.811186	1.58253	0.0119693
RP11.6O2.4	-0.809027	0.137024	0.0383385
NHSL1	-0.806592	4.64686	2.96724e-52
AC000110.1	-0.804177	0.972516	0.000223419
POPDC3	-0.803349	3.55168	1.85451e-23
GLDCP1	-0.798925	3.43135	1.05759e-15
TIMM8BP2	-0.79844	1.21824	0.00055388
BMP3	-0.797387	0.0555836	0.0113187
LRP2	-0.792233	5.22237	1.77361e-34
IL12RB2	-0.791466	0.808312	0.000321021
SLC7A5	-0.788818	8.03934	2.63543e-48
RP11.460C6.1	-0.788198	1.53665	1.64919e-06
RP11.384L8.1	-0.787811	2.28671	3.28757e-08
RP4.792G4.3	-0.78751	1.22513	2.21787e-05
EIF2S2P2	-0.787446	-0.0994433	0.0187329
RP11.537A6.9	-0.787414	0.296952	0.00218033
FAM129A	-0.785858	2.94142	9.36491e-13
AC114546.1	-0.784188	0.747584	0.0467788
MTND2P28	-0.780901	0.853856	0.00428511
MLK7.AS1	-0.778785	-0.512182	0.0478876
FAM21B	-0.777557	2.02269	0.00526629
MIR4721	-0.776248	-0.168012	0.0202758
SNORA73B	-0.775594	0.474349	0.0029417
SMCHD1	-0.77458	6.49513	1.88549e-58
MT.TI	-0.773982	1.72948	8.86434e-06
LONRF3	-0.773141	3.74837	8.74262e-20
SPON1	-0.770873	4.21513	5.29174e-23
UBBP4	-0.765448	0.195533	0.00808301
ZNF836	-0.764868	0.306744	0.00666532
MKI67IPP3	-0.76436	0.781927	0.00862254
ZNF468	-0.763821	3.49049	1.07558e-17
FABP5P7	-0.763104	4.41021	1.24403e-20
HSPD1P5	-0.762383	3.37379	1.85112e-15
COL14A1	-0.761863	2.91184	2.30783e-13
NPM1P39	-0.757884	6.11978	2.26552e-32
RNF7P1	-0.756816	0.822064	0.0069473
MYOM2	-0.752478	2.09668	9.32655e-09
PDCL3P5	-0.75053	2.09859	8.9472e-07
FLT1	-0.744612	2.7674	1.09812e-15
EYA1	-0.744215	3.66459	2.8761e-17
HEATR5A	-0.742665	5.77045	2.74063e-33
RP11.195E2.1	-0.741051	0.632172	0.0100035
AF196972.4	-0.74084	1.73483	1.5364e-06
MT.TA	-0.739955	0.631893	0.00331606
RP5.984P4.1	-0.738031	0.17969	0.014658
COX20P1	-0.737154	1.37264	0.00276755
TRHDE	-0.736465	0.857501	0.00166958
AKAP2	-0.736179	5.37662	2.76871e-35
RPS7P11	-0.734409	5.61536	9.35001e-06
CNPY1	-0.733006	2.32494	2.73425e-09
AC097523.3	-0.732427	2.32684	7.74107e-07
ABCB10P3	-0.731423	1.42916	1.56179e-05
DDX21	-0.730301	9.69775	3.4773e-31
AR	-0.729731	1.44894	0.00264935
BARX2	-0.729546	1.13332	3.08313e-06
ZNF100	-0.728282	4.32014	9.1485e-23
CHAC1	-0.725	2.31173	1.18793e-07
RP11.298I3.5	-0.724875	1.89582	0.0294872
PAG1	-0.724054	4.83356	3.68904e-35
ACADSB	-0.723801	5.79868	7.13279e-39
HIGD1AP14	-0.721821	2.92596	3.26843e-08
ASS1	-0.719109	5.19334	1.51618e-36
SAR1P3	-0.718516	0.392754	0.00337478
HIGD1AP1	-0.717677	2.27686	3.11195e-07
NUDT19	-0.717287	4.74294	5.5845e-32
TFAMP1	-0.716816	0.873517	0.000445391
RP11.399J13.3	-0.716117	0.697545	0.004054
FAM203B	-0.716086	2.41232	0.00543282
RP3.406P24.1	-0.71528	4.43763	2.52444e-26
NPM1P6	-0.714651	6.63141	1.20162e-10
RP6.99M1.2	-0.714596	3.04568	1.2583e-16
DOPEY2	-0.713267	3.93038	3.50238e-22
MARVELD2	-0.711126	4.36527	2.34651e-28
LARGE	-0.710856	4.33971	2.18578e-31
RP6.24A23.3	-0.710093	2.32613	5.52378e-08
KIAA1217	-0.709566	1.49209	9.38221e-06
FAM188A	-0.709448	6.19615	2.10761e-60
RPRM	-0.706158	3.1366	7.25935e-11
FDX1P1	-0.705229	1.19302	0.0112339
DUSP2	-0.705114	0.809679	0.0028116
GSTO1	-0.704941	5.57142	1.30183e-38
RP11.819M15.1	-0.702831	1.26257	0.00102564
IFIH1	-0.69977	0.686463	0.00352414
ANKRD31	-0.699034	0.27152	0.00124389
SUMO1P4	-0.698778	0.385367	0.0444168
MYO10	-0.696225	5.52155	1.06767e-47
RP11.507E23.1	-0.696033	6.19264	1.7811e-07
PSAT1P3	-0.69593	3.924	1.36001e-20
RP11.438J1.1	-0.695353	2.85467	0.00217546
ST13P19	-0.695107	2.04392	0.00895466
LA16c.60G3.8	-0.694798	2.06373	0.0317997
AL139819.1	-0.69417	6.77214	4.14514e-13
RP11.153M3.1	-0.691667	7.22003	2.93137e-19
MTRNR2L12	-0.691487	3.04723	5.33643e-06
KCTD12	-0.690979	8.38312	1.98223e-43
PCGF7P	-0.69023	2.6592	3.26379e-08
GLDC	-0.690223	5.00794	2.03804e-36
SLC25A39P1	-0.687975	-0.223383	0.0341644
PCK2	-0.687313	4.82471	8.94585e-32
TRIB1	-0.687303	4.79465	1.70058e-30
CITED1	-0.683076	3.61554	8.4109e-19
HMGN1P30	-0.682414	3.00847	1.9738e-05
GAL	-0.680897	5.33593	3.71318e-30
NFKB1	-0.680488	5.1933	1.45168e-39
AC116614.1	-0.6783	-0.0114389	0.0091401
AC008738.1	-0.677871	2.18411	0.0149041
ZNF804A	-0.677664	1.30653	0.000163313
LINC00857	-0.676456	2.06078	3.6157e-07
COX20P2	-0.674284	-0.029517	0.0429573
AC096568.3	-0.673864	-0.238174	0.0171487
RP11.562F9.1	-0.673778	0.158358	0.0218109
PTP4A2P2	-0.673709	0.720495	0.00271667
LRRTM2	-0.673121	-0.098383	0.0401109
OAT	-0.672485	7.62759	2.68534e-28
RP11.66N5.2	-0.671076	2.40793	1.9501e-07
PRDX3P2	-0.668456	3.32668	1.81052e-08
STEAP1B	-0.668211	0.991073	0.00161443
RGS10	-0.66797	3.89514	1.2662e-20
MPP7	-0.667124	4.03594	1.62764e-18
ISL1	-0.66489	3.85844	9.01329e-15
EAF2	-0.664307	1.96656	9.53259e-07
PRDM6	-0.663697	4.67279	2.24225e-26
LA16c.17H1.3	-0.663604	2.69446	2.15208e-08
LARP7	-0.66331	6.46787	6.02622e-35
PKP2	-0.662066	4.98094	4.13526e-29
RP11.20O24.4	-0.660495	4.02421	0.00208421
ATP5G1P4	-0.658142	1.75718	0.00014187
CNBP	-0.656418	8.71122	5.57539e-28
GALNT3	-0.654605	1.6262	2.17153e-06
EPHX4	-0.65223	1.67537	3.06213e-05
RFC3	-0.652132	7.3095	8.32533e-38
BMS1	-0.651128	7.63378	1.75312e-31
CACYBPP2	-0.65091	5.91398	4.04738e-40
SLC1A1	-0.649653	3.42352	1.66207e-13
CTC.308K20.3	-0.649533	5.48847	6.94863e-26
EXOC6	-0.648814	5.61857	2.23035e-32
RHOT1P3	-0.648762	0.600023	0.0100379
ZNF25	-0.648012	2.04235	1.57149e-05
AGMAT	-0.647276	1.75639	3.07058e-05
GLA	-0.647185	6.94931	2.03919e-41
MTUS1	-0.646074	4.76395	1.01773e-24
NME2	-0.645334	5.6203	1.20428e-17
RSL24D1P11	-0.643825	1.59451	0.000110028
ACSL1	-0.643739	4.93564	3.74165e-27
APOBEC3B	-0.64205	2.57003	4.56745e-08
RP11.281P11.1	-0.641985	0.0999953	0.0266235
PIP5K1B	-0.641824	1.9604	1.65098e-05
RDH10	-0.63909	5.90758	1.36808e-52
MKI67IPP6	-0.638277	0.809199	0.0484216
MKI67IPP1	-0.638194	0.938824	0.00569292
SOX21	-0.637483	2.47634	4.19507e-08
GCNT2	-0.637412	1.06007	0.000133257
EEF1A1P1	-0.636999	1.22251	0.00406729
AC006024.4	-0.6347	0.816365	0.0489998
PLA2G16	-0.634021	2.98586	1.37985e-08
ASS1P1	-0.633629	0.671172	0.0187397
RP1.91J24.1	-0.633481	1.75531	0.00269435
RP11.365O10.1	-0.632746	0.99952	0.0046304
PSAT1	-0.632434	8.21322	5.86963e-35
RP11.229P13.23	-0.63231	1.7897	0.0282366
RP11.141P6.1	-0.632258	1.39154	7.61669e-05
FABP5	-0.632123	4.72526	2.61091e-16
CBR3	-0.631596	1.52064	0.000112877
THNSL1	-0.629156	4.36935	5.69974e-25
RP11.328J14.2	-0.628407	0.129278	0.0173709
PROK2	-0.62596	1.88424	0.000316684
TPD52	-0.625892	6.28756	6.66698e-43
EMB	-0.625539	5.91325	7.40831e-35
RP11.182L21.5	-0.625084	-0.0824339	0.0393658
RGS16	-0.624579	3.8029	1.07146e-16
TRIM25	-0.624513	6.2511	6.02856e-62
PPP1R14C	-0.622414	4.86321	1.92466e-27
CA8	-0.622296	4.84391	5.08977e-23
RP4.814D15.1	-0.621809	0.678543	0.0489936
PDSS1	-0.620823	5.03189	3.42588e-28
DNAJC6	-0.620342	5.10552	2.3939e-32
CTC.250P20.1	-0.619028	-0.0304773	0.0319811
CCDC7	-0.618218	1.10636	0.00125633
KCNQ4	-0.61734	2.20614	4.68839e-05
PCGF5	-0.617156	5.91326	5.11124e-18
AC073465.1	-0.616386	2.66984	7.64985e-06
RP11.579D7.8	-0.615739	-0.199282	0.0426152
GCOM2	-0.613658	1.33873	0.00793371
CCDC89	-0.613192	0.555942	0.00877901
RP11.102D18.1	-0.612103	1.18702	0.00214107
MAP3K8	-0.611571	2.08885	0.000349614
GPR50	-0.61059	1.91019	0.000285312
ME2	-0.61031	6.07949	3.32766e-41
SERTM1	-0.609845	2.88815	7.713e-07
PPA1	-0.608929	7.96284	7.7436e-34
TBCAP2	-0.608759	0.439262	0.0216624
GLRX3	-0.608499	6.76312	4.47983e-33
AHCYP1	-0.607816	0.688614	0.0186659
ARSG	-0.606303	2.83386	7.08518e-06
CLMP	-0.606205	0.188599	0.0495706
AC018730.1	-0.606075	1.46351	0.00168012
SFXN2	-0.605541	5.27966	3.32557e-26
XRCC6P4	-0.605158	2.39384	7.78135e-06
PRDX3	-0.605072	8.55304	3.97513e-26
RPS2P48	-0.60427	0.648783	0.0408641
PRKAR1B	-0.604265	4.013	6.67748e-14
RERG	-0.603532	1.52958	0.000364263
SLC9A2	-0.603098	1.66912	0.000180798
SFXN4	-0.602869	5.39195	7.29889e-22
PARP9	-0.602698	2.34211	3.16578e-05
KIAA1462	-0.602229	4.3502	1.14731e-25
P2RY1	-0.601882	3.92789	8.38743e-12
PPIF	-0.601818	7.5286	6.49753e-35
COBL	-0.601403	4.45583	1.12566e-23
AC004941.5	-0.601173	0.708333	0.00466891
TPI1P2	-0.600289	1.29261	0.00153449
RP11.350G24.2	-0.598914	3.12389	1.35219e-08
CLNS1AP1	-0.596847	2.68798	1.97787e-07
VTI1BP2	-0.595546	0.860752	0.00199472
GUCY1A3	-0.595426	3.51047	2.76038e-11
PHF11	-0.595304	1.74926	0.000128474
NAT8L	-0.594846	5.67398	6.6111e-18
HMGA1P2	-0.594159	3.67437	2.96046e-05
HSPA8P9	-0.593513	5.51706	3.26135e-16
NPM1P12	-0.593201	4.86076	1.48022e-22
RP11.737O24.3	-0.593034	4.65843	2.12927e-17
PSMC1P5	-0.592954	2.69659	0.00520184
RP11.357H14.17	-0.591469	1.78453	0.000539504
TOB2P1	-0.591155	-0.0226335	0.0406782
OR7E38P	-0.588238	2.91221	3.67768e-09
RP11.213G2.5	-0.58744	2.27874	7.19765e-05
AC010492.5	-0.586968	0.53269	0.0267692
AMZ2P2	-0.585213	1.05595	0.00359999
GALNT18	-0.585204	3.31906	9.10439e-11
HSPD1	-0.585031	10.2967	2.54849e-20
ANG	0.585039	-0.0785709	0.0282084
TMEM169	0.58531	0.374527	0.0278719
ITGB4	0.585417	1.26559	0.00354865
KCTD13	0.585564	3.68666	4.96795e-13
AC000068.5	0.585796	1.73701	0.000161435
STAT6	0.5858	4.62232	5.16352e-20
RP11.110G21.1	0.586052	1.20458	0.00727906
PDK4	0.586238	0.958708	0.000248864
RP11.73M18.9	0.586429	1.76367	0.00193995
ARHGEF2	0.5865	5.66743	3.93288e-32
FGFR3	0.586508	5.29763	7.64912e-20
TAGLN	0.586634	0.229688	0.0301386
SPPL2B	0.5872	4.64943	1.01679e-07
FGF7	0.58753	-0.359233	0.0365908
CLEC4F	0.588212	0.232188	0.0207222
RP11.849H4.4	0.588338	2.08324	0.000428556
DERL3	0.588429	3.0473	1.82579e-08
IGDCC3	0.589693	3.68529	3.84439e-13
RP11.473M20.7	0.589749	2.97044	5.26694e-05
SCUBE1	0.589813	0.738213	0.0258399
RAET1K	0.590158	1.37614	0.000240261
TLE2	0.590985	2.26033	3.10552e-06
THAP2	0.591003	3.08368	2.6317e-10
LINC00472	0.591033	1.17681	0.0009622
SNAI3	0.591143	0.623619	0.0100567
THSD4	0.591288	2.6312	4.34437e-09
LMOD1	0.591312	2.07382	1.41613e-07
SPDYA	0.5915	0.772117	0.0124394
CAPS	0.591683	1.7139	5.00766e-05
UBE2Q2P3	0.591995	0.379757	0.0103958
TRABD2A	0.592085	0.946082	0.00630786
ZNF322P1	0.592223	3.13595	0.0456416
UBAP1L	0.592327	1.09344	0.000288494
EGFEM1P	0.593025	0.255858	0.0424054
NAPRT1	0.593181	3.82503	7.61307e-10
CTD.2619J13.8	0.593318	1.79852	5.8685e-06
AMOTL2	0.593344	3.96492	1.28417e-16
AKR7A3	0.594068	-0.0153779	0.0373424
ITIH5	0.594358	0.111163	0.0140347
NAP1L2	0.594406	3.48295	4.86409e-11
NFKBID	0.594601	2.252	4.51241e-05
LINC01003	0.594677	2.55606	7.29851e-09
SLC38A3	0.594922	2.86757	5.89452e-08
MATN1.AS1	0.594982	0.0373583	0.0375121
C8orf31	0.595029	0.487273	0.00534014
EPOR	0.595402	2.65511	6.6414e-06
PABPC1L	0.595425	4.18388	1.06072e-09
AC002310.7	0.596261	0.449934	0.0135284
TEX14	0.596567	0.878798	0.00108766
PRSS16	0.596585	2.59126	3.75112e-10
LINC00648	0.596809	2.69085	2.4927e-09
SETD5.AS1	0.596828	5.19874	7.89318e-27
HVCN1	0.597097	-0.384651	0.037996
BCAM	0.597126	3.52115	6.90028e-10
RP11.1275H24.1	0.597699	0.162396	0.025578
CHGA	0.597791	0.95593	0.00710157
SPIRE2	0.597943	3.92218	5.74151e-19
KCNN2	0.59795	0.698849	0.00480217
RP1.228P16.1	0.597962	-0.508953	0.033496
DOK1	0.597989	2.75217	3.46335e-09
SERTAD4.AS1	0.59856	0.146261	0.0230139
BMP1	0.598846	3.2263	3.12984e-10
CYBA	0.598967	6.04917	1.53393e-22
RP11.798M19.6	0.599289	1.09214	0.000387501
TCEA2	0.599868	3.88974	2.66333e-15
CTD.2368P22.1	0.600602	0.904674	0.0105141
RAB26	0.600844	1.58514	0.00143356
PHLDB1	0.601004	4.41318	1.06669e-17
PRKAR2A.AS1	0.601072	1.10272	0.000544558
AP5Z1	0.601154	4.14389	5.00896e-11
GRID2IP	0.602171	0.124195	0.0157395
VWA5B2	0.602311	0.261847	0.0209005
FRMPD3	0.602464	1.71142	0.000510338
LTB4R2	0.60343	2.94194	2.46265e-10
AHSA2	0.603921	5.42705	2.79123e-20
CARD9	0.604713	0.753718	0.0051157
AC006486.1	0.604746	0.182668	0.0384404
C1orf54	0.605169	0.955378	0.00177626
TXNIP	0.60533	4.82176	6.86065e-29
UBE2HP1	0.605796	0.18201	0.0297416
VANGL2	0.605969	5.74858	3.28461e-35
GALNT16	0.606124	3.99816	6.502e-14
RASGRP2	0.606454	0.331864	0.0187122
STX1A	0.606621	2.87227	1.39596e-07
MAPK8IP2	0.606782	5.22819	1.209e-18
DOK3	0.606929	3.00206	2.66655e-11
CTA.242H14.1	0.607116	1.61287	0.000679649
LRRTM4	0.607209	2.07008	3.38865e-05
BBS1	0.607459	3.78785	2.54227e-09
C10orf82	0.607741	0.553304	0.000696336
FMNL1	0.608403	0.99736	0.00211919
ADC	0.608609	2.04354	1.99346e-06
AF131216.6	0.609193	-0.384371	0.0375264
RGS9BP	0.609216	0.517622	0.00873171
ADM5	0.609351	1.24291	0.00214615
MAP3K10	0.610761	3.60859	9.66307e-11
RP4.717I23.3	0.610974	2.81915	1.70903e-06
AC007375.1	0.611062	0.251544	0.0153944
XXcos.LUCA11.4	0.611467	-0.460764	0.0491726
CCDC136	0.612411	3.24534	1.55854e-14
GALT	0.612718	4.04724	3.18273e-18
XXbac.B444P24.13	0.613224	0.862777	0.004846
AQP3	0.613736	1.37576	0.000348932
RP11.429J17.2	0.613899	-0.314121	0.0275163
ZNF423	0.613899	2.39851	2.00344e-05
GSN	0.61397	4.15781	7.9534e-20
RP3.368A4.5	0.614465	3.03072	3.31379e-10
RP11.638I8.1	0.614518	0.550134	0.0237476
SULT1C4	0.614884	1.68673	1.42618e-05
MC1R	0.615091	2.13556	1.82791e-06
RP11.727F15.12	0.616884	1.83302	1.53936e-05
B4GALNT4	0.617219	3.49204	2.83023e-10
ADCYAP1R1	0.617239	2.37676	6.77403e-09
ATP2A1	0.617464	1.58988	9.11322e-06
FKBP10	0.618691	6.82968	5.77354e-27
CREB3L1	0.619693	1.2749	0.000556901
QPRT	0.619833	5.56408	8.72097e-22
AC004943.1	0.620125	4.01791	7.73218e-05
DDX12P	0.620155	5.24633	3.21446e-17
MIR1302.2	0.620848	2.68235	9.01021e-08
RP11.111M22.4	0.622032	0.45594	0.00201472
LTBP2	0.622123	1.46121	1.50072e-05
PNKP	0.622145	4.33745	2.12322e-21
C12orf55	0.622236	-0.0895273	0.0192785
RP11.196G18.22	0.622674	4.73125	2.56009e-22
TTC18	0.622761	1.93978	7.63256e-06
SYTL3	0.622897	0.096252	0.0427385
RP11.181G12.2	0.623627	1.30157	0.000286573
RAP1GAP	0.623689	2.78174	1.22332e-08
CDYL2	0.623946	0.072082	0.00700803
TMEM200A	0.624055	-0.200199	0.0251489
GRIK4	0.624318	0.182108	0.0228278
CCDC180	0.624493	2.68766	0.000269246
RP1.149A16.3	0.624601	-0.118662	0.019315
FBXL6	0.624822	4.15745	1.99983e-07
PAN2	0.625239	5.09896	2.78984e-27
2019-09-04	0.625584	1.43699	5.93197e-05
LINC00665	0.625811	2.05038	1.01247e-05
FMNL3	0.626026	4.48402	4.44862e-20
RFTN2	0.626087	0.213372	0.0191918
PIF1	0.626368	3.29926	1.61959e-11
MZT2B	0.626381	6.09531	9.56464e-19
DGKA	0.626415	3.25998	1.92255e-15
AC104600.1	0.62644	-0.232668	0.0280207
RP11.308D16.4	0.62677	1.63614	9.46824e-06
RP4.669L17.10	0.626821	2.3991	0.00656468
COL1A1	0.626827	3.53493	2.48927e-16
C1orf145	0.627	0.955037	0.000756044
RP11.317B7.2	0.627064	0.204809	0.0194046
CDH26	0.627632	0.730552	0.00110778
MAGI2	0.627982	1.54474	7.92466e-06
CSRNP1	0.628018	2.71937	2.28909e-08
MTND1P23	0.628275	2.15848	0.000293317
C8orf58	0.62871	1.80256	0.000222238
MOB3C	0.629144	1.91028	7.32157e-05
RP11.50E11.3	0.629356	1.48167	3.05133e-05
RP1.315G1.3	0.62959	-0.228681	0.0280439
KLHL31	0.629605	0.772988	0.00680468
ZNF506	0.629627	1.78354	1.40138e-05
AC034193.5	0.630163	4.77844	2.18438e-23
EFCAB12	0.630424	-0.152519	0.0290487
RP11.1017G21.5	0.630577	0.650973	0.0019038
NCAM1	0.631568	5.08297	2.37711e-33
RNF44	0.631906	5.28898	6.07821e-23
AGRN	0.631963	5.72855	1.58121e-10
TMEM63C	0.632309	2.64421	1.96085e-09
ZBTB16	0.632539	0.223693	0.00437041
AL592284.1	0.632767	0.976249	0.00839406
MAFB	0.632831	3.2608	6.85239e-12
MADCAM1	0.633445	-0.263908	0.0220894
RP11.83N9.5	0.633995	-0.115559	0.0208461
ACSL6	0.635124	2.98943	2.63295e-11
EFNA2	0.635204	1.65386	6.28811e-05
RAD51.AS1	0.635906	1.93816	5.85252e-07
ZIC1	0.6361	0.622734	0.00769662
RP11.439E19.10	0.63646	0.0885439	0.0161345
RP1.80N2.3	0.636608	0.856693	0.00130945
LMTK3	0.636958	1.95914	6.48644e-05
EFCAB13	0.637205	0.828763	0.00854215
PPOX	0.637601	3.60421	1.49087e-14
PNPLA7	0.637987	0.0179602	0.026703
PTPN18	0.638037	4.9826	3.78989e-33
RP11.560J1.2	0.63824	0.245388	0.0155042
AC018755.1	0.639032	-0.136856	0.0249102
HBA1	0.639399	0.981532	0.000546241
SUV420H2	0.639749	4.00471	1.81777e-13
AC003102.3	0.639751	0.765852	0.0100408
SYT7	0.639803	2.76586	2.62222e-08
AC027763.2	0.639843	1.86602	6.94548e-05
NONOP2	0.639845	0.0143413	0.0230498
C20orf112	0.639928	3.21741	2.88796e-15
RP11.6O2.3	0.639983	0.0971764	0.00482011
SNED1	0.640262	1.67407	1.41572e-05
RP11.658F2.8	0.641204	3.75023	6.07324e-17
EME2	0.641292	4.77038	1.03281e-18
RP11.867G23.3	0.641405	0.354575	0.0268177
TGM1	0.642116	0.0105071	0.0482693
PAK3	0.64226	0.667239	0.00836541
ULK1	0.642267	4.90264	1.99916e-15
TMEM44	0.643408	2.55704	2.33032e-08
PCED1A	0.644889	4.60513	8.12851e-18
RP11.894P9.1	0.644968	2.29135	4.04791e-05
RP11.977G19.12	0.645023	-0.132481	0.0376081
AC012309.5	0.645191	0.0706262	0.0389707
SH3GL1P3	0.645219	0.866336	0.00329839
RP11.254F7.2	0.645512	0.882542	0.00428339
SMARCD3	0.645537	4.75103	4.50304e-23
GATA5	0.645538	0.403928	0.0210115
AOC3	0.645551	0.300969	0.00381992
CARF	0.645565	2.15913	6.9456e-07
RP11.774O3.3	0.645662	-0.0796623	0.0278073
CTD.2047H16.4	0.645798	0.621034	0.00718238
RP11.873E20.1	0.64699	-0.0787926	0.0306832
SLC25A42	0.64702	3.284	5.02711e-16
NRG4	0.647514	3.6261	2.6903e-11
LINC00982	0.647575	0.186348	0.00683193
TEAD3	0.648066	2.7322	1.458e-10
KIAA1407	0.648285	1.74793	8.76149e-06
ZBTB7B	0.648775	4.08775	4.38233e-18
FAM186B	0.649891	0.881475	0.00766054
SYT2	0.649996	2.13161	2.23646e-06
TMEM198	0.650174	2.86135	2.08656e-08
KCNA3	0.650263	-0.341182	0.0113066
NR4A1	0.650572	2.96787	7.24509e-07
AVIL	0.650674	0.986283	0.00232373
FAM171A2	0.651377	4.03109	3.0926e-10
USH1C	0.651496	1.22343	0.00149256
ALG1L	0.651727	1.33804	0.00111915
USP32P3	0.65178	0.171983	0.0456579
ZSWIM8.AS1	0.651826	1.05952	0.0461732
FAM211B	0.652249	1.69653	2.01789e-05
RP11.517A5.4	0.652595	1.49993	0.00224751
NSUN5P2	0.652658	4.36482	4.06907e-12
LINC00957	0.652799	0.304165	0.0268941
GMDS.AS1	0.652886	0.781299	0.0011321
TMEM107	0.652926	2.86847	1.48584e-12
SYNPO	0.654236	-0.0975604	0.0273919
LINC00638	0.654248	1.17431	0.000617712
GP1BA	0.65425	1.10745	0.000806322
AL627309.1	0.654487	1.32697	0.0258508
RP11.206L10.3	0.654549	0.856516	0.00687495
H1F0	0.654904	7.74342	1.94922e-38
ACTA1	0.655744	-0.519624	0.0489145
RP11.332H18.4	0.65583	1.00864	0.00200896
NPIPA5	0.65599	1.08201	0.017445
SH3D21	0.656376	2.39652	1.96295e-07
COL5A1	0.657102	4.24974	1.26281e-28
ZCCHC18	0.657529	2.06327	8.67436e-07
HIST1H3E	0.657641	-0.0701659	0.0335856
VAV3	0.658118	2.65683	3.44814e-10
RP5.1180C10.2	0.658186	3.75897	3.19836e-12
IQGAP3	0.658445	6.05676	1.53143e-46
ARHGEF16	0.6586	2.37768	4.13755e-08
IL17RC	0.658775	2.39584	1.09668e-06
H1FX.AS1	0.658947	1.00262	0.00361508
CPT1B	0.659447	3.45041	8.82179e-12
RP11.629G13.1	0.659458	-0.545796	0.0349022
CATSPER2	0.660117	2.15756	8.50989e-07
RGAG4	0.660673	2.74407	1.72381e-11
MAPK8IP3	0.660963	5.0704	1.55716e-12
CLEC11A	0.66099	1.84614	0.000843909
RP11.77P6.2	0.661442	1.877	2.80204e-06
SIX3	0.662048	0.102878	0.0300678
DNAJB2	0.662899	3.76727	2.32714e-17
PKDCC	0.662942	3.62178	9.87513e-16
APH1B	0.663027	3.46039	5.49872e-21
AC016722.4	0.663036	0.225836	0.0144488
SLC8A1	0.663645	1.96448	5.90044e-08
RP4.758J24.5	0.66411	1.6651	4.69569e-06
RASA4	0.664205	3.14892	2.2962e-09
MYO1F	0.664437	0.129248	0.0182865
TLCD2	0.664671	-0.256708	0.0117285
MZF1	0.664777	4.46809	9.89676e-18
2019-09-05	0.664987	3.60108	4.05512e-15
HSPB1	0.665798	5.78578	1.14356e-14
GPR137	0.666296	4.78698	1.17852e-18
GPR124	0.666428	3.45534	3.41592e-07
DAPK2	0.666869	-0.11485	0.038219
CLDN15	0.666996	3.97235	4.24605e-17
TSPYL2	0.667168	5.56347	9.04099e-27
ALOX12	0.66733	0.545544	0.00319229
LINC00342	0.667375	3.00772	5.46884e-06
MRC2	0.668266	4.47753	1.01462e-18
HIST1H2BD	0.668374	2.28673	2.16383e-07
IL9R	0.668815	-0.186544	0.0402676
CDK5R2	0.669141	-0.357596	0.0448556
GABRQ	0.669731	0.715177	0.0157625
CECR6	0.669759	2.49277	6.17237e-09
AK8	0.669973	0.0320619	0.00954056
FNDC4	0.670622	3.18821	2.58486e-11
PDZK1	0.670775	-0.127792	0.0255438
RP11.504P24.4	0.671148	2.73568	9.84281e-12
RP11.552M11.8	0.67163	1.74798	5.20918e-06
METTL7A	0.672214	4.60501	3.15692e-27
DDB2	0.67252	3.55957	1.3574e-11
FRMD3	0.673353	0.665141	0.0013873
snoU2.30	0.673374	0.287907	0.0175298
FUT2	0.673853	0.00634463	0.0176403
FBXL19.AS1	0.674144	4.06789	3.2193e-23
RP11.196G18.24	0.674329	0.603165	0.0451689
C1orf63	0.674636	5.92274	1.10671e-36
CICP14	0.674816	2.55788	1.06062e-08
RP11.61J19.4	0.675133	-0.014971	0.00704874
C16orf86	0.675508	0.861695	0.00768747
CSPG4P12	0.676668	3.71775	2.05478e-10
FOXC2	0.676699	-0.324689	0.0246285
CTD.2037K23.2	0.677072	2.1131	1.20062e-09
GRIN2C	0.6773	0.996086	0.00018471
YPEL5	0.677501	4.43479	7.09945e-33
HIST1H1C	0.677972	3.84419	9.45573e-13
OBSCN	0.677982	4.03711	7.20265e-13
FN3K	0.678533	0.239121	0.036983
CCDC162P	0.678906	0.316092	0.00605345
AC087499.5	0.679147	0.423729	0.0271079
EFCAB4A	0.679785	1.4919	6.38125e-05
ZNF385A	0.679836	4.12773	1.07178e-15
LPIN3	0.680098	3.64602	1.29859e-16
RP13.895J2.2	0.680209	0.119828	0.00524361
MFAP2	0.680278	3.26301	4.97826e-15
PSMG3.AS1	0.681222	1.75005	2.36801e-07
KLHL14	0.681385	1.64764	5.9e-07
AHDC1	0.681903	4.21586	9.56954e-17
CELF4	0.682023	1.18859	0.000409384
HMGCLL1	0.683677	-0.0382093	0.0268803
RP11.698N11.4	0.684027	1.58842	1.60031e-05
LOXL2	0.684036	2.7977	1.23591e-09
AC132872.2	0.684416	0.0472724	0.0428263
FZD2	0.684591	3.14188	2.44641e-09
RYR2	0.684769	1.64574	2.44912e-05
RGL2	0.685031	4.02655	2.82366e-23
TPT1.AS1	0.685322	2.69943	1.07399e-06
MAFF	0.685364	0.45921	0.0103155
ARHGEF17	0.685671	3.51541	5.35686e-14
RP11.66N24.3	0.685887	2.42937	5.70671e-07
SLCO6A1	0.686096	0.39335	0.00545772
EBF1	0.686687	-0.0398174	0.0184508
CCDC159	0.687682	0.00224044	0.00629562
RAET1G	0.688125	-0.182113	0.026108
TBXA2R	0.688352	0.196109	0.0157003
RP11.708J19.1	0.688438	1.31619	1.42191e-05
SGK494	0.688594	2.26493	5.60801e-08
TRIM58	0.689084	-0.0170425	0.00727712
RP11.307C12.12	0.68917	1.07382	0.00064642
CTD.3184A7.4	0.689863	1.92967	6.31774e-06
SLC29A4	0.690006	2.91363	1.65438e-09
ACHE	0.691121	1.45938	0.000255798
SLC16A3	0.691199	-0.011603	0.0160139
CACNA1B	0.691879	1.82443	6.79215e-07
TBC1D10C	0.692258	-0.392373	0.0448429
RP11.148K1.12	0.69231	1.33466	5.00446e-05
LRRC56	0.692409	-0.277388	0.0239767
KCNRG	0.692836	0.889736	0.00266744
NOXRED1	0.692843	-0.308263	0.026616
RNASE4	0.693182	1.33933	0.00190157
ATP1B2	0.693322	3.10037	1.54352e-11
KALRN	0.693924	2.06801	9.71814e-09
C5orf45	0.694155	5.37344	2.66988e-26
RNPC3	0.694472	5.36156	7.63925e-30
AC002398.9	0.694868	1.79045	9.945e-05
WNT2B	0.695071	2.62489	8.79152e-10
AC068282.3	0.695214	0.277293	0.00126658
SCG3	0.695303	1.21836	0.000581868
EAF1.AS1	0.69542	0.288442	0.0357425
RP3.449O17.1	0.695651	2.64675	9.29372e-11
AC010970.2	0.695789	8.95548	7.93769e-08
PDE1B	0.696401	0.795192	0.000137545
RP11.262H14.5	0.696515	0.0223768	0.00975131
HSD17B14	0.696573	0.722522	0.00307213
NEURL1B	0.696622	1.79004	5.77077e-09
PKD1	0.696846	5.6143	2.37265e-10
ABHD4	0.696955	3.44156	6.22736e-13
UCP3	0.697073	0.482037	0.00374444
GUCY1B2	0.697233	1.4011	0.00245659
MLXIPL	0.697741	2.40996	3.39063e-08
IL10RA	0.697836	-0.78619	0.0243676
RP11.276H19.2	0.697859	2.30909	6.32435e-08
RP3.525N10.2	0.699299	0.0487086	0.0297362
FSTL3	0.699393	2.509	5.11298e-08
SEMA4C	0.700086	4.07392	8.94728e-21
TMEM91	0.700464	1.26055	0.000323482
CCDC65	0.700598	1.69916	3.71356e-05
DCDC1	0.700599	-0.299995	0.0321682
MEIS3	0.700902	3.39348	1.86801e-10
RP1.178F15.4	0.70101	0.0596301	0.0472516
CA14	0.701605	0.458523	0.00193148
ROBO3	0.701859	3.38816	2.34942e-11
RP11.504P24.6	0.702142	2.22579	1.1714e-11
AHNAK	0.702475	6.49425	1.20749e-41
FOXA3	0.702636	0.0990967	0.00228806
RP11.767C1.2	0.703336	0.062263	0.0342929
FBLN1	0.703359	4.9754	4.09803e-37
ZNF608	0.70349	4.92698	3.07318e-34
EVA1B	0.703862	0.747858	0.00363684
ALS2CL	0.704162	0.159292	0.0124586
CTA.963H5.5	0.704592	-0.163113	0.0204433
NAALAD2	0.704793	2.64005	1.13749e-08
GRM2	0.705168	-0.20868	0.0491465
NPIPB15	0.705224	1.65951	4.35768e-06
RP11.382B18.4	0.705227	0.335352	0.00908912
KLHL3	0.705332	0.744528	2.03668e-05
GS1.124K5.11	0.70625	2.50816	3.47035e-08
MDGA1	0.706266	1.60512	5.48509e-07
ACAP1	0.706386	0.521802	0.00139099
RP5.1074L1.4	0.706388	4.41253	1.07598e-19
CROCCP3	0.706713	2.30873	7.37283e-07
TP53INP2	0.70688	3.90818	1.2042e-20
TRABD2B	0.706997	1.1754	0.000537421
CACNB3	0.707765	3.56799	2.58454e-13
PILRB	0.707785	4.92717	1.78588e-13
DGKQ	0.707798	3.46148	3.16762e-08
AP006621.8	0.708142	-0.137432	0.0436577
RP11.166O4.6	0.708365	1.02019	9.12974e-05
HIST2H3A	0.708416	2.26221	1.31454e-07
HIST2H3C	0.708416	2.26221	1.31384e-07
RP11.449P15.2	0.708843	2.17092	5.54936e-06
TNFSF4	0.708854	0.524368	0.000734532
SCARNA15_6.SCARNA15	0.709054	3.33416	2.11427e-18
AIM1	0.709484	0.567237	0.00191109
MLLT11	0.709508	4.64007	7.98468e-41
NT5C1A	0.709658	-0.270873	0.0478239
U91328.19	0.709861	2.01477	6.35752e-08
ZNF34	0.710166	1.67783	8.32639e-06
TSNAXIP1	0.71055	1.50124	0.000336261
GIGYF1	0.711463	6.05712	9.21985e-34
FAM46B	0.711528	0.0514576	0.0112139
ZIK1	0.711609	-0.651636	0.0126316
HSPB1P2	0.71172	0.883792	0.0046285
MAP3K12	0.712111	2.92502	1.89072e-10
MFSD10	0.712187	5.01006	7.76285e-17
TMEM229B	0.712743	1.03597	0.000600798
TCP11L2	0.713101	1.79042	2.3888e-07
MSC	0.71352	-0.0901127	0.0421193
CTD.2227E11.1	0.713628	0.467172	0.00990467
CSRNP3	0.713701	3.01216	6.2913e-17
GIPR	0.713987	0.816269	0.00147845
CABP1	0.714082	0.377598	0.00256587
AC068039.4	0.714239	-0.347755	0.0112121
LTBP4	0.714809	5.32616	3.91424e-11
DDR1	0.714818	4.05643	5.91071e-25
RP11.350N15.5	0.714861	-0.26623	0.031013
CREBRF	0.71509	3.88635	1.61038e-20
TEN1.CDK3	0.71511	1.27939	0.000617071
RASAL2.AS1	0.71545	-0.0169703	0.00396557
DTX3	0.71546	4.21908	2.049e-25
HAGHL	0.716027	2.9446	3.03551e-08
UBE2Q2P1	0.716108	1.28751	8.21205e-05
SIX5	0.716344	3.40882	1.47102e-08
HELZ2	0.717314	3.84796	1.4562e-11
CFB	0.717422	0.0141852	0.0107355
FHDC1	0.717448	2.17368	6.36142e-09
C10orf10	0.71754	2.44447	7.33418e-07
GDPD5	0.717735	2.4376	1.53538e-07
RP4.758J18.13	0.718519	2.21805	4.21248e-08
RP11.571F15.3	0.718633	2.61261	0.000142219
RPL7P50	0.718831	0.782003	0.00183212
CACFD1	0.719624	3.10358	1.22739e-15
RP11.161M6.2	0.720378	1.65676	8.27381e-05
RP11.345P4.7	0.720383	0.343784	0.0025107
PCBP1.AS1	0.720416	4.53098	3.26437e-37
KIAA1984.AS1	0.720498	1.87784	3.12626e-07
C1QTNF1	0.720707	1.12143	2.44504e-05
LINC00910	0.721683	2.7037	1.06716e-11
CACNA1D	0.721981	1.78672	4.43217e-07
CTD.2278I10.4	0.722136	0.338278	0.0088473
RAMP2.AS1	0.722162	2.37082	1.07162e-09
RP11.1246C19.1	0.722495	1.58242	2.74676e-06
PNRC1	0.722741	5.09358	5.11576e-31
PHF15	0.723159	3.4175	2.87839e-18
POU2F2	0.723265	0.4687	0.00116639
GPR162	0.723432	0.830337	0.000815223
ZSCAN16.AS1	0.723627	2.70106	2.34424e-13
RP11.31F15.2	0.724849	0.302654	0.00658684
MROH1	0.725397	3.02959	3.62999e-10
RP11.1186N24.5	0.72557	0.903752	0.00460417
SGSM1	0.725794	1.69666	9.98606e-07
AC004463.6	0.725921	2.15446	4.605e-09
HIST1H2AI	0.726032	-0.3722	0.0155774
PALM3	0.726167	2.39478	5.53278e-08
LINC00999	0.726273	1.40636	0.00197349
TECTA	0.726278	1.15612	8.39555e-05
CYP2D6	0.726906	0.439227	0.000370855
GATS	0.727487	2.93494	4.48105e-15
CACNG8	0.727658	3.1798	2.88752e-11
AQP4	0.727993	-0.40731	0.0222933
IGFBP5	0.728243	5.14992	1.01013e-50
C1QL4	0.72846	1.73809	7.27853e-06
RPS4XP11	0.728853	4.31092	0.00245867
WASH5P	0.729417	5.74219	3.75833e-25
ARSA	0.729418	2.9372	1.48803e-11
RP11.2B6.2	0.730504	1.18062	0.0131337
EPS8L2	0.730612	0.738983	0.00107139
ATP6AP1L	0.730718	1.69465	3.58977e-07
CDK10	0.731367	4.87221	4.95402e-31
PRRT1	0.731454	1.11814	2.14872e-05
TMEM86A	0.732029	1.50628	0.000127953
C21orf90	0.733017	2.24994	2.37265e-10
ADAM8	0.733256	0.324702	0.00494336
CYP26B1	0.734121	3.33513	4.85304e-15
KCNB1	0.734542	-0.427062	0.0121806
C14orf132	0.735651	4.78306	9.97901e-33
C16orf45	0.735805	0.909181	4.98876e-05
CLIC5	0.735913	-0.744424	0.0422409
PIANP	0.736122	2.77602	1.72773e-07
COMP	0.736754	-0.146943	0.0109454
RP11.271K21.11	0.736897	2.18616	0.00177043
ARIH2OS	0.737054	0.80799	0.000417997
AC074212.6	0.737389	-0.0252821	0.0130327
TMC4	0.737926	-0.0743326	0.0187418
EFNB3	0.738175	3.98392	2.86311e-21
RP11.304L19.1	0.738508	-0.332724	0.0201998
RP11.152N13.5	0.738861	1.75305	1.03076e-06
OTX1	0.739025	2.49825	1.45766e-09
ACADVL	0.739076	5.79742	7.71313e-48
GPT	0.739447	1.08321	0.000611322
NAPSA	0.739553	0.17413	0.00553998
CASKIN1	0.739623	3.24767	7.85803e-09
SYNGAP1	0.739858	3.90101	1.17854e-11
DPYSL3	0.740263	1.72559	0.000125126
TOLLIP.AS1	0.740321	-0.0622266	0.0232172
AC132872.1	0.740448	1.44594	0.00037494
LY6G5B	0.740742	3.01598	2.12388e-05
AC117395.1	0.742441	1.28984	1.44657e-05
PBXIP1	0.742973	3.85381	2.62082e-25
SPSB3	0.743644	3.32778	1.2119e-10
SLC6A16	0.744333	-0.240126	0.0101284
FAM212B	0.744791	3.00314	1.66038e-15
DDAH2	0.744872	3.2566	3.74972e-16
LPP.AS2	0.744886	-0.344728	0.00647027
ENPP2	0.745392	-1.08327	0.0109522
CXorf24	0.746692	1.54497	9.83687e-06
PHKG1	0.746724	-0.195191	0.0496599
GABRD	0.746881	0.605688	0.000340553
BCL11B	0.747444	0.963393	8.37298e-05
CTA.390C10.9	0.748685	1.37106	8.44305e-05
TBX6	0.74873	0.514083	0.00568697
RP11.218M22.1	0.74881	0.541197	0.00213569
HIST1H2BJ	0.748971	2.45323	2.0498e-10
RP11.968A15.2	0.749361	0.677942	0.000167772
CRELD1	0.750206	3.58957	1.171e-20
B4GALNT1	0.75044	4.5208	3.62456e-27
TPTEP1	0.750643	1.57061	2.08491e-06
AC012358.4	0.750903	0.341213	0.00520184
PLA2G4C	0.750915	-0.372332	0.0297688
CNFN	0.75096	0.0773937	0.00775857
SPNS2	0.751706	1.01276	0.000143584
C15orf52	0.751803	0.646604	0.000919329
RP11.21L23.2	0.75209	0.737875	0.000148473
RP11.486G15.2	0.752164	2.08652	5.31512e-09
PKD1P6	0.752561	3.53988	9.32253e-07
LTB4R	0.752638	3.77791	2.05671e-25
TUBA3FP	0.752961	1.00904	0.000611028
CFHR3	0.753102	0.788515	0.000351843
SYNGR3	0.753685	3.00834	2.81444e-12
SLC2A11	0.753978	3.04401	8.67023e-13
CBLN1	0.754136	0.687438	0.000883664
CCR10	0.754577	-0.35257	0.0400212
JAK3	0.754592	0.821718	1.00125e-05
EXTL3.AS1	0.756059	-0.45566	0.0142831
SLC2A3	0.756308	2.48334	0.000132318
RP13.104F24.1	0.756744	1.26334	0.0273254
HIST1H2AC	0.757432	2.95202	3.69956e-10
ZSWIM4	0.757717	2.60305	4.23513e-12
CEACAM19	0.757791	0.732877	0.000272175
GABBR1	0.758392	3.84643	2.58858e-15
UHRF2P1	0.758497	-0.149377	0.0187045
WBP1	0.758688	4.63328	3.86288e-15
SRGAP3	0.758861	2.6119	5.38311e-14
SGSM2	0.759681	5.598	1.73374e-27
RTN2	0.759798	3.35366	3.09175e-23
BAIAP3	0.759961	1.78793	4.32309e-06
DENND1C	0.760809	0.986891	0.0031055
ITGA2B	0.762779	1.85811	1.81338e-06
LRRC3DN	0.762826	2.35727	7.66092e-12
PHF1	0.763533	3.66118	6.14412e-19
FAM131C	0.763533	0.574944	0.00273751
ALDH3B1	0.764199	0.388833	0.00102286
ZNF157	0.765241	-0.0530144	0.0028189
RP11.496H1.1	0.765286	1.03074	0.000121201
L3MBTL1	0.765395	3.38168	4.58724e-11
NYAP1	0.765473	-0.296447	0.0181171
RECQL4	0.765623	5.8341	6.60172e-28
ZBED6	0.765705	4.03869	1.63173e-16
MIAT	0.765721	-0.164161	0.0135489
EMID1	0.765748	1.65289	4.59495e-06
RP11.79P5.9	0.765907	-0.0266482	0.0104192
NLRP1	0.766176	2.9734	1.87223e-15
ZSCAN18	0.766483	1.793	1.00533e-05
PLXNA4	0.7668	-0.420267	0.0120661
RP4.622L5.7	0.766968	-0.215977	0.0156946
RP11.312O7.2	0.767392	2.3514	0.0105626
KDM6B	0.76771	4.82417	1.44223e-20
PLEKHG5	0.767837	2.64276	7.98229e-11
RP11.195F19.5	0.768765	1.24827	3.3424e-05
CLIP3	0.769032	0.417242	0.00564853
ADCK5	0.769833	1.37796	0.00192961
CALCOCO1	0.77132	4.89019	4.75822e-42
MAP1A	0.771623	5.61131	7.62911e-73
GRIP2	0.771628	0.918508	0.000128839
CTD.2054N24.2	0.772052	-0.114136	0.0208248
C1orf95	0.772274	3.45567	6.04932e-18
SPATA18	0.772279	2.88162	2.52728e-17
RP1.37N7.3	0.772336	-0.138676	0.0256995
RP11.288H12.3	0.772412	2.16294	3.26747e-10
ATG16L2	0.77248	2.96287	3.45594e-09
PLA2G6	0.772629	3.18415	9.66653e-15
PROB1	0.7728	0.999016	2.81494e-05
WASH4P	0.773369	4.75562	6.35771e-26
RP11.250B2.5	0.773703	-0.200803	0.00968982
TCTN2	0.774066	4.17899	1.6771e-43
AP001053.11	0.774305	0.0212999	0.00429151
C4orf19	0.774646	-0.0203508	0.00230433
RP11.206L10.2	0.774698	1.97327	3.56994e-07
ARHGEF25	0.775082	4.43202	1.61759e-41
CTD.3222D19.7	0.775182	2.17969	6.26037e-09
CDKN1C	0.775973	1.59841	1.95723e-06
C6ORF165	0.776518	-0.552351	0.0181959
GBAP1	0.776882	2.68253	9.35311e-15
SERPING1	0.777131	0.157713	0.00434757
AC009120.3	0.778011	-0.121493	0.00636105
FNDC5	0.778205	1.56878	2.39649e-05
RP11.440L14.1	0.778293	1.68077	1.53672e-05
PEX6	0.778307	2.72352	1.39016e-11
CTB.31O20.2	0.778503	2.25764	6.04917e-11
BMP2	0.778885	1.12735	1.08499e-05
RHOF	0.77901	2.8544	9.84371e-05
NLGN3	0.779167	0.649767	9.13212e-05
PLIN5	0.779269	-0.147148	0.0237775
CTC.338M12.4	0.779555	2.88586	1.14327e-13
NSG1	0.781718	2.83665	1.41228e-17
AL161915.1	0.781871	1.92411	9.49619e-09
CDH3	0.781958	-0.156959	0.0101028
ARAP3	0.781977	1.0151	8.84285e-05
FOS	0.782242	0.347105	0.0209055
CTB.31O20.4	0.783561	0.545567	0.000887306
CD40	0.783644	1.2098	3.414e-06
LAMA5	0.783855	5.25416	2.29524e-16
MYLK.AS1	0.78415	0.331579	0.005765
RP5.890E16.2	0.784892	0.82663	1.77345e-05
TM6SF2	0.784962	-0.26976	0.0263765
C19orf66	0.784981	0.0507684	0.00143835
PRICKLE4	0.78532	2.8689	1.51909e-14
ABHD8	0.785321	2.66738	3.10027e-12
PLEKHM1P	0.785817	3.45127	2.95513e-10
RPL5P30	0.786704	0.561512	0.00127178
FAM131B	0.787141	-0.0799747	0.00403766
RP5.1057J7.6	0.787602	2.95051	2.01019e-12
RP11.54O7.1	0.788045	1.89426	2.4136e-07
RP5.1092A3.4	0.788495	3.31003	1.25434e-19
NIPSNAP3B	0.788663	0.328005	0.0129581
PPP1R3E	0.788804	4.27964	1.343e-37
AC005594.3	0.78913	-0.125305	0.022356
LDHD	0.789273	0.0925454	0.00167751
AC007383.3	0.789453	1.13435	6.20544e-07
SLC4A3	0.789908	1.12864	0.000313597
FAM185BP	0.790901	-0.0253425	0.0220516
MN1	0.791208	3.2528	1.97964e-20
AGAP2	0.791629	3.11809	1.34656e-13
RP4.734G22.3	0.792174	-0.0843591	0.0311547
ZGLP1	0.792605	0.603968	0.000140704
C17orf100	0.792806	0.84273	0.0204308
IGLVIVOR22.1	0.793006	-0.27851	0.0206896
RP11.307C19.1	0.793056	-0.653165	0.0239264
CA11	0.793438	3.00805	1.07698e-13
SMPD3	0.794301	1.09439	2.04844e-05
LINC00893	0.794598	0.489448	0.00364394
RP4.792G4.2	0.795929	1.8417	1.81052e-08
LINC00936	0.796435	0.42509	0.00103852
GLUD1P2	0.797478	-0.221421	0.0104205
THBS3	0.797735	2.16612	1.94309e-10
PGF	0.797772	2.21521	3.26493e-09
LIN7B	0.797861	1.03887	1.37853e-05
KCND3	0.797876	-0.710617	0.0194622
HLA.DOB	0.798211	0.0063808	0.00264829
RFPL3S	0.798582	0.0035259	0.0196707
CTD.2328D6.1	0.798879	10.5523	2.69641e-14
LRRC9	0.798884	0.255501	0.00124245
CTD.2517M22.14	0.800368	1.07103	0.00201857
CHD5	0.800931	0.700753	0.000125126
DICER1.AS1	0.801425	2.14301	1.39016e-11
MROH6	0.801452	0.815545	0.00427387
COL9A2	0.801814	0.579838	0.00241716
COL11A2	0.802632	0.814238	2.10626e-06
FXYD6	0.802967	2.83759	1.8252e-21
NEIL1	0.803238	4.03564	1.2826e-17
UNC13A	0.803262	2.84445	2.47876e-14
ANO8	0.804531	3.62707	4.53618e-11
KLHL17	0.805136	4.47546	2.95051e-17
DAB1	0.805212	-0.669274	0.0159678
RP11.677M14.7	0.805472	-0.156632	0.00511874
SHROOM2	0.806179	-0.225177	0.00110492
PRSS53	0.807452	1.28415	6.73554e-05
HIST1H2AM	0.808653	-0.148666	0.0301141
SOCS2.AS1	0.809097	0.389047	0.0010207
STAG3L5P.PVRIG2P.PILRB	0.809514	4.17005	1.09339e-16
MAGED4	0.809588	4.67184	1.08199e-48
PAN3.AS1	0.809699	0.503312	0.000362394
DGAT2	0.809825	2.133	2.8576e-09
INTS6.AS1	0.811064	-0.366283	0.0117904
CSPG4P5	0.811069	0.355776	0.0472017
CLSTN2	0.811081	0.946539	1.36848e-05
ADAMTS13	0.811156	2.47408	1.14912e-08
C19orf68	0.81192	1.34408	4.5364e-06
UPK3BL	0.812617	2.93494	0.00136376
VIPR1	0.812935	2.53428	1.05067e-14
GOLGA8K	0.812991	0.290746	0.0419313
C1orf101	0.813096	0.581818	2.42179e-05
FBXO41	0.813266	3.3514	1.06262e-15
DYRK1B	0.81373	3.7481	4.1529e-19
TMEM191C	0.814723	0.629946	7.08408e-05
DENND2A	0.815143	1.62569	3.82991e-07
RLTPR	0.815408	3.40598	1.22459e-12
RP11.214N9.1	0.815496	0.086644	0.00328721
LINC01002	0.81556	1.36995	7.18734e-05
FRS3	0.815591	1.79804	7.2292e-09
RP11.156E8.1	0.815641	0.136739	0.00864761
PLXDC1	0.816127	-0.492446	0.0104142
MEX3A	0.816133	6.11708	1.93027e-85
AC027601.1	0.816146	1.24917	8.52238e-05
TREX1	0.81722	1.42819	4.24546e-06
ISG15	0.818553	0.702351	0.000411341
PFN1P7	0.818773	-0.255489	0.0099594
MIR503HG	0.819454	2.7941	8.80399e-16
CDC42BPG	0.819584	1.82174	5.52378e-08
TRIM46	0.820343	1.81585	3.45683e-06
RP11.1055B8.4	0.821302	1.47511	1.67423e-05
PPP1R13L	0.82131	3.20952	6.21438e-11
IGDCC4	0.82143	3.43747	4.25598e-16
RP11.355O1.11	0.821679	2.32334	2.80428e-13
TRERF1	0.822047	3.37601	5.29965e-27
CCKBR	0.822351	0.248882	0.00396557
RDH5	0.822824	0.387046	0.0136277
RP11.445F12.1	0.823022	0.150749	0.00513378
RP5.1068E13.7	0.823494	0.624852	8.4217e-06
LINC00240	0.824919	0.285298	0.000618072
ANKRD24	0.825123	-0.324474	0.0370752
RP11.69E11.4	0.825205	1.72963	4.69638e-06
AC007347.1	0.826388	2.3613	0.00203552
RP6.206I17.2	0.826488	-0.128192	0.0289504
LOXL4	0.826499	-0.385678	0.0066934
DAB2	0.826595	2.57519	8.04259e-13
MEGF10	0.826617	0.500311	0.000247232
TRIM13	0.826997	5.2642	1.85024e-48
AC018720.10	0.827793	2.07679	2.54196e-05
TDRD6	0.828185	0.620011	0.00116796
AC074212.5	0.828581	1.44918	0.00487683
DNAH10	0.82864	0.302785	0.00115632
AC141928.1	0.828983	-0.318326	0.0148212
DPP7	0.829051	2.25801	5.82677e-11
RP11.355I22.7	0.829522	-0.253047	0.00568158
FCHSD1	0.830965	3.50176	1.85517e-18
LHX8	0.831777	1.55115	5.68936e-07
IPO9.AS1	0.831834	-0.239943	0.0172204
SULT1A1	0.832043	0.921416	1.33534e-05
RP5.1142A6.2	0.832282	0.230891	0.00123722
SLC17A7	0.833572	1.1671	1.44091e-05
TMEM151A	0.833629	-0.412598	0.0198125
TMEM86B	0.833672	0.45987	7.31048e-05
TSPAN11	0.834063	0.459559	0.000452835
RP11.958N24.1	0.834098	3.91296	0.000430778
SLC2A12	0.834282	2.81322	4.63901e-20
FOSB	0.834676	1.42438	9.05292e-07
TAPT1.AS1	0.835065	1.8487	1.80123e-10
ADAMTS6	0.836588	1.3818	3.20925e-08
SNAP91	0.838056	2.21012	1.91514e-13
ANKRD23	0.839716	0.466088	0.00289315
PLK3	0.839931	1.0699	1.63257e-05
AC005076.5	0.840152	0.244008	0.000424233
SLC25A35	0.84048	2.77543	2.41031e-11
EGFL8	0.840783	2.16971	1.68608e-06
EFNA1	0.841651	3.24989	5.34306e-19
MFI2.AS1	0.842793	0.499562	0.000101131
NLGN2	0.842823	5.70417	8.90876e-36
STAG3	0.843259	2.63792	8.46224e-11
EBF4	0.843403	1.85957	5.51169e-07
SELENBP1	0.843956	2.79366	2.98245e-14
FAM114A1	0.844605	1.78994	9.49196e-11
APBB3	0.845833	3.33226	1.56435e-20
AP003068.23	0.845982	-0.0749699	0.00555297
CTD.2619J13.9	0.846237	0.665358	8.15733e-05
LA16c.431H6.6	0.846585	0.984201	0.00574947
XXbac.B461K10.4	0.847046	1.73148	0.00620381
FBXL8	0.849181	2.63853	2.08688e-13
SYP	0.849212	4.88462	2.97462e-49
DNAH17	0.849655	1.46642	3.38975e-07
DMPK	0.851694	4.53741	2.89396e-22
AF131216.5	0.851907	0.184856	0.0005661
PDCD4.AS1	0.852073	1.0151	0.000322887
RCN3	0.852769	0.490903	0.000329648
IGSF9	0.853901	0.6115	0.00110593
TGFBR2	0.854143	2.61349	2.50582e-20
CSPG4	0.854443	1.9153	1.08682e-05
N4BP3	0.854872	2.25782	8.81099e-11
GDF6	0.854947	0.464063	1.78609e-05
NYNRIN	0.855211	4.43593	2.14434e-37
FAM47E.STBD1	0.856859	0.978864	0.00230392
NECAB2	0.856889	0.393847	0.00213044
FLT3LG	0.857668	0.0345492	0.0487346
hsa.mir.8072	0.858189	1.20357	6.95824e-07
AC123768.4	0.859136	-0.174267	0.0213327
KIAA1456	0.859503	1.67463	2.89767e-09
CTSK	0.860319	0.161496	0.000952581
CTC.241N9.1	0.861006	0.633955	2.65884e-05
TMEM74B	0.861329	2.15408	1.32668e-11
C2CD4C	0.861432	0.815828	0.000403968
C10orf95	0.862507	0.779376	0.000390546
ZC3H6	0.863601	3.63469	7.79433e-31
BRSK1	0.863636	3.54091	1.41228e-17
RAPGEF3	0.863664	0.163695	0.000612396
MYRF	0.864421	3.24982	1.2312e-18
C9orf172	0.865033	0.248081	0.000563825
PRICKLE2	0.865656	1.17352	5.24586e-07
DNAJC5G	0.867205	-0.613462	0.0437115
RP11.55K13.1	0.867623	-0.451319	0.0139745
PHLDA3	0.867979	3.04725	1.43746e-18
MIR663A	0.868868	4.20004	1.4511e-32
FILIP1L	0.869259	0.485911	0.00136724
RASIP1	0.869708	1.04158	4.10717e-06
SLC12A5	0.871414	-0.11188	0.0023133
APLP1	0.871591	3.63175	2.13032e-26
NPR1	0.871704	-0.133247	0.0118967
SHANK1	0.872026	-0.111646	0.00238697
STAC2	0.872865	1.72179	1.94756e-08
ARC	0.87353	0.801561	1.4879e-05
ITGA7	0.873671	3.42691	3.50154e-19
TBC1D3F	0.873691	2.3022	0.000117878
EHD2	0.873926	2.95987	8.35169e-14
INE1	0.873961	0.589542	0.000481031
NOL3	0.873988	2.08843	2.36634e-08
CTD.2287O16.5	0.874207	0.400807	0.000118722
CHKB.CPT1B	0.87457	1.2099	0.0191963
KCTD19	0.875613	1.71603	2.31092e-07
GLI4	0.875973	2.98281	1.25876e-07
PLXNA3	0.876437	4.38322	1.51693e-29
FBLL1	0.877301	0.413505	0.000984539
SCN4A	0.877934	0.653839	2.40305e-05
BTN3A3	0.878413	1.35537	1.00979e-07
2019-09-01	0.879462	0.850105	1.88626e-05
BBC3	0.879664	3.54067	1.83401e-24
AC005329.7	0.880082	1.95471	4.17053e-05
ARHGEF40	0.880241	3.27451	4.62182e-22
TMEM145	0.881637	2.50565	3.24306e-11
AP1G2	0.881976	4.88542	1.22791e-27
APC2	0.882915	1.95954	8.80362e-10
PRC1.AS1	0.883042	-0.0856078	0.0134129
SULT1A4	0.883307	3.2299	2.39578e-15
IL9RP3	0.883633	-0.502062	0.019315
LINC00176	0.883677	0.29716	5.78758e-05
ASPHD1	0.884005	1.09723	4.27845e-05
DNASE1L2	0.88434	0.319549	0.000438646
RELL2	0.884632	3.44431	7.66388e-22
AC005042.4	0.884869	-0.211489	0.00933831
PRSS27	0.886054	1.58369	1.29313e-06
RP11.680F8.1	0.886529	-0.245084	0.00409159
DOC2A	0.886668	3.16016	3.85563e-15
AC159540.1	0.887033	3.98419	7.14463e-20
SHISA7	0.88728	0.895317	8.54131e-05
CAPN10.AS1	0.887374	2.70518	3.27527e-18
C1QTNF6	0.887408	2.39538	6.8375e-19
FAXDC2	0.887589	1.98472	3.47216e-08
RP11.324J13.1	0.888059	-0.0969775	0.0069285
VAMP1	0.888924	3.97389	4.30544e-39
C19orf45	0.889392	0.0510524	0.00448453
PTCHD2	0.889403	0.0047985	0.00221587
MMP16	0.889491	2.55544	2.20282e-24
TRIM17	0.890269	1.28519	5.57355e-06
NUTM2F	0.891397	0.376811	0.000170582
ZNF846	0.891519	0.58616	7.36398e-06
OPRL1	0.891808	0.736425	4.39193e-05
TRPM6	0.892019	0.147622	0.00187829
RP11.23P13.7	0.892875	-0.288578	0.00657307
PRODH	0.893158	1.05758	2.36209e-05
LINC01011	0.893546	0.237381	0.000642242
C1S	0.893754	-0.0237179	0.00144988
AC025165.8	0.893918	0.7886	3.0796e-05
RRAS	0.894282	1.26655	8.21685e-06
OLFM2	0.894534	2.61754	4.56415e-20
ADAMTSL4	0.894611	0.525248	0.000104463
GLI1	0.89544	1.04388	3.1754e-06
RP11.199F11.2	0.895466	2.17676	1.77243e-17
SEZ6L2	0.895532	5.22463	2.19307e-33
SLC16A4	0.896596	2.1573	4.93027e-13
N4BP2L1	0.897449	0.609412	0.000186638
MIB2	0.898437	4.05213	1.14863e-22
C1orf61	0.899578	1.68293	3.18934e-09
MT.TR	0.899625	-0.378755	0.0201843
RP11.33B1.3	0.900513	0.84203	1.02716e-06
WDR90	0.900742	4.88848	4.9549e-21
MAGED4B	0.900813	4.56068	2.43757e-42
MID1	0.900875	7.64127	5.78369e-76
KANK3	0.901339	0.724112	9.72483e-05
CAMK2N2	0.90286	1.3229	0.000152025
ENO3	0.902975	1.89429	4.87026e-11
RP11.100N21.1	0.903368	4.03355	0.0247755
RP3.508I15.18	0.903755	0.301839	0.0270375
TMPRSS9	0.904549	-0.395709	0.00792852
AMY2B	0.904867	1.39264	4.22588e-06
ZNF785	0.905143	1.63985	1.02657e-07
RP11.54O7.17	0.9052	2.05347	2.39454e-08
SRRM3	0.906436	1.83097	7.44582e-09
TICAM2	0.906716	0.691656	0.0492651
RP11.146F11.1	0.906749	1.98225	5.48406e-10
CXXC4	0.90749	2.86337	8.21618e-22
RP4.798A10.2	0.907826	1.06853	1.40402e-05
SPEG	0.907906	3.36419	3.36222e-21
RP11.359E3.4	0.908988	1.99275	3.20983e-12
KRBA2	0.909876	1.17982	6.69299e-05
SLC9A5	0.910568	2.87738	2.7322e-17
ANKRD20A4	0.911684	1.14315	0.0243676
AC068134.10	0.911726	-0.336598	0.0223753
HIST1H2AG	0.912025	2.30757	4.43448e-13
STAG3L5P	0.91209	3.61677	8.36962e-21
SYN1	0.91282	1.13634	8.26382e-07
RFPL2	0.913301	-0.275286	0.00192799
ABHD12B	0.913533	0.264689	3.11196e-05
GNL3LP1	0.914728	1.28701	0.000318363
ORAI3	0.915543	2.26789	3.44814e-10
ARHGAP33	0.91564	2.58546	5.25046e-09
FOXD2.AS1	0.916499	2.76558	1.62764e-18
HAP1	0.919359	2.55557	1.67476e-09
NRBP2	0.919453	3.27851	1.78192e-13
MAN2C1	0.920464	5.23959	3.75818e-33
STARD4.AS1	0.921934	1.61402	1.0396e-08
SLC22A17	0.922285	2.67208	4.45388e-12
SPOCD1	0.925151	0.125927	0.000417881
RP1.283E3.4	0.927513	1.99991	4.19306e-09
RP11.334C17.5	0.928025	1.5677	5.53525e-08
PCOLCE	0.928202	2.53657	9.10033e-17
C3	0.928368	0.0944405	0.000537124
CNKSR2	0.93044	0.469137	2.17702e-05
PCAT6	0.930488	-0.608507	0.0114395
TYMP	0.930492	1.03001	2.45722e-05
SLX1A.SULT1A3	0.932053	3.60633	5.8472e-15
IFITM1	0.932331	1.15764	1.18195e-05
CTD.3065J16.9	0.932788	0.805022	1.66222e-05
C1orf106	0.933305	1.21499	6.81683e-09
SCN2A	0.934225	0.00810404	0.000150489
PPAPDC3	0.934572	-0.43718	0.000257074
RP11.3B12.1	0.934825	-0.559679	0.0298456
CACNA1C	0.935259	1.46565	1.40419e-07
SCUBE3	0.936344	1.63416	2.71872e-08
CDH4	0.937157	0.752824	5.1625e-08
RP3.388M5.9	0.937348	-0.146533	0.00117893
LINC01021	0.938166	2.90486	3.03964e-16
KIFC2	0.939313	3.90849	1.14344e-18
LTBP3	0.939361	4.13791	2.95744e-21
CTD.2147F2.1	0.939942	-0.178791	0.00221411
SLIT3	0.939993	-0.340644	0.000270112
MAP2	0.94004	0.735551	2.12332e-06
CTD.2521M24.6	0.940361	-0.039047	0.00389591
FAM214B	0.940445	1.44077	3.53274e-09
RP11.206L10.9	0.941536	2.17913	2.36747e-07
RNF207	0.941747	2.46359	1.56079e-13
SEC31B	0.942285	4.36124	6.963e-27
PAK6	0.942564	-0.686927	0.00446708
RP13.15E13.1	0.943199	-0.0641272	0.000817068
RP11.18H7.1	0.943544	0.605516	5.35133e-05
SYT17	0.943872	1.61633	8.53854e-11
C1orf220	0.944529	1.34629	4.24128e-08
CTD.3148I10.9	0.944603	-0.0210134	0.0267777
DNM1P46	0.945121	-0.486636	0.00677258
BRICD5	0.945375	1.12613	5.81854e-05
RP11.504P24.8	0.945477	2.83775	8.01203e-12
FUNDC2P2	0.945919	0.102337	0.00689371
CTD.2517M14.5	0.946497	1.95036	3.57741e-08
LIME1	0.946951	1.82045	5.78811e-06
MICAL1	0.948322	2.61959	2.82147e-11
AC008443.1	0.94842	2.94281	1.82936e-05
LMO3	0.949263	-0.570042	0.00642756
RP11.782C8.2	0.950021	1.747	7.22357e-12
KIAA0408	0.95104	4.37921	6.02114e-43
MAPK11	0.951409	1.48605	3.0602e-08
SNAI2	0.953209	4.03795	1.93027e-85
SNX32	0.95514	-0.0313754	0.00150891
DNM1P51	0.955302	1.08436	2.66051e-06
RP11.441O15.3	0.956165	0.937651	4.35266e-06
ASB16	0.956611	1.08803	3.66983e-06
SHC2	0.958148	2.67619	8.19705e-13
CTA.204B4.2	0.958547	1.7672	3.82006e-09
LL0XNC01.7P3.1	0.959351	1.99487	1.19374e-14
NSUN5P1	0.960185	5.6285	1.35466e-44
PLIN4	0.960543	0.437803	0.000975624
CCDC64	0.961288	1.93465	1.05067e-14
REC8	0.962108	0.326058	0.000197715
GSTM3P1	0.962434	1.37809	3.53312e-08
EFEMP1	0.963356	1.06663	1.57892e-08
CTB.129O4.1	0.963805	-0.193001	0.00154667
MANEA.AS1	0.964444	-0.337179	0.010117
GPC2	0.964516	1.5438	1.07841e-08
GS1.393G12.12	0.96472	0.447763	0.000981942
ZNF252P.AS1	0.965274	-0.222779	0.00734519
NPIPA2	0.965293	0.13385	0.0115141
SEMA6C	0.965832	3.01546	6.37198e-17
NBPF16	0.96617	0.609411	0.0285747
CACNG4	0.966595	-0.994272	0.00902947
AL133458.1	0.96665	-0.00305188	0.00366032
RP11.313P13.3	0.966785	0.172219	0.0413839
IL11RA	0.968284	2.068	7.62732e-15
IDUA	0.968392	0.832772	6.10093e-06
CTA.250D10.23	0.968884	0.357182	0.000227243
HYAL1	0.968912	-0.106886	0.000946586
CTA.228A9.3	0.971126	-0.344978	0.000992934
BAI2	0.971455	4.36369	5.66303e-28
TMEM9B.AS1	0.971865	-0.188957	0.000363295
RP11.783K16.13	0.972197	-0.381271	0.00251095
LAMB2	0.97235	5.91353	8.54376e-83
PLXNB1	0.972727	3.33299	9.69796e-21
SPAG4	0.974185	0.265576	0.000112384
RASA4B	0.974313	0.803241	0.0204433
SLC2A1.AS1	0.974609	-0.374956	0.00775956
PTGFR	0.974878	1.34148	5.70423e-07
LENG8	0.975286	6.74004	3.42889e-30
ACAP3	0.97568	4.68586	2.44636e-27
FAM19A2	0.976024	-0.453772	0.0117564
AP3B2	0.976849	1.97392	2.08693e-12
CTD.2517M22.17	0.977032	1.01721	5.66316e-05
SYTL1	0.977294	1.06496	2.00459e-06
RP11.182J1.12	0.978435	-0.247148	0.00886165
ZFP36	0.980052	1.46517	2.53193e-06
NNAT	0.981316	-0.0603934	0.00119506
KCNAB3	0.981958	0.906453	8.49091e-09
HIST1H4H	0.982846	0.204567	0.000337943
MIR22HG	0.98305	1.7407	1.60845e-10
C15orf62	0.983615	1.14481	3.86384e-07
IZUMO4	0.983984	0.00340564	5.3003e-05
RP11.268J15.5	0.984234	0.483138	8.96515e-05
GDPD3	0.985658	0.427778	5.04045e-06
FST	0.985923	0.502237	5.42014e-06
SLC22A31	0.986275	-0.855207	0.00346736
KRT32	0.986825	-0.526526	0.00504009
AP006621.1	0.987385	1.00717	2.28029e-07
AC008982.2	0.988307	-0.414582	0.00268955
CTC.277H1.7	0.989523	0.722473	0.000299278
FOXO4	0.98977	4.15943	3.48166e-59
FAM226B	0.990538	1.54002	7.92614e-11
HIST1H4I	0.99181	0.00127201	0.000208124
SOGA3	0.993874	4.30368	6.49753e-35
RP11.73K9.2	0.993893	0.443267	5.77669e-05
HIST2H2BF	0.99422	0.207946	0.000117699
RCOR2	0.994704	2.43161	1.4321e-14
OLFML2A	0.994811	0.937001	1.42754e-07
GTF2IRD2	0.994906	1.8824	9.60917e-08
EDA2R	0.995164	1.95804	2.23886e-15
NEURL2	0.9952	0.168985	0.035928
ZDHHC8P1	0.997308	-0.416267	0.00075815
RP11.54O7.3	0.99825	4.50021	3.11671e-30
JMJD7.PLA2G4B	0.999441	2.49071	1.02119e-10
SYT12	1.00016	-0.574089	0.00756336
CD37	1.00071	0.548128	7.64123e-07
RP3.329A5.8	1.00275	0.826863	5.66244e-07
RP3.486I3.5	1.00301	0.1898	0.00208848
KCND1	1.00357	-0.0484388	0.000148922
SCN3B	1.00414	1.64706	3.45367e-14
CTD.3232M19.2	1.00455	0.984866	0.0188484
CEMP1	1.00554	1.93837	0.000104874
KCNN3	1.00587	0.221002	0.00122689
KCTD21.AS1	1.00615	1.77387	8.79645e-15
AC079949.1	1.00618	1.7201	2.04866e-06
GDNF.AS1	1.00668	-0.239158	0.00463263
CCDC74B	1.0067	2.57209	1.59179e-17
ABCA7	1.00677	4.10703	9.48284e-28
ARHGEF19	1.00731	0.835283	5.926e-07
SYT13	1.00765	-0.590276	0.00124109
LIF	1.00784	1.27921	1.22409e-08
PDZD4	1.00811	2.50996	3.06329e-15
KCNQ1OT1	1.00937	4.91397	6.83424e-22
PLK2	1.00945	2.6943	1.02807e-17
ATHL1	1.00987	3.24766	1.3574e-11
PROX1	1.0099	3.08245	1.52725e-36
FAM65B	1.01037	-0.330897	0.00382775
ZDHHC11	1.01043	1.77514	1.41562e-07
ABCC8	1.0105	0.84707	4.48904e-07
RP11.63M22.2	1.01063	0.626811	0.0287607
AC137932.1	1.01092	0.884656	0.00011187
VCAN.AS1	1.01105	0.707671	0.00373771
MAL2	1.01164	-1.08272	0.00338887
TIAF1	1.01225	0.493013	5.71674e-06
DNAH6	1.01282	1.34479	1.76019e-11
MPZ	1.01286	-0.162155	3.38185e-05
PTCH2	1.01299	0.371788	3.64787e-05
ICAM1	1.01301	-0.428569	0.0145447
RP4.800G7.2	1.01334	1.56547	1.30782e-08
WNK4	1.01411	0.379616	7.24509e-07
MICALL2	1.01476	1.66675	1.12563e-12
PDIA2	1.01622	0.656437	3.10481e-05
BCL9L	1.01814	3.86569	4.53748e-26
NFASC	1.01874	2.27073	1.62764e-18
ADAMTS7	1.01899	2.24194	2.17321e-10
ADORA2A	1.01938	0.962704	0.00210285
MCF2L.AS1	1.02127	-0.58721	0.0167743
TXLNB	1.02217	-0.926548	0.0160659
AC159540.2	1.02288	0.0671465	0.00031931
FAM229A	1.02317	3.59294	1.08841e-18
PSD	1.02332	0.935891	2.48137e-06
RP11.465B22.3	1.02519	0.144581	3.54965e-06
MST1P2	1.02686	-0.511695	0.001099
RP11.373L24.1	1.02764	2.07475	0.00143361
B3GAT1	1.0284	-0.719343	0.00157383
DISP2	1.03017	2.08421	1.02737e-12
LINC00685_Y.LINC00685	1.03115	-0.416589	0.00166714
HIST1H3H	1.032	-0.198946	0.00341679
AD000684.2	1.03232	0.317452	5.60168e-05
PCDH12	1.03525	-0.175593	0.000254616
FBXO2	1.036	0.218432	0.000142281
RP1.86C11.7	1.03661	0.447258	1.16507e-06
AC018766.5	1.03713	1.70583	1.55149e-10
RP3.402G11.26	1.03744	1.6906	1.41989e-09
TENC1	1.03861	0.323984	7.20767e-05
AP001468.1	1.03942	1.48046	3.43302e-07
ACCS	1.03965	2.1362	5.34253e-14
MEGF6	1.04077	0.402136	6.49548e-07
NOXA1	1.04092	0.555534	4.60802e-06
PTPRO	1.04107	1.07216	1.42969e-07
SYT14	1.04154	2.16524	1.00876e-18
CNIH2	1.04179	2.32241	3.9944e-15
LSAMP	1.04182	0.782945	3.47328e-07
RP11.263K19.4	1.04192	-0.351126	0.00346058
CHRNA10	1.04535	0.230346	0.000234017
RP11.400F19.18	1.047	0.314899	2.97769e-05
TTYH1	1.04987	-0.267884	0.00271073
MIR210HG	1.05065	0.43212	6.87573e-05
TMEM198B	1.05279	3.0128	1.07643e-25
RP11.264B17.3	1.05301	0.957126	1.11385e-06
CORO6	1.05312	2.04659	1.72099e-12
RP11.444E17.6	1.05439	0.441518	0.000280616
RP11.399K21.14	1.05482	2.46049	6.41065e-16
RTEL1.TNFRSF6B	1.05498	2.7631	2.56554e-18
OSBPL7	1.05539	2.19847	1.11755e-15
VGF	1.05557	0.584844	7.31826e-06
HIST2H2BE	1.05573	2.78389	1.61331e-22
SCN4B	1.0558	0.608812	5.30182e-07
RP11.480A16.1	1.0584	2.14771	1.89179e-10
CTC.260F20.3	1.05919	0.116395	7.91835e-05
FN1	1.05955	5.75084	7.04529e-110
FILIP1	1.06238	-0.47145	0.000352315
WASIR2	1.06678	0.954666	4.185e-08
MUC6	1.06688	-0.572145	0.000824868
ANKRD30BL	1.06722	3.01931	2.70194e-21
C1orf51	1.06982	-0.257729	0.00164779
PPARGC1A	1.07049	1.52244	6.91492e-12
RP1.59D14.5	1.07325	-0.0215541	0.000127966
MKLN1.AS1	1.07365	1.52893	2.13413e-10
CDKN1A	1.0751	4.65318	9.93832e-101
HIST2H2AA4	1.07706	3.08005	1.95042e-22
RP11.195F19.30	1.07827	-0.508001	0.0255514
RP4.635E18.7	1.0789	1.12942	0.00266095
SLC8A2	1.07899	0.103738	0.000173845
RP4.739H11.4	1.07963	2.32634	4.23013e-17
SNORD3D	1.08056	0.0110785	0.0437916
TNS1	1.08246	0.381422	7.98978e-06
ARHGAP20	1.08276	1.53575	1.63632e-17
NPIPB11	1.08292	0.371332	0.00283256
XXbac.BPG299F13.17	1.0834	0.519373	4.92485e-06
GNG12.AS1	1.08433	-0.279357	0.000943904
LL22NC03.2H8.5	1.08687	3.32698	1.45976e-17
DKK3	1.08899	0.9554	8.42864e-08
RP11.552F3.10	1.08912	-0.251686	0.00175696
RP11.154H23.3	1.08972	0.231939	7.83569e-06
LCAT	1.08973	0.371842	2.56498e-05
GAL3ST4	1.09037	-0.569468	0.000855547
ICAM5	1.09099	2.64529	7.08469e-13
ASIC3	1.09143	1.09246	1.4559e-08
CYS1	1.0915	-0.490111	0.00169258
LPAR2	1.09219	1.04587	1.86776e-10
HCN3	1.09419	3.83961	2.71801e-35
HDAC10	1.09586	2.97151	6.31887e-14
RP11.383H13.1	1.09595	1.01063	1.92522e-06
PCSK4	1.09599	0.575432	1.64448e-06
SCNN1D	1.0967	1.58144	1.13903e-08
ECM1	1.09709	0.0512311	8.25466e-06
TRIM73	1.09862	0.578384	1.04661e-05
DACH2	1.09889	2.17212	4.88202e-12
RP11.37C7.3	1.09987	0.758113	1.10309e-08
DENND6B	1.10147	0.552361	1.38319e-07
CTD.2020K17.3	1.10202	-0.452098	0.00253629
SYT6	1.1023	1.62546	2.85143e-13
MST1	1.10334	2.83891	1.77942e-22
RHBDF1	1.10468	2.58136	8.14082e-18
RP11.1212A22.1	1.10561	3.43947	3.47549e-12
FGD5	1.10576	-0.19736	0.00209437
RNF139.AS1	1.10749	1.98403	7.27009e-15
MMP2	1.1079	1.20417	3.67983e-10
SLC22A18	1.10802	0.780467	1.15461e-05
PCDHA10	1.10847	-0.452324	0.0048729
PROCA1	1.10931	1.5367	3.33525e-15
ASMTL.AS1	1.10962	0.175334	9.29158e-05
PDE4C	1.11073	-0.373894	6.53133e-05
RP11.513I15.6	1.11154	1.88601	0.000334782
RP11.5A19.5	1.11382	0.0873093	0.000879174
STON1	1.11402	3.19496	5.44052e-38
MXRA8	1.11426	2.36263	3.316e-17
AARD	1.11463	-0.825464	0.0391123
IFI27	1.11481	-0.126565	2.1081e-05
NEAT1	1.11706	6.17836	1.52507e-44
AL049840.1	1.11716	0.221475	3.68773e-05
DLG4	1.11748	2.36521	3.68995e-16
RP11.284N8.3	1.11813	-0.270894	0.000124308
C11orf35	1.11918	0.0727934	0.000219475
RP11.468E2.4	1.12094	1.56166	2.21884e-12
TP53INP1	1.12166	4.33723	2.86758e-77
RP11.345P4.9	1.12551	2.05795	7.50073e-18
RP11.82L2.1	1.12703	-0.364666	0.00124326
RP11.390B4.5	1.13176	1.57773	2.96637e-14
TTC34	1.13197	-0.29679	0.00504
FER1L4	1.13246	0.690542	5.89418e-06
HIST2H2BD	1.13259	1.28695	1.77346e-05
TSPY26P	1.13282	-0.243907	0.00113285
LRP1	1.13425	5.68057	1.48916e-45
RP11.379B18.5	1.1344	0.191474	2.62519e-05
RP11.347I19.8	1.13443	-0.132413	0.000164315
RP5.966M1.6	1.1368	1.08178	1.22673e-08
CRMP1	1.13887	4.87813	2.00507e-90
ABTB1	1.13896	1.33175	9.3757e-08
TEPP	1.14168	-0.446346	0.000184242
SLC26A10	1.14272	0.84326	0.000174179
CYCSP10	1.14281	0.678633	1.25683e-05
COL6A4P1	1.14744	0.00411445	0.000133257
ZNF462	1.15081	2.23254	1.12528e-23
CICP16	1.15182	0.00506099	0.000471716
RAG1	1.15685	-0.312107	0.00182781
RP3.395M20.12	1.15802	0.846807	8.47437e-10
AC005519.4	1.15811	1.50235	4.62118e-12
PABPC1P1	1.15899	-0.13053	0.0258877
NOTCH3	1.15924	5.58768	1.54346e-39
RP11.394I13.2	1.16067	-0.440603	0.000168893
MMP23B	1.16096	0.109804	0.000264953
ABCA1	1.16242	1.48601	4.99539e-14
C18orf56	1.16406	1.51982	4.50171e-11
RP11.504P24.2	1.16515	-0.298997	0.00350065
XYLT1	1.1685	0.59956	1.82673e-11
ODF3B	1.16851	-0.00823869	0.000318721
TSHZ2	1.17209	1.45063	9.99518e-18
TPM2	1.1739	3.05728	9.1171e-30
PDE3A	1.17771	0.114598	1.08225e-05
GNAO1	1.17807	3.12592	8.26292e-26
GPNMB	1.18146	0.13435	8.26996e-06
MSH5.SAPCD1	1.1831	1.19955	7.44259e-07
RUNDC3A	1.18412	0.419424	9.44602e-08
LINC00115	1.18479	0.644824	8.9744e-06
IGF2	1.18582	2.01509	1.50522e-12
MEGT1	1.18584	-0.562644	0.000411197
RP11.464D20.2	1.18589	4.37829	0.0188221
PTH1R	1.18609	-0.777299	0.0013769
HSF4	1.18715	1.76685	9.25029e-17
SCN11A	1.18733	-0.681471	0.000774102
RASAL1	1.18864	-0.790185	0.000152654
RP11.705O1.8	1.18886	-0.607533	0.00267904
TMEM249	1.19116	-0.581796	0.00039432
C1orf213	1.19615	1.55244	2.49224e-11
HES5	1.19723	-0.280236	0.000118958
CGB7	1.19995	-0.6735	0.00192059
TNFRSF25	1.20137	0.895239	1.45234e-07
MALAT1	1.20139	9.00211	8.60409e-71
ESRRG	1.20165	1.68457	1.2548e-20
CTD.2537I9.12	1.20259	0.461608	2.51596e-05
RP1.170O19.22	1.20332	1.08048	0.022356
LTK	1.20508	1.21157	3.20332e-11
SPIN2A	1.20606	-0.505593	0.00812938
KCNH3	1.21241	0.507495	2.68647e-06
CCDC78	1.21263	2.13857	2.46396e-14
MTMR11	1.21483	1.38996	1.13155e-13
ZMYND10	1.21667	0.680274	9.70649e-09
ADAMTS10	1.21766	0.52009	4.29912e-06
CHRDL1	1.21787	1.3911	9.46467e-16
RP11.533E19.7	1.22462	-0.667325	0.0012461
RP11.572O17.1	1.22627	0.170786	1.10262e-05
PIDD	1.22914	4.50996	5.55108e-37
LINC00894	1.22948	2.08451	3.30879e-18
YJEFN3	1.22999	2.70009	1.77316e-24
COL3A1	1.23311	0.20708	9.38641e-07
FPGT.TNNI3K	1.23516	-0.359786	0.00100193
RP11.216M21.1	1.24375	-0.40111	0.000104493
AMH	1.24907	3.23562	8.22546e-13
ST8SIA1	1.24947	-0.451242	0.000542225
PARK2	1.25464	-0.240804	1.58378e-05
HIC1	1.26037	1.55584	1.82521e-16
MLLT4.AS1	1.26433	0.307767	1.07242e-06
RP11.600F24.7	1.26656	1.50446	3.19913e-19
ABCG4	1.26824	1.42781	8.06088e-18
KREMEN2	1.27032	1.27789	6.00979e-13
PTPRZ1	1.27211	0.0988756	3.00245e-07
H19	1.27291	-0.845705	0.000854196
RP5.882C2.2	1.27434	0.480092	6.01065e-08
RP11.1348G14.4	1.28162	-0.480766	5.68876e-05
RP11.383I23.2	1.28379	0.104865	6.75321e-05
PPFIA4	1.28395	2.86289	2.95121e-17
KMT2E.AS1	1.28715	0.767385	2.72378e-09
AC084018.1	1.28986	2.69062	1.23875e-15
NFATC4	1.29043	3.55451	4.47983e-33
RP11.353N14.2	1.29049	0.0867772	4.99033e-05
DMRTA1	1.29077	-0.0941341	2.43676e-07
CSPG4P8	1.29096	-0.655416	0.024547
APOE	1.29208	3.31425	5.74592e-32
SPINK5	1.29274	-0.217157	6.53048e-06
MUC1	1.29556	0.00461299	8.1931e-05
RP11.211N8.3	1.29636	0.371826	2.18448e-06
CCDC88B	1.30094	0.969775	7.53029e-09
U73166.2	1.30101	0.0449347	4.58772e-07
FGF17	1.30367	-0.639936	3.64967e-05
RP13.516M14.1	1.30696	1.29595	9.98474e-10
STX16.NPEPL1	1.31039	0.826776	0.00117027
AC012531.23	1.31269	0.0941218	0.000116862
PTGER4	1.31339	-0.233535	1.13915e-05
LINC00173	1.3164	0.259243	1.14458e-08
KRT18P10	1.31651	-0.162143	0.0341056
YWHAZP4	1.31829	-0.263117	0.0208926
HOXC12	1.31847	-0.404773	0.00426517
PRSS30P	1.31853	1.78754	1.00728e-18
MUM1L1	1.31889	3.28324	1.86378e-53
SLCO2A1	1.3194	-0.180344	8.94288e-05
YPEL3	1.32077	3.14191	2.00528e-29
DCHS1	1.32223	3.40773	1.07316e-30
CTF1	1.32224	0.165981	1.23963e-07
ACTA2	1.32452	2.03393	5.5845e-32
BMF	1.33028	3.00165	2.48173e-51
TNFRSF13C	1.3359	-0.512102	8.52238e-05
CCDC64B	1.33911	-0.378339	0.000424377
NPEPL1	1.34241	2.26286	5.07974e-17
WFIKKN1	1.34318	-0.214536	2.87291e-05
ZMAT1	1.34338	0.801819	1.71967e-09
TCEAL7	1.34374	-0.987205	0.000177582
COL7A1	1.34377	1.92936	3.35975e-15
EFEMP2	1.34497	0.404826	7.96102e-09
SPARC	1.34582	0.538746	2.28009e-17
NTNG1	1.34828	0.665919	1.08448e-08
MAMDC4	1.34847	1.12871	8.4092e-11
RP11.168O16.1	1.34869	-0.171311	0.0001098
NEURL	1.36074	-0.0599757	2.20826e-05
MIR24.2	1.36164	-0.314563	6.4427e-06
URAHP	1.36482	0.374552	7.13361e-08
CTD.2228K2.7	1.3653	4.08615	1.02156e-50
TKTL1	1.36862	-0.55778	7.32175e-07
NXPH3	1.36925	0.00544154	3.00722e-08
PRR7.AS1	1.37845	-0.143412	1.09753e-06
SNORD3A	1.38342	0.722523	0.00715799
MST1L	1.38692	-0.894591	0.00030587
GPR37	1.38934	1.04843	1.85429e-12
LINC01004	1.39311	0.649373	2.58454e-13
STYK1	1.40109	-0.0475103	5.22197e-07
ARL5C	1.40621	-0.885979	0.00139853
DNAJC15	1.41506	-0.39487	2.89927e-06
SYNPO2L	1.41681	-0.53818	0.000993117
CACNA1G	1.42562	1.10106	8.61e-14
MAPK15	1.42713	1.16855	2.33207e-14
RP11.465L10.10	1.42723	-0.424262	8.20884e-05
SAMD14	1.4319	1.06658	1.06809e-11
KCNMA1	1.43281	-1.05201	0.000705428
RP1.179N16.6	1.43535	-0.720033	0.000329042
SRPK3	1.43605	0.0234923	5.80995e-05
CHRD	1.43655	0.625175	3.5236e-07
FAM179A	1.43839	-0.0353915	9.32931e-08
MYO15B	1.43907	0.542387	1.34216e-08
CTD.3214H19.4	1.45928	1.51282	1.91234e-05
ATG9B	1.46319	-0.13122	6.59284e-06
DTX4	1.46562	-0.854653	1.94209e-05
JAKMIP3	1.4683	-0.927581	6.83323e-05
HSPB8	1.46846	0.842704	2.98088e-19
RP11.175B9.3	1.4719	6.26433	5.32521e-05
TMEM200B	1.48206	-0.407118	3.78935e-05
HAS2	1.48414	-0.903342	2.17212e-06
PAQR6	1.48755	1.16699	1.01628e-16
RN7SL1	1.49992	3.35227	2.40234e-23
MAOA	1.50092	2.72726	4.18287e-44
CEL	1.50349	0.0343211	7.75061e-09
P2RX2	1.50486	-0.160288	7.58327e-07
IZUMO1	1.50598	-0.736373	3.0854e-06
L1CAM	1.5068	-0.116175	5.37738e-08
SYT9	1.50691	-0.410019	1.66566e-08
ANKRD1	1.50746	-0.151902	4.01413e-06
RP11.514P8.6	1.51011	0.616292	0.0482421
KIAA1984	1.51245	0.165495	4.72245e-08
HIST1H4E	1.51361	0.119009	3.25592e-09
RPL41P1	1.51723	5.71714	1.05351e-06
PRRT2	1.51864	2.29856	3.98647e-22
RP11.1391J7.1	1.52494	-0.405698	3.07563e-06
AMT	1.52507	0.701951	9.19033e-13
AC004985.12	1.53944	-0.268416	2.3815e-06
LINC00273	1.54242	0.597371	5.20445e-13
DLGAP3	1.54972	0.280898	3.38757e-12
NAALADL2	1.55306	-0.991659	0.00119557
STRC	1.56228	-0.273992	1.1804e-06
RN7SL2	1.57217	3.90132	1.81359e-19
CLCNKB	1.57416	-1.08728	2.8692e-05
IGFL4	1.57462	0.078955	7.92407e-10
RP1.59D14.1	1.57849	-0.392303	0.0479424
EGR1	1.57924	1.51656	3.75082e-16
LINC00085	1.58134	0.866959	9.94515e-12
PLEKHG4B	1.58447	0.262281	1.72903e-11
BEX1	1.59629	0.0961045	3.64198e-09
GOLGA7B	1.6069	-1.05964	0.000167134
PAK7	1.62105	-0.736918	5.84911e-07
SLC23A3	1.62777	-0.513053	1.07651e-07
CRIP2	1.63274	1.35942	2.04922e-21
CKS1BP7	1.68654	-0.516974	0.0109905
ATP6V1G2	1.69426	0.861883	1.84981e-12
SLC9A3	1.70232	-0.183306	1.83787e-08
RAB3C	1.7099	3.66158	4.00974e-84
RORB	1.71062	1.8891	1.10352e-51
SEMA3B	1.7125	1.03509	3.85347e-22
RGAG1	1.72083	-0.835652	0.000158206
RN7SK	1.74047	2.45386	7.15249e-15
RP11.347C18.3	1.74732	-0.647937	2.22064e-06
FAM84A	1.75521	-0.726307	3.1566e-07
GUCY1A2	1.75997	1.93161	5.7646e-53
RHBDL1	1.76844	0.560506	2.64614e-13
DGKK	1.78222	-1.02293	2.03599e-06
LINC00693	1.80545	-0.569184	1.41613e-07
CHGB	1.81282	0.0241682	1.25539e-08
FBXL7	1.81378	-0.210365	6.34467e-08
NRK	1.82343	1.7034	1.45766e-11
FGD3	1.82393	-0.170469	8.56443e-12
RP13.258O15.1	1.83413	4.1983	4.46768e-11
CTC.273B12.8	1.84793	0.33155	0.00135516
CLDN6	1.85327	-0.904155	9.67253e-06
RNA5.8SP6	1.85418	1.85326	6.20288e-09
TMEM132B	1.85675	-0.366092	2.35053e-11
ZNF467	1.87898	1.54904	1.07028e-21
FZD10	1.88807	0.88517	2.0977e-28
RP11.496I9.1	1.93143	0.656829	1.74897e-17
FAM78B	2.01487	-0.907701	4.01585e-05
RBMS3	2.01894	-0.0713071	2.24695e-12
RP11.783K16.14	2.02044	-0.080073	0.0153801
STX1B	2.03518	-0.17552	1.77999e-10
CELF3	2.04346	-0.270861	3.71963e-08
MMP23A	2.06568	-0.718484	0.00242316
GDF15	2.09499	-0.920587	6.76065e-07
INHBA	2.15813	-1.14566	0.000120682
SSPO	2.20515	-0.448617	4.47661e-10
EPHB6	2.21332	0.455493	2.35733e-26
IGSF1	2.2485	-0.117185	4.83965e-15
RNA5.8SP3	2.24876	-0.204136	5.69914e-05
RP11.214K3.20	2.25246	-0.59038	3.44228e-08
KRTAP19.1	2.27878	1.64202	5.3157e-54
PLD5	2.29983	0.250135	1.21713e-11
RP1.56K13.3	2.30429	-0.161896	0.0096253
SLC16A7	2.30928	1.17508	5.42195e-32
RMRP	2.30958	-0.0711359	6.21468e-07
CPAMD8	2.31007	-0.921865	2.00606e-09
FZD10.AS1	2.31424	-0.478271	6.79324e-18
COL12A1	2.32403	2.97806	4.57143e-95
STMN2	2.37347	-1.00893	4.42727e-09
LYPD1	2.46505	1.98656	2.74573e-81
UNC80	2.53587	-0.259536	3.53031e-11
FGF13	2.53657	0.0191727	5.64207e-25
AC004917.1	2.56278	-0.37117	0.000802003
ST20.MTHFS	2.57485	-0.28814	0.00195413
DPYD	2.68576	-1.02653	7.9639e-12
PVRL4	2.72842	-0.438473	6.45102e-22
CHRM3	2.78724	1.38545	6.27491e-39
RP11.34P13.15	2.94936	-0.334221	2.91706e-05
PTN	3.00397	-0.613817	1.53821e-14
DCX	3.04192	-1.03014	4.90103e-12
MUC19	3.12778	-1.38204	3.06076e-07
INPP5D	3.22383	1.02384	6.91339e-55
AC007036.5	3.22615	-1.48303	0.00218358
PHEX	3.35936	0.00426367	1.98398e-28
KCNK2	3.52373	0.70155	4.35274e-27
PTPRD	3.67814	-0.167974	4.04718e-37
GABRE	3.70854	-1.16927	9.85155e-12
KCTD8	3.78915	-0.0786771	5.35181e-24
KCND2	3.97218	-1.76811	1.09024e-10
AC006011.4	3.97997	0.0349829	3.34007e-10
PTCHD1	4.02364	0.169386	1.37643e-56
PHEX.AS1	4.2988	-0.462352	3.62068e-21
NCKAP5	5.36699	-0.734411	2.92194e-28
KCNV1	5.78766	-1.51223	2.4394e-15
snoU13_8.snoU13	9.40051	1.08179	1.95291e-07

## Sheet: TableS3E. DKO clone1
TableS3E. Differentially expressed genes identified in DKO clone1 by RNA-seq
Sample:	DKO clone1
Control:	Control in wt HEK293T
Replicates:	Triplicates
Cut-off:	FC 1.5, FDR 0.05
Gene	log2FC	log2CPM	FDR
SALL3	-10.6125	2.81028	1.53241e-133
AC120194.1	-8.80765	-0.737319	2.08377e-32
ZNF532	-7.98688	3.5551	0
TWIST2	-7.56856	-0.245689	1.84001e-17
RP11-849I19.1	-6.72876	-0.477052	2.46897e-12
PPARGC1A	-6.68213	0.46818	3.26051e-58
PIGY	-6.33826	-0.137387	8.9276e-06
ESRRG	-6.05153	0.608301	7.41928e-54
CELF2	-5.73585	4.27645	0
SFRP1	-5.5572	1.54791	2.54839e-41
SLC19A3	-5.24664	0.346358	2.68827e-36
AC016700.6	-5.19361	0.0390821	4.30107e-26
SORCS1	-5.08303	-0.933744	9.52277e-21
RP11-328L11.1	-5.05277	4.72235	3.3377e-41
MMP16	-5.02514	1.33882	2.57734e-98
FAM20C	-4.75107	1.43666	2.69711e-80
SHANK2	-4.47909	1.3059	2.26546e-33
TMEM47	-4.44267	1.89754	1.43978e-171
PSMC1P5	-4.29212	1.4799	4.40417e-07
MAP6	-4.28218	-0.933682	1.24254e-18
PNPLA4	-4.18434	-0.441433	9.47143e-23
RP11-362K14.6	-4.12258	-0.289787	7.38185e-05
RORB	-4.1173	0.769931	5.33252e-55
PRR16	-4.09926	-0.0262833	1.36625e-26
KIAA1239	-4.06444	-0.971673	4.98036e-19
RP11-475I24.1	-4.04632	-0.442876	1.26605e-19
CTD-2147F2.1	-3.79329	-0.529297	1.77485e-11
UNCX	-3.77831	0.240885	1.7409e-33
FZD10	-3.7711	0.633017	4.73655e-27
PDE3A	-3.72913	-0.0305761	2.98605e-14
RP11-343C2.11	-3.7229	0.0186635	4.23528e-14
LONRF2	-3.60535	4.42817	0
ZNF726	-3.56473	-0.841073	5.24277e-16
TSHZ2	-3.49083	1.27117	1.69137e-47
RP11-474G23.2	-3.4817	0.580433	1.1422e-05
BNC1	-3.47667	0.448166	2.66107e-25
MARCKS	-3.47314	6.49139	0
GSTP1	-3.46106	6.64805	0
TRIM58	-3.44113	0.744348	2.3854e-20
RP11-270C12.3	-3.37061	2.67673	3.81037e-42
RPS26P3	-3.36695	1.31325	1.57664e-33
RP11-429G19.3	-3.2641	-0.792803	3.07998e-06
AKR1C2	-3.23241	-1.18886	0.0014607
AC002117.1	-3.22501	-0.300599	8.67413e-24
AC068831.15	-3.21525	-0.286211	6.00429e-06
AC018730.1	-3.04173	1.04767	6.54744e-42
PPP2R2C	-2.96599	1.17111	3.15045e-48
AC020663.1	-2.91938	0.570646	1.68876e-13
RSC1A1	-2.91265	0.917319	2.09175e-08
NRK	-2.91118	2.24977	6.95462e-07
SLC16A14	-2.89995	2.20099	1.80587e-90
AL133493.2	-2.85688	-0.338539	1.1012e-18
HMGN1P37	-2.83119	-0.736187	4.71633e-06
FAM84B	-2.83032	5.09293	0
AL590762.1	-2.81164	3.37028	6.39042e-40
RUNX1T1	-2.79046	2.36561	1.76061e-66
PDE10A	-2.74391	2.96952	1.44488e-138
RP11-613M10.8	-2.67455	-0.519697	1.61157e-07
CTD-2545M3.2	-2.67076	2.41176	1.31734e-14
UBE2J1	-2.66753	5.47169	0
RP11-345P4.10	-2.65528	-0.880133	0.000577903
RP11-442H21.2	-2.6474	1.36434	2.41003e-10
GAS7	-2.64453	2.20417	3.18623e-47
RP11-649E7.5	-2.60382	3.71808	2.47066e-39
MBP	-2.59082	0.59634	4.10823e-25
RP5-850E9.3	-2.589	2.11874	1.34668e-52
NPY5R	-2.57236	-0.668715	1.06466e-09
ME1	-2.57235	3.85588	9.11443e-283
B3GNT5	-2.5534	3.41864	1.91848e-159
CTD-3065B20.1	-2.55175	3.81339	4.78539e-67
KIAA2022	-2.54222	0.183635	5.95869e-18
SOCS6	-2.53157	3.38831	3.79207e-192
ICA1L	-2.50153	2.18346	8.32385e-70
N6AMT2	-2.48422	2.08404	7.0985e-74
GYPC	-2.47751	2.01483	6.35791e-62
RP11-293I14.2	-2.47525	-0.13045	7.81259e-06
SC22CB-1E7.1	-2.463	0.995629	3.36427e-08
PTPRM	-2.45911	2.9465	7.67818e-59
RP11-498C9.13	-2.45779	-0.10998	3.0364e-07
ETV1	-2.45221	0.603647	6.12774e-38
RP11-229P13.23	-2.42371	0.66443	7.20419e-13
DAB2	-2.39676	3.15285	2.00331e-62
RGS7BP	-2.39122	-1.11612	0.0386887
FAM110C	-2.34343	-0.62886	1.81961e-06
OGFRL1	-2.33369	4.80835	0
MVB12B	-2.33122	2.61823	1.34353e-103
RP11-667K14.4	-2.32309	1.97604	7.71306e-16
AL139819.1	-2.31381	5.66876	4.70466e-81
SYNC	-2.30131	3.96199	7.39873e-81
FAXC	-2.29755	2.94094	1.92691e-76
HTR2C	-2.27387	-0.10233	4.64247e-07
AC092687.5	-2.26369	-0.209774	3.03856e-12
MAP2	-2.25114	-0.636187	4.0721e-11
BNIP3P1	-2.22994	1.6992	1.87783e-29
FENDRR	-2.21928	1.66004	2.99899e-43
PDGFA	-2.2181	1.16246	1.15753e-29
OSTN	-2.21657	1.19918	4.64191e-32
AC009505.2	-2.21453	-0.483148	2.64346e-10
AL645728.2	-2.18585	-0.0966538	0.00105487
IRF7	-2.17457	-0.716883	7.5959e-06
IL18R1	-2.17091	1.4949	5.27595e-28
CAPN2	-2.16206	6.37842	0
SERF1A	-2.15524	2.45465	6.82166e-38
CEP112	-2.1544	1.9123	8.95151e-68
SOGA1	-2.15059	4.14433	4.26546e-203
GHR	-2.14973	1.60162	6.55383e-30
DPH3P1	-2.14265	-0.385197	0.00125839
SLC16A9	-2.13363	3.33956	1.48686e-108
RNF144A	-2.11979	3.4515	2.31597e-73
TENM1	-2.11013	3.72004	9.11623e-146
MYD88	-2.10662	1.31967	8.65612e-32
LRP11	-2.08592	5.32721	0
CACYBPP2	-2.0793	3.36605	1.35881e-122
FLT1	-2.07686	2.27362	1.86064e-70
HSBP1L1	-2.07184	2.28458	9.26282e-46
FAM72C	-2.06938	3.06938	9.25109e-27
LGR5	-2.06767	2.86417	5.88801e-69
EPHB6	-2.06522	0.171856	1.17294e-07
RP3-340B19.2	-2.05599	3.61769	1.75326e-84
FRRS1L	-2.04699	2.03482	1.20915e-54
LBX1-AS1	-2.04547	1.19425	1.43135e-27
STRADB	-2.03701	5.06377	0
AC092811.1	-2.02675	-0.241177	1.1463e-10
RP11-231C14.3	-2.02668	3.05513	5.73351e-30
ASS1	-2.01894	4.54481	8.62253e-163
XYLT1	-2.01296	0.570349	4.65395e-14
DPYSL4	-2.00839	3.29949	9.39151e-124
AC110615.1	-2.00523	-0.212721	2.68454e-05
RAB36	-1.9983	2.12892	1.21015e-48
RP11-438J1.1	-1.99638	2.23537	2.30276e-07
FAM92A1P1	-1.99621	-0.451658	1.21773e-10
ATP2B3	-1.99489	-0.770494	2.32669e-08
SLCO3A1	-1.99464	-0.959172	0.00129256
VDAC1P2	-1.993	0.437775	1.30724e-08
CCND1	-1.99254	4.17603	3.25812e-116
MANEA	-1.98457	4.80537	9.47926e-288
NARS	-1.97833	7.07362	0
MGARP	-1.96716	2.34453	2.07987e-64
DSEL	-1.96693	-0.248573	1.78283e-05
CPNE3	-1.95953	6.8343	0
ZDHHC20	-1.95378	4.08602	2.59144e-180
PERP	-1.95239	6.22025	0
PM20D2	-1.93581	6.17725	0
RP11-408P14.1	-1.93068	3.40284	7.30663e-114
SHC2	-1.92985	2.36784	9.60357e-33
INA	-1.92784	5.09142	0
GPC5	-1.91256	0.17772	4.68132e-15
RP13-820C6.2	-1.89642	0.0371215	0.00670153
GMPSP1	-1.88407	-0.59432	6.62098e-05
RP11-54O7.14	-1.86304	-0.0753171	0.0063592
ALDH1L2	-1.8596	5.33516	0
DUSP5P1	-1.85293	-0.01806	2.50073e-10
PIGN	-1.84963	4.52639	5.61212e-174
IL17D	-1.84574	2.41701	4.87564e-57
MTMR6	-1.84234	4.74215	1.32932e-280
HSPD1	-1.83991	10.0663	0
RPS20P14	-1.83551	1.18178	3.29085e-07
FAM160B1	-1.82885	4.20479	3.59216e-174
MOB4	-1.82753	5.60581	0
TBX18	-1.82105	4.19579	2.2785e-179
LCA5	-1.82094	2.25527	2.46609e-44
MIPEP	-1.80985	4.03665	3.30794e-168
KDSR	-1.80907	4.80397	1.36659e-267
LYPD6B	-1.80693	-0.025809	4.65425e-10
CNDP2	-1.80362	5.2209	0
CRYGD	-1.79229	0.792137	9.89204e-17
ACADSB	-1.78871	5.3942	4.33171e-295
PDK1	-1.78524	4.90297	3.74207e-215
RP11-79P5.2	-1.78069	2.16608	5.19442e-23
SNRPEP2	-1.78034	1.37225	5.22752e-23
RP11-567I13.1	-1.77969	0.0166381	0.00849956
FMN2	-1.77925	2.89688	2.07954e-71
RP11-737O24.3	-1.77747	0.370723	3.91685e-14
AC007383.3	-1.76524	0.762697	6.4086e-15
RPS6KA2	-1.75551	3.53454	3.00451e-93
RP11-361F15.2	-1.75257	0.443893	2.27794e-14
SRSF12	-1.74991	3.16363	5.89627e-74
RP11-329A14.1	-1.73075	2.05106	5.01882e-34
PARP1P1	-1.72954	2.15766	6.40422e-33
OLA1	-1.72904	6.76133	0
PTPRZ1	-1.72566	-0.225402	4.56466e-06
UFL1	-1.72513	4.92863	0
SCN9A	-1.72398	2.41827	3.79791e-50
SHROOM2	-1.72226	-0.116852	7.88933e-08
FLNC	-1.71663	5.50705	0
C5orf42	-1.71627	4.25951	4.97494e-118
TMEM121	-1.71185	1.47224	1.56574e-16
PTP4A1	-1.70661	7.0567	0
CCNC	-1.70647	6.02557	0
RPL34P18	-1.703	0.185814	9.04291e-05
HSPA1B	-1.7002	9.54448	0
FAM213A	-1.69835	4.66474	6.41284e-171
ABCB10	-1.69773	5.83324	0
SACS	-1.69453	6.63838	3.71548062598984e-312
TMEM106B	-1.69251	5.62044	0
SP3P	-1.69216	-0.315939	4.42366e-06
SULF1	-1.68169	1.89326	2.14726e-39
MSANTD3-TMEFF1	-1.67728	2.60746	2.30309e-24
SNCB	-1.67576	0.585655	2.31838e-15
CTB-63M22.1	-1.67151	1.94214	0.000274661
LTV1	-1.6703	6.17179	1.73908e-300
EEF1A1P10	-1.66431	-0.431008	1.92574e-06
RP11-638I2.6	-1.66042	0.101744	2.10803e-06
ARL5A	-1.65852	6.21651	0
SLC7A11	-1.65507	6.0811	0
IFT88	-1.65375	2.60644	1.44229e-57
CTB-43P18.1	-1.65094	1.67788	6.04375e-10
ACSS2	-1.64824	3.45096	7.19493e-84
BACE2	-1.64673	4.9257	2.56028e-115
BZW1	-1.6409	8.0216	0
AC009133.15	-1.63837	3.70184	2.06044e-14
GULP1	-1.6368	3.88669	6.32764e-133
COBLL1	-1.63645	3.83216	3.90689e-118
COL2A1	-1.63559	5.78667	0
PTPRO	-1.62947	0.977829	8.39346e-09
ANAPC1P1	-1.6263	-0.151197	1.65084e-05
AC021593.1	-1.62507	-0.710047	0.0185213
DNAJC25-GNG10	-1.62113	3.79267	6.12213e-65
RP11-626G11.3	-1.61889	0.0103405	0.00317654
IRAK1BP1	-1.61771	2.99097	6.96025e-63
PGM3	-1.61761	5.5993	0
RP11-517H2.6	-1.61585	0.253602	1.85056e-07
NUPL1	-1.61186	6.23202	0
LBR	-1.60988	8.27165	0
OAT	-1.60819	7.16621	0
RP3-417G15.1	-1.60408	2.87788	1.39407e-36
AC012615.1	-1.60289	1.93081	2.63215e-06
SNRPFP1	-1.60192	2.19228	2.89061e-09
GLS	-1.59663	6.31989	0
MAOA	-1.59311	0.733842	4.11426e-19
CLIP4	-1.59165	2.88349	8.41347e-66
FOXF1	-1.58887	2.42077	3.36396e-53
COL5A1	-1.58805	4.0694	4.15417e-92
B3GAT2	-1.58755	2.73198	3.70452e-50
HIST1H4J	-1.58727	-0.237701	0.0114943
FAM92A1	-1.58395	4.34419	7.18311e-181
DENND1B	-1.58369	3.8954	1.9074e-95
IBTK	-1.58339	5.4369	0
FBXL4	-1.57684	4.26684	2.30327e-174
EYS	-1.57573	-0.161951	1.2236e-06
PLA2G7	-1.57376	0.0203193	4.6199e-06
TMX3	-1.57373	5.40094	3.96595e-283
HSPD1P1	-1.56883	3.22073	1.67112e-29
RP11-171I2.4	-1.56644	0.234807	6.27219e-09
FAM171B	-1.5621	4.14126	1.10479e-137
MICU2	-1.56196	4.91542	2.88473e-212
TTK	-1.56102	6.32905	1.83227226026443e-313
N6AMT1	-1.55608	4.0101	2.30574e-109
PPAPDC1A	-1.55598	-0.34629	0.000425808
CDHR1	-1.55181	3.25061	6.208e-39
OLA1P1	-1.5507	4.54547	2.06049e-79
ZDHHC20P4	-1.54946	-0.370927	7.79066e-07
RNF6	-1.54891	4.8186	2.03278e-216
ASCC3	-1.54686	6.48071	0
IFIH1	-1.54427	0.183657	3.24736e-08
MAP2K4	-1.54044	5.34847	0
PDCL3	-1.53305	4.51923	6.27283e-171
DOPEY2	-1.53269	3.56056	8.64815e-90
ARHGAP20	-1.53204	2.49306	6.77452e-18
XPO4	-1.52773	5.98208	0
RP11-802O23.3	-1.52389	0.427294	4.28591e-09
GAL	-1.52308	5.05497	1.21019e-207
SRP9	-1.52186	9.04851	0
SLC7A5	-1.52156	7.59	0
STK39	-1.51544	4.75486	8.60235e-186
FAM49A	-1.51435	-0.540071	0.00866035
LIN28B	-1.51293	6.6297	0
SNX9	-1.5114	5.27625	1.37455e-298
LYPD1	-1.51134	0.857537	2.11019e-10
PLD5	-1.51031	-0.146107	0.0126613
WISP3	-1.50842	-0.0810989	1.63353e-07
HIGD1AP1	-1.50657	-0.366743	1.25655e-06
MGST1	-1.50334	4.19067	9.52629e-121
UBE2F	-1.5023	4.35663	7.68814e-132
MTHFD1L	-1.50166	6.09186	0
MSNP1	-1.50079	1.22414	3.71792e-17
TXNL1	-1.49762	5.44362	1.1679e-262
FAM45B	-1.49543	0.712314	0.000203567
IDH3A	-1.49312	6.40737	0
GJA3	-1.49287	2.83707	1.48097e-42
SESN1	-1.48717	4.45105	2.9774e-153
MAP3K7	-1.48568	6.13396	0
MRPL19	-1.48519	5.84718	6.2059585774119e-319
LANCL1	-1.48401	6.34538	0
AC114755.7	-1.48264	-0.129614	0.000706458
RNPEP	-1.47318	6.30126	0
H3F3A	-1.47275	7.51217	6.60909e-85
PHF3	-1.47274	6.6151	0
FAM135A	-1.47234	4.81907	7.16897e-173
NCLP1	-1.46711	1.30195	5.01498e-12
MAP9	-1.46438	5.292	1.30471e-148
DTD2	-1.46405	4.27247	1.21866e-124
EEF1A1	-1.46394	12.2643	0
RP11-697E2.7	-1.46126	3.76741	1.16528e-54
GCFC2	-1.46095	5.28444	0
NUP35	-1.46092	4.36056	1.99834e-98
ZUFSP	-1.45986	4.51666	2.69717e-114
PTPN9	-1.45743	4.68253	1.66197e-191
UBE2L4	-1.45357	3.0242	5.28959e-33
RIMS1	-1.45165	-0.523002	7.38258e-06
SOD2	-1.45021	6.7643	0
FAM210B	-1.45008	5.19436	4.01935e-165
KATNBL1	-1.44852	4.15582	1.03662e-119
VWA5A	-1.44827	-0.278892	0.00219455
H6PD	-1.44525	3.64566	4.34126e-45
PYURF	-1.44504	5.07002	5.1463e-57
LMAN1	-1.44315	7.36462	0
CASP8	-1.44285	3.73467	1.88601e-68
LTN1	-1.44026	6.16535	3.83048e-250
RP11-982M15.2	-1.43945	0.794949	0.000862192
SOX18	-1.43865	0.202205	8.0833e-08
FECH	-1.4379	5.25426	3.0893e-184
SIM1	-1.43648	2.88742	1.50544e-51
DLEU2	-1.43619	3.92411	1.89163e-74
PSAT1	-1.43401	7.89674	0
GPCPD1	-1.43343	3.99039	2.33934e-83
PCGF5	-1.43231	5.56229	3.71432e-304
RP5-933K21.2	-1.43098	1.80779	2.72905e-27
SKA3	-1.43064	5.07807	6.34072e-168
FOXI3	-1.43029	-0.279555	0.000123287
HDDC2	-1.42923	5.79469	0
CTD-2272G21.2	-1.4278	0.953429	1.51334e-09
SP100	-1.4276	0.753848	5.65061e-12
CCSAP	-1.42523	5.66707	0
WDFY1	-1.42445	5.74351	0
AC116614.1	-1.42445	1.17937	8.89341e-09
VDAC1P6	-1.42424	1.16852	1.54244e-12
RP11-309G3.3	-1.41865	0.876746	6.36657e-14
FARP2	-1.41863	5.88345	0
RPE	-1.41601	6.25277	0
NDUFAF4	-1.41465	4.91035	5.77608e-171
RPL21P75	-1.41311	3.11807	3.32026e-15
ETS1	-1.41245	-0.133677	0.00105256
ZNF678	-1.41164	5.8946	1.15776e-209
COL6A1	-1.41051	5.60692	9.69737e-179
TBC1D5	-1.41046	4.28562	1.47405e-138
CTD-2540B15.13	-1.40959	0.571769	0.0228883
RP11-161H23.5	-1.40948	4.80707	3.65961e-16
G0S2	-1.4078	0.672694	3.45363e-11
DNPEP	-1.40497	4.03919	5.39974e-104
BNIP3	-1.39917	4.81771	2.95912e-134
MGAT4A	-1.39763	4.26483	1.18119e-97
PITPNM2	-1.39656	2.19614	6.15132e-27
DDX59	-1.39392	4.05539	3.36917e-119
NAP1L4P1	-1.39327	-0.486832	0.000419884
TTC21B	-1.39176	4.25801	1.93902e-129
ARL2BP	-1.39094	5.51196	0
SYK	-1.39037	3.9147	1.2688e-90
GNPNAT1	-1.39019	6.48741	0
EEF1A1P16	-1.38691	-0.168708	2.72256e-05
RTN4RL1	-1.38536	1.5925	1.27859e-15
SMIM8	-1.38473	3.14026	1.2534e-35
RP11-446E9.1	-1.38192	1.36674	1.1796e-16
IARS2	-1.38107	7.89138	0
TXNRD3	-1.38071	3.13294	8.36629e-46
C18orf54	-1.37975	4.52207	1.67891e-120
BCLAF1	-1.37706	9.00187	0
VSTM4	-1.37176	1.16245	1.52939e-14
PGAP1	-1.37027	5.66479	7.61581e-230
TPK1	-1.36738	0.335541	3.38122e-10
CENPJ	-1.36678	4.91609	2.82525e-174
IDH1	-1.36645	5.76703	0
NCK2	-1.36637	4.51053	1.71966e-82
LINC00839	-1.36413	1.86396	6.50275e-18
AC009245.3	-1.36378	0.241279	0.000942331
PHIP	-1.36281	7.02946	2.82113e-219
RP11-512F24.1	-1.36238	2.24868	6.41741e-06
RP11-805J14.5	-1.36197	1.53916	0.00390393
PPIL6	-1.36107	0.495156	4.66134e-09
UTF1	-1.35999	-0.19107	0.000705314
EEA1	-1.35777	5.28573	5.79735e-165
SAP18	-1.35318	6.21725	7.9601e-274
WHAMMP3	-1.35224	1.75283	4.47407e-21
ELOVL4	-1.35146	4.45356	1.71747e-158
SENP6	-1.34813	6.09933	7.61642e-208
LPGAT1	-1.34797	6.47064	0
B4GALNT4	-1.34763	3.08645	3.9216e-36
CEP57L1	-1.34675	3.98815	7.73621e-89
KIAA1430	-1.34573	5.44434	1.13957e-278
MSN	-1.34496	6.56773	0
EIF5A2	-1.34374	3.39155	7.58889e-75
HSF2	-1.33528	5.36517	6.01032e-209
RP11-403I13.4	-1.33433	-0.0558447	2.36851e-05
EIF2AK4	-1.33379	5.42278	1.85004e-180
FAM134B	-1.33105	2.25805	1.35844e-26
SLC35A1	-1.32918	3.8922	3.04547e-94
ZNF287	-1.32902	1.58617	2.37864e-15
CNKSR2	-1.32818	1.13242	1.36386e-06
DIS3L	-1.32801	5.31288	3.54549e-215
SYNCRIP	-1.32708	8.27899	0
GABPA	-1.32653	6.32633	0
RP11-822E23.8	-1.32476	2.04884	0.00055878
RCN2	-1.32438	6.74075	0
RP11-734E19.1	-1.31958	-0.173189	0.00102911
NUDT19	-1.3188	4.43396	9.82429e-84
PSMD14	-1.31596	6.17143	5.37709e-296
FAM169A	-1.31571	5.31226	5.80882e-164
RPL5P24	-1.31559	3.05648	1.64071e-08
PXDN	-1.31478	4.88868	2.96882e-159
VRK2	-1.31446	4.23824	2.58794e-100
KRTAP19-1	-1.31424	2.75214	3.64619e-12
SNX14	-1.3102	4.74629	5.34211e-153
UBR3	-1.30923	5.75958	0
HOMER2P2	-1.30686	-0.459825	7.34355e-06
SPARC	-1.30658	2.45939	1.69423e-10
KIAA1468	-1.30581	5.03712	1.34732e-189
ORC3	-1.30423	5.47098	1.51139e-238
RP11-54O7.11	-1.30419	-0.872057	0.00829519
SERAC1	-1.3035	4.22097	1.61064e-87
FURIN	-1.30288	4.9826	2.04922e-184
NUCKS1	-1.30154	10.3253	0
SLC16A7	-1.30117	1.08434	1.06872e-05
VPS4B	-1.2999	4.94345	4.14908e-126
KCNQ2	-1.29925	3.42008	5.34222e-52
AC034220.3	-1.29466	-0.376618	0.000152785
AFF3	-1.29416	3.56629	2.33533e-73
RIF1	-1.29331	7.59916	7.40021e-269
RPS7P14	-1.29198	2.68957	5.57717e-22
RP3-406P24.1	-1.29184	0.802865	8.70773e-13
RP11-342K6.1	-1.29158	3.49444	7.69948e-43
CRYL1	-1.29009	1.07699	6.96395e-13
ARRDC4	-1.28993	4.47843	1.47551e-137
RNGTT	-1.28703	5.19056	7.7844e-231
PARP4	-1.28691	5.45346	4.94696e-174
SGOL2	-1.28571	5.57543	1.46874e-201
PECR	-1.28556	3.03525	2.43634e-41
TRAF3IP1	-1.28299	4.90894	1.95398e-166
METTL8	-1.28294	5.05178	6.07523e-157
IFT57	-1.28122	5.48527	5.4704e-201
AC004074.3	-1.27935	0.12566	0.00123332
LYRM2	-1.27933	5.97279	2.84777e-281
MAN1A1	-1.27888	5.52595	5.52163e-244
AP1S3	-1.27887	3.41449	2.63354e-56
FAM45A	-1.27885	4.99278	4.29183e-167
RPL7P23p	-1.27869	3.73337	6.26774e-18
SYNDIG1	-1.27825	-0.367497	0.0236231
FAIM	-1.27776	4.64439	8.77999e-129
TCTN1	-1.27571	4.1825	1.93939e-72
ORC2	-1.27557	6.18085	5.62375162035257e-319
CEP85L	-1.27483	3.95969	5.55484e-82
IL1R1	-1.27392	0.108006	5.7307e-06
ANKRD46	-1.27366	4.85337	1.33299e-167
HECTD1	-1.27363	6.98747	4.32291e-297
ATP9B	-1.27256	2.94537	5.2754e-33
HEATR1	-1.27196	8.35998	0
IDE	-1.27181	6.50229	0
ZBTB24	-1.27164	5.08019	1.27846e-124
NLN	-1.27087	6.13459	0
SESTD1	-1.26951	4.81133	4.0715e-153
AC008738.1	-1.26893	1.93424	0.0179414
DDIT4	-1.2673	6.53912	1.37528e-173
DNAJC10	-1.2671	7.35054	0
KIF23	-1.26686	6.68751	0
CAB39	-1.26586	6.21682	8.59185e-288
BCL2	-1.26546	2.46391	1.88111e-24
POU3F2	-1.2621	5.11665	9.44108e-131
PRKAR2B	-1.26159	4.56478	2.4195e-154
LYPLA1	-1.26143	6.76458	0
USP45	-1.26137	4.31992	4.37457e-116
KIAA1551	-1.26042	4.41651	6.96882e-85
CYB5R4	-1.26042	4.77779	2.16522e-142
ZDBF2	-1.25947	5.96743	8.00067e-137
CNIH2	-1.25928	1.18395	2.3505e-08
C3orf14	-1.2562	4.588	1.19234e-114
PAX2	-1.25552	0.538928	1.04917e-07
BCKDHB	-1.25549	4.29402	7.66184e-61
SPAG16	-1.25529	3.55767	1.10335e-58
MBD2	-1.25381	4.78583	1.92218e-111
RP11-618G20.1	-1.25311	1.7809	1.80698e-11
TNFRSF11A	-1.2529	2.99403	1.32885e-39
CDK8	-1.2524	4.70399	2.9108e-99
C6orf211	-1.25154	5.57696	1.61144e-208
IAH1	-1.25012	3.2455	1.7947e-48
CYP51P2	-1.24955	-0.045131	4.5561e-06
DEGS1	-1.2473	7.05705	0
RP11-760D2.10	-1.24706	0.162326	7.30817e-05
ZCCHC2	-1.24559	4.23066	1.42954e-85
FBXO30	-1.24493	5.11772	2.00205e-163
SLC39A10	-1.24392	6.65125	1.32659e-266
CRYZL1	-1.24231	4.33201	8.50836e-93
QKI	-1.24173	7.28612	0
PSAT1P3	-1.24077	2.73167	3.94823e-26
COQ3	-1.24068	4.4211	9.99848e-106
RP11-384O8.1	-1.23933	1.06464	7.07063e-09
43531	-1.23858	6.6583	0
UBXN4	-1.23825	6.7379	0
ACSL3	-1.23796	6.93427	0
DARS	-1.23679	6.85855	0
RP11-598P20.5	-1.23665	1.6764	0.000139226
MTMR12	-1.23459	5.02136	7.57946e-148
BCYRN1	-1.23318	7.35893	3.95761e-147
DCAF17	-1.23202	4.97551	8.76765e-162
UBE2D1	-1.2293	4.9902	1.05078e-112
RP11-586D19.1	-1.22907	-0.35714	0.00016157
RTTN	-1.22899	4.55913	1.13649e-106
HTRA1	-1.22887	3.19748	6.50248e-33
PARP1	-1.22882	10.2705	0
RFK	-1.22874	5.33948	2.58768e-239
BOK	-1.22849	0.565055	7.37556e-06
ODC1	-1.2279	7.86613	0
PLS3	-1.22736	9.4082	0
PHF10	-1.22716	7.06578	0
RP11-469M7.1	-1.2264	1.05298	5.45632e-09
NCKAP1	-1.22591	7.32839	0
KIAA1199	-1.22518	0.311697	2.91874e-05
TM6SF1	-1.22366	2.39882	4.26784e-22
FBXO5	-1.22341	6.02968	7.08626e-259
RHEBP1	-1.22309	2.76637	4.76294e-06
MYO6	-1.22196	5.60126	3.43869e-204
NUDT11	-1.22154	4.87016	2.19094e-163
VDAC1	-1.21922	7.76449	0
SCD	-1.21494	9.86217	0
TGFBR2	-1.21494	3.04676	5.81325e-31
RPS23P8	-1.21404	8.06641	7.52115e-90
ATP5G3	-1.21102	7.38212	8.70433e-268
ULK2	-1.2108	3.44903	1.67894e-44
CHORDC1	-1.20866	6.7776	0
TBX1	-1.2079	4.27847	9.66352e-59
LRRC4	-1.20735	1.54056	8.29347e-13
PAX3	-1.20715	3.10388	3.20454e-32
CENPV	-1.20682	6.01333	1.22745e-220
SPC25	-1.20671	4.58118	7.48314e-117
SGMS2	-1.20653	4.61657	8.06487e-145
CPS1	-1.20589	5.63253	1.29305e-175
MZT1	-1.20548	6.61431	1.19755200426539e-312
TNFRSF19	-1.20533	2.93401	7.4637e-25
TARSL2	-1.20379	4.74567	1.15199e-121
NEK7	-1.20334	5.75931	6.13718e-225
SLC22A5	-1.20287	4.08054	1.47742e-84
RAB11FIP2	-1.19969	5.38185	1.23449e-146
PDE12	-1.19779	6.248	0
CACNB4	-1.19606	3.95854	1.16311e-56
AL161626.1	-1.19561	1.13656	4.88198e-06
PFDN4	-1.19538	4.4861	7.31784e-88
KPNA5	-1.19491	5.36727	1.31851e-158
CTD-2396E7.10	-1.19488	0.556269	0.00484863
BCAS4	-1.1946	1.67231	6.81284e-16
EEF1A1P13	-1.1941	1.07633	1.67751e-09
CTA-989H11.1	-1.19181	-0.55786	0.00509329
MRPL30	-1.19114	5.36353	8.51863e-94
PRDX3	-1.19056	8.16938	0
RP3-468K18.6	-1.19032	0.279599	3.1179e-05
SEMA3C	-1.18794	4.66847	7.49618e-107
SHPRH	-1.18778	5.90278	1.64095e-268
TWSG1	-1.18722	5.07043	2.51259e-129
MMS22L	-1.18715	6.11115	6.33482e-238
TIMM21	-1.18667	4.78647	8.49098e-109
AS3MT	-1.18628	2.80801	5.36071e-19
CRTC3	-1.18502	5.08908	2.64304e-197
AC005786.7	-1.18307	1.71112	4.20818e-05
C6orf57	-1.18297	1.99625	2.12239e-11
SDCCAG8	-1.18272	3.88904	9.60294e-72
FLT3	-1.1785	-0.322833	0.000118013
NSMAF	-1.1774	4.17615	9.33464e-74
ZNF319	-1.17722	2.54345	1.10698e-27
ZMYM2	-1.17555	6.0825	2.51029e-255
SCOC	-1.17553	6.07565	8.45084e-172
TC2N	-1.17407	4.28502	1.08775e-81
NUP133	-1.17258	7.84647	0
SPAG1	-1.17165	3.09308	8.18293e-41
HSPE1	-1.17164	7.23921	8.35153e-236
ZBTB41	-1.17049	4.99022	3.53717e-141
EEF1A1P6	-1.16921	1.70016	1.05439e-05
AHRR	-1.16843	3.77994	2.26972e-72
SPECC1L-ADORA2A	-1.16823	2.64004	5.06446e-10
GOT2P2	-1.16666	0.835586	3.81117e-10
ACADL	-1.16653	2.21307	1.59901e-18
SGTB	-1.16614	4.73251	1.03201e-116
CAMKK1	-1.16582	4.1589	3.68423e-60
PREP	-1.16571	5.35136	5.5398e-159
RRP15	-1.16566	6.54459	0
SP3	-1.16534	6.56788	6.43919e-261
C2orf72	-1.1652	2.2128	4.61402e-17
AMER1	-1.16338	4.62704	1.41037e-92
NCOA7	-1.16198	4.33938	1.21716e-117
KIAA1715	-1.16157	6.06607	6.23535e-257
THEM4	-1.16128	4.26584	6.32612e-126
RARS2	-1.1597	4.85339	1.57896e-132
MTERFD1	-1.15924	4.14629	6.14328e-83
DUSP2	-1.15903	0.38877	9.42655e-07
HDGFRP3	-1.15892	5.85271	1.16487e-198
URB2	-1.15884	6.50097	2.37084e-302
UBA2	-1.15791	7.79026	0
LZTS1	-1.15785	0.409472	7.62427e-08
ADNP2	-1.15739	5.68591	1.05904e-172
PLD6	-1.15689	3.93759	7.11794e-85
AC015987.2	-1.15643	2.58495	0.0035057
NFE2L2	-1.15634	5.77759	8.46516e-129
FAM120B	-1.15627	5.25454	5.87004e-138
AC009299.3	-1.15506	0.49118	8.08572e-07
WDR7	-1.15504	4.55433	1.36939e-119
CYFIP2	-1.15438	5.75271	1.04153e-182
SMAD3	-1.15413	4.77568	1.5849e-92
COPS8	-1.15393	6.34974	0
SHOC2	-1.1539	5.79988	6.17744e-196
APPL1	-1.15369	6.72236	0
CCSER2	-1.15292	4.88352	2.40376e-94
KHDC1	-1.15279	-0.334949	8.27988e-05
SNX3	-1.15252	6.1717	4.15935e-297
GNG10	-1.15221	4.94011	7.83515e-42
ACSL1	-1.15141	4.62229	1.68965e-91
HSPG2	-1.1514	2.84519	8.00386e-29
HSD17B12	-1.15098	6.43077	9.81555e-270
ZC3H15	-1.15002	7.12088	4.77294e-268
MCM9	-1.14991	4.98012	2.33302e-108
CTD-2173L22.4	-1.14955	1.86424	1.61729e-05
FOXO3	-1.14936	6.49042	6.31136e-295
ILKAP	-1.14892	4.94786	3.8629e-131
TTC33	-1.14838	3.9551	5.98048e-55
PDPN	-1.14765	4.20579	1.57802e-98
AC012065.7	-1.14758	0.705889	3.2176e-05
RP1-241P17.4	-1.14757	1.89057	1.1511e-05
AGPS	-1.14554	6.92741	1.21540148876947e-321
RND3	-1.14393	5.05931	1.04894e-123
MALT1	-1.14363	4.17587	2.11843e-65
LRRC3	-1.14177	2.67559	3.17363e-20
CYB5A	-1.14163	4.64702	5.65711e-72
FKBP7	-1.14073	4.1208	2.06029e-54
GTF3A	-1.14059	6.42716	0
LOXL1-AS1	-1.14035	2.24289	1.47415e-21
PRRX1	-1.14021	2.69067	2.54833e-28
GYG1P3	-1.13992	0.208471	4.23899e-06
SDE2	-1.13835	6.60948	1.70389e-203
EVC	-1.13763	3.95447	6.72399e-63
RP11-425L10.1	-1.13688	7.07318	6.52025e-115
RWDD1	-1.13684	5.48286	1.27502e-190
MRPL3P1	-1.1362	3.22281	3.83732e-44
HHIP	-1.136	2.0258	9.47504e-17
C7orf73	-1.13572	5.60048	2.67356e-167
RP11-296P7.4	-1.1348	-0.256757	0.00031492
MAP2K4P1	-1.13431	1.29578	1.08514e-11
SEC11C	-1.13346	4.98746	2.8428e-152
TSNAX	-1.13222	6.84846	8.79136e-201
DTX4	-1.13214	-0.00794821	0.00481341
ATIC	-1.13168	7.44057	9.53254e-269
RPF2	-1.1312	6.23251	1.30829e-202
RAB32	-1.1292	2.60196	9.45343e-24
RP11-498C9.2	-1.12904	1.82846	0.000828105
BZW1P2	-1.12855	4.23767	2.80723e-20
SYPL1	-1.12838	5.50136	3.5926e-135
NEBL	-1.12777	4.4829	2.94391e-134
SFT2D1	-1.12776	5.15762	5.53389e-152
PDCD2	-1.12685	6.53223	0
CCNT2	-1.12531	5.96313	8.53801e-140
PLAGL1	-1.1246	5.59601	1.67274e-117
AL139385.1	-1.12459	1.62112	3.15291e-05
SUMO1	-1.12376	7.21589	8.68184e-279
WDSUB1	-1.12149	3.009	2.28835e-32
CHST3	-1.1209	3.77934	3.82891e-64
SRI	-1.12051	5.80674	1.3189e-208
EIF4E	-1.11972	5.79652	2.70435e-141
LNX1	-1.11904	1.04447	3.4628e-08
RRM2B	-1.11888	5.11849	1.51126e-131
KCNK1	-1.11844	2.67455	1.28336e-22
RNF217	-1.11805	4.54166	1.82574e-120
CCND2	-1.11733	6.75049	8.29443e-278
43529	-1.11687	5.67567	1.04779e-158
AASDHPPT	-1.11531	6.70184	2.04969e-255
DBF4P1	-1.11492	1.22031	3.46633e-06
NHLH2	-1.11491	2.11005	4.147e-15
C1orf198	-1.11428	6.04181	1.64514e-153
CD164	-1.11191	7.53655	9.62024862956242e-319
SRPK1	-1.1097	7.64559	0
DOCK7	-1.10833	6.05784	1.34762e-217
GDAP1	-1.10717	4.71742	5.93075e-97
ATAD1	-1.10695	6.32027	4.27964e-224
SLMO2	-1.1064	6.94592	7.9335e-262
BBS5	-1.10611	2.94365	7.15004e-31
DNAJC25	-1.10564	4.8113	1.0699e-65
GBAS	-1.10385	6.14076	1.05974e-188
PRPF40A	-1.10332	8.0372	0
FERMT1	-1.10319	2.16821	3.38163e-15
NT5DC1	-1.10224	5.38562	2.40955e-83
CHAC1	-1.1005	2.72904	1.13536e-17
WHAMMP2	-1.10011	1.04212	4.48666e-08
TUBE1	-1.09924	4.77352	1.75662e-70
GLRX3	-1.09786	6.55316	9.27066e-238
RNASET2	-1.09745	3.89636	4.96611e-62
LINC00909	-1.09725	3.04708	2.65419e-25
ATG5	-1.09718	4.74013	4.61618e-94
NUS1	-1.0971	7.17626	0
FAM72A	-1.09633	5.13872	3.96035e-55
HSPH1	-1.09627	7.80236	0
CAPG	-1.0941	1.0165	7.84453e-11
LATS2	-1.09395	3.51463	3.39488e-42
CASP8AP2	-1.09362	6.04685	2.71037e-236
SLC16A10	-1.09354	4.75087	1.03637e-98
VTA1	-1.09317	6.21065	8.15084e-195
DOPEY1	-1.09302	5.05342	8.6923e-129
RP11-29G8.3	-1.09283	-0.0315414	0.00321257
RP11-35G9.3	-1.0922	2.28218	3.16805e-13
CTD-2008A1.2	-1.09194	3.49568	2.5373e-26
PSPC1	-1.09145	5.68607	1.94093e-118
PFN1P1	-1.09111	-0.431717	0.00198596
FAM35DP	-1.09031	0.739242	1.24941e-05
XRCC5	-1.08951	9.05534	0
ROBO2	-1.0892	3.24985	2.02673e-35
TAF1A	-1.08896	3.85956	6.66721e-47
FARSB	-1.08856	6.60756	4.76173509320407e-312
LINGO1	-1.08781	3.74854	1.39998e-58
ARMC10P1	-1.08721	1.06927	1.2719e-08
RAP2C	-1.0848	5.96897	1.33476e-234
DTWD2	-1.0848	4.52897	1.06488e-85
GAREML	-1.08395	3.01998	8.41305e-30
LPCAT1	-1.08349	6.44703	0
XXbac-BPG252P9.9	-1.08316	5.37774	1.38996e-57
PCGF7P	-1.08308	1.51642	4.74372e-11
STMN3	-1.08294	4.93002	1.97049e-125
AMOT	-1.08254	8.22183	0
SAMD5	-1.08244	3.56969	1.06511e-45
RP11-181C21.4	-1.08102	2.47494	2.48657e-14
TTLL4	-1.08076	6.19462	3.21654e-208
PLEKHG1	-1.08054	1.89103	1.59607e-20
GALNT11	-1.08017	5.52248	3.88729e-181
HDAC2	-1.08005	7.90847	0
STAG1	-1.07956	6.28129	1.34568e-235
ARMC2	-1.07878	1.00348	2.02959e-10
PTPLAD1	-1.07633	7.95922	1.22703e-257
SLC5A3	-1.07614	6.39852	5.01043e-103
RP11-171I2.5	-1.07571	-0.412998	0.00217217
SSB	-1.07562	8.30998	1.86465e-239
TOMM34	-1.07528	5.55756	5.36908e-172
QRSL1	-1.075	5.00868	1.76816e-105
GSTA4	-1.07397	4.55223	1.90244e-70
HDAC9	-1.0731	0.885413	1.8703e-05
SH3BP4	-1.07271	4.60294	1.90567e-102
MDN1	-1.07267	7.67746	9.36084e-155
KIF11	-1.07229	7.63018	0
FIG4	-1.07193	4.49057	6.10821e-86
GMFB	-1.07179	6.76542	3.55762e-253
ZNF516	-1.07155	4.92841	1.41485e-89
GPLD1	-1.07141	2.35678	6.1756e-19
43525	-1.07103	6.19495	8.58078e-190
CDC73	-1.06941	6.23187	2.48828e-210
SQLE	-1.06855	7.10712	3.97923e-276
CBX5	-1.06842	8.69024	2.92625e-227
KCNRG	-1.06828	0.322476	6.8074e-05
KLHL23	-1.06823	6.35258	2.40222e-297
SOD1	-1.06811	7.60092	7.88962256712348e-313
MAD2L1	-1.06801	7.15796	0
DGCR5	-1.0675	1.85758	3.41949e-15
HLA-DPA1	-1.06717	2.01375	1.24539e-13
HSPA12A	-1.06654	4.77704	6.08646e-136
TIPRL	-1.06577	5.82657	1.02625e-185
AMD1	-1.06567	7.89076	3.56959e-248
TXNL4A	-1.06511	5.89627	1.37348e-134
WRB	-1.06318	5.51881	4.82808e-142
APIP	-1.06259	4.93288	1.09718e-119
TMEM194B	-1.0621	3.1629	4.66081e-26
ALDH18A1	-1.06126	7.45784	0
TLE4	-1.06103	6.94394	7.73892e-234
SEC63P1	-1.06075	2.52808	1.57286e-09
TCF4	-1.06018	5.16337	1.21418e-98
CNIH4	-1.05948	6.12022	1.7923e-152
TMED7	-1.0594	6.37211	1.23444e-209
KIF14	-1.0592	6.41153	1.12453e-232
CTD-3025N20.3	-1.059	-0.104274	0.00322983
MTPN	-1.05829	8.06112	0
AJ271736.10	-1.05788	0.387006	0.0356873
NECAB1	-1.05763	2.88848	3.96004e-25
OCA2	-1.05705	1.45001	2.40327e-10
TCP1	-1.05572	8.6204	2.74421e-264
NPIPA3	-1.0548	0.739091	0.0152997
PRKAR1B	-1.05326	3.52827	1.1018e-47
SATB2	-1.05155	5.80703	6.07145e-193
RHOU	-1.04947	4.59264	8.10999e-91
AC026271.5	-1.04868	2.90039	7.48696e-14
GPR125	-1.04857	4.96724	4.8604e-107
CMTM4	-1.04851	6.23305	1.88698e-197
ACAT2	-1.0485	6.43531	7.789e-209
BIN1	-1.04824	3.89533	2.55805e-47
TADA1	-1.04705	4.9676	3.39294e-87
ZNF407	-1.04691	3.53798	7.41778e-34
KIAA0895	-1.04672	4.64663	6.38834e-130
AIDA	-1.04584	6.21073	4.12562e-158
TGDS	-1.04574	4.97854	2.72491e-124
PHF2	-1.04556	5.28883	8.46336e-79
STARD7	-1.04537	8.25163	0
RBMS1	-1.04508	5.7702	2.4569e-153
RP6-145B8.3	-1.04498	1.15944	4.88416e-07
IFIT5	-1.04462	3.83321	3.78211e-54
TMEM30A	-1.04431	6.3433	1.38137e-243
SEC63	-1.04379	6.97741	1.62153e-293
EIF2AK2	-1.04308	6.41833	1.01697e-263
SMARCAL1	-1.0426	4.91948	8.78134e-127
ZNF204P	-1.04254	4.50972	2.80345e-81
ACBD3	-1.04215	6.99389	1.19468100318449e-310
PHLPP1	-1.04108	4.68983	2.8181e-99
ERCC6	-1.0408	4.45907	1.67855e-72
CTD-2116N17.1	-1.03988	0.0535138	0.0217264
ZADH2	-1.03971	5.8758	4.23121e-152
XXbac-B562F10.11	-1.03877	1.11095	2.9709e-08
CHST8	-1.03853	0.359309	0.000525188
WDR61	-1.03846	5.90196	3.40375e-181
ITGB8	-1.03833	0.0687623	0.000444314
ZNF236	-1.0378	4.10894	2.69271e-51
DYNC1I2P1	-1.03689	3.35163	6.77934e-37
EPRS	-1.03686	8.9556	6.12641400843146e-322
CUL3	-1.03569	6.79514	1.55403e-301
OTUD6B	-1.0351	5.05241	7.71951e-131
FMNL2	-1.035	5.71463	1.54184e-153
G2E3	-1.03389	5.91805	5.6284e-187
CTNNBIP1	-1.03372	3.56065	9.48386e-56
NFYA	-1.03369	5.9506	6.33602e-168
RP1-232L22__B.1	-1.03346	1.32624	1.08539e-08
PARP16	-1.03332	3.29683	2.03189e-43
RP11-33O4.1	-1.03319	0.303571	0.000193393
GTF2H5	-1.03263	4.84145	2.29338e-91
RP11-47K11.2	-1.0324	0.475574	1.54025e-05
ASNSP1	-1.03234	1.36194	6.03725e-08
PARD6G	-1.03207	3.34057	3.28007e-35
RP11-137H2.6	-1.03173	2.08825	2.91185e-20
NSMF	-1.03129	5.93949	1.40376e-109
LRRFIP1	-1.03087	6.45358	1.99088e-283
PEX3	-1.02931	4.83427	6.61359e-112
KATNA1	-1.02903	4.64317	6.26959e-76
ETS2	-1.02893	4.5702	1.47818e-82
AHI1	-1.02831	4.61308	1.18106e-73
AC104651.1	-1.02809	2.05585	1.92585e-18
HPGD	-1.0277	1.44987	7.26668e-11
CCDC144B	-1.02767	0.112502	0.000980294
FASTKD1	-1.02713	5.71637	7.04181e-170
WTIP	-1.02712	1.81477	1.21442e-11
EIF3EP1	-1.0265	2.68879	4.2919e-13
TAB3	-1.02644	5.18616	3.36991e-113
SMOX	-1.02626	1.92307	1.93791e-14
TCEA1	-1.02596	6.86815	2.88443e-188
NAMPT	-1.02594	6.49375	8.59469e-173
ASNS	-1.02582	7.37422	2.12108e-233
SMAP1	-1.02578	5.24287	4.52537e-127
RP5-1112D6.4	-1.02531	0.676219	6.27955e-07
OSTM1	-1.02468	4.52614	6.39237e-68
PDK3	-1.02432	3.30223	2.63604e-37
SLC35A3	-1.02417	4.9037	1.05001e-85
ETAA1	-1.02393	4.81723	9.27229e-85
RAB4A	-1.02376	6.00967	2.44411e-207
RIPPLY2	-1.02374	0.349396	4.13071e-06
SERPINE2	-1.02333	4.42272	5.2185e-70
PPATP1	-1.02293	-0.390388	0.00537524
HDAC4	-1.02288	3.71357	2.52268e-37
PSEN2	-1.02286	4.60382	1.76339e-95
TOR3A	-1.02285	5.37555	4.92822e-111
NOC3L	-1.02255	6.5117	1.2806e-269
C1QBP	-1.02126	8.56894	7.00276e-285
LAYN	-1.02075	3.25725	1.26355e-28
TRUB1	-1.02019	6.00437	2.34624e-243
NADK2	-1.01988	5.23137	7.25457e-126
GTF2H2B	-1.01975	5.65847	4.4447e-63
MMADHC	-1.01825	6.587	1.6455e-207
ASF1A	-1.01817	5.18553	2.58232e-85
CUL1	-1.01773	7.07505	5.90956e-307
STK38L	-1.01772	5.58478	5.08421e-144
LMBR1	-1.01725	6.51584	3.14174e-284
CDKL2	-1.01605	1.57297	3.29763e-10
RGPD1	-1.01604	-0.302269	0.0075141
ANKRD18EP	-1.01559	2.77125	8.29087e-17
RP11-506M13.3	-1.01437	1.97131	2.25978e-13
RP11-572P18.1	-1.01423	7.71027	1.20141e-185
TOMM20	-1.01402	9.26562	0
GPD2	-1.01402	5.62224	3.50566e-132
PPIF	-1.01376	7.22489	5.69768e-305
EGLN1	-1.01367	6.58506	8.02668e-233
SLC30A5	-1.01357	5.96716	5.26136e-240
SMPD2	-1.01353	2.32195	7.83539e-22
AC097662.2	-1.01353	-0.176434	0.00550388
DEPDC1B	-1.01313	5.25447	2.79791e-131
SNX7	-1.01297	4.31436	1.70324e-62
BMPR1A	-1.01278	5.38492	1.65726e-126
MICU3	-1.01015	2.43921	1.22112e-18
HJURP	-1.00949	5.60736	9.05629e-157
PARD3B	-1.00898	3.07892	5.72734e-30
RABEPK	-1.00887	4.8808	4.16312e-100
RP11-73M18.6	-1.00862	-0.0705242	0.000805918
VILL	-1.00851	1.96176	3.99276e-10
MLLT4	-1.00762	7.23713	8.78128e-281
HIGD1A	-1.00761	7.08152	1.2092e-264
CTD-2302E22.3	-1.0069	2.99426	1.47779e-11
PPIL4	-1.00597	5.78771	3.91192e-141
AC093616.4	-1.00553	2.64784	3.0747e-07
PER2	-1.00548	3.22157	4.50805e-33
C1D	-1.00518	4.39236	5.34219e-49
MIR4458HG	-1.00498	2.23346	2.26283e-09
IMP4	-1.00496	6.05464	1.28774e-162
BCL6B	-1.00269	3.64598	1.21091e-50
MTO1	-1.00153	5.11687	2.0407e-156
RP11-98I9.4	-1.00147	2.50612	7.73639e-17
DCK	-1.00092	4.97783	3.36831e-78
RP1-151F17.2	-1.0005	3.05253	6.7558e-16
RP11-1100L3.7	-1.00047	1.65472	0.00237138
HK2	-1.0003	6.07139	4.51687e-187
EXO1	-1.00003	7.18289	3.26887e-276
C2orf69	-0.999272	4.93864	3.08682e-81
NEK4	-0.999049	6.03759	1.69594e-223
FAM3C	-0.998621	5.54944	1.19606e-112
GCA	-0.998259	4.26083	1.5318e-58
KDELC2	-0.998	6.53596	4.16323e-276
SH3BGRL2	-0.996794	4.82054	1.12691e-62
CCNB1	-0.996637	7.38767	2.04134e-297
TMEM167A	-0.995178	6.98716	6.39442e-220
CTD-2303H24.2	-0.994929	0.900552	0.00111289
SNUPN	-0.993482	4.77639	1.1344e-66
KIAA1549	-0.993131	5.15387	4.58219e-101
ZC3H7B	-0.992595	6.27779	3.84186e-176
MMAA	-0.992571	1.81909	2.00003e-12
GPR180	-0.992469	6.25484	3.30287e-203
TMEM182	-0.991881	2.15654	4.0245e-10
GHITM	-0.991609	7.72826	7.7758e-266
PSMA1	-0.98924	6.9148	8.70145e-278
DESI2	-0.989096	7.44451	5.16266e-268
RP11-35G9.5	-0.988868	0.82138	9.24596e-06
TANC1	-0.988628	5.76782	6.93312e-124
ASNSD1	-0.988566	6.53275	1.03541e-184
INPP4A	-0.98831	5.72989	1.07617e-89
GOPC	-0.987961	6.23487	2.17659e-206
ATP8A1	-0.987632	4.93963	8.51728e-102
MBTPS2	-0.987406	5.57878	1.72365e-143
FBXW4P1	-0.987177	0.028802	0.000112877
ZMYM5	-0.987177	3.03952	1.4297e-22
GLUD1	-0.986843	7.32438	2.82987e-231
C1orf132	-0.986263	0.224541	0.000243226
SNX4	-0.985512	5.45219	2.94338e-157
ELOVL7	-0.985295	3.67587	7.56762e-37
CA2	-0.985051	6.73686	7.56894e-306
THAP4	-0.985	5.48302	5.60237e-115
SLC37A1	-0.984891	1.6621	1.99449e-10
IPO8P1	-0.984474	1.10105	1.7979e-08
CALCB	-0.984035	3.392	4.2202e-33
BMPR1APS1	-0.983946	1.72778	1.83683e-08
UCHL5	-0.983128	7.07238	2.18932e-259
PHKA1P1	-0.982599	1.29354	4.05727e-10
LPIN1	-0.982146	4.13721	1.74644e-54
NIF3L1	-0.981771	5.41958	7.99757e-132
AC016725.4	-0.980976	0.669774	1.57567e-05
GPR27	-0.98092	4.4093	9.49521e-88
PIGX	-0.978916	4.28265	1.674e-80
LDHAP7	-0.97864	2.6375	1.4677e-25
MYB	-0.978527	2.31305	8.11996e-18
IARS	-0.977416	8.93225	0
GDF7	-0.976958	1.70419	1.32277e-10
MAGEA2	-0.975528	-0.264502	0.000325089
R3HDM1	-0.975054	6.39443	5.67789e-188
SETP14	-0.974775	1.89778	1.26101e-11
HAT1	-0.973356	6.80338	1.92901e-192
TTN	-0.972806	4.50928	4.15379e-40
POMP	-0.971984	6.49497	7.46675e-212
SHISA2	-0.971599	2.83244	1.61651e-31
AKT1	-0.971545	6.02514	7.57164e-127
CMTM6	-0.971482	7.02151	2.51641e-223
CHML	-0.970538	7.35336	6.40069e-181
RWDD2A	-0.970408	3.07314	5.11935e-30
ALS2	-0.97036	5.62878	4.0589e-163
METTL10	-0.969237	3.70167	2.84585e-33
PHKA1	-0.968863	5.44683	5.54398e-147
CTNNAL1	-0.968429	6.0192	1.70123e-114
KCNQ5	-0.968168	3.59245	1.8925e-40
RP1-305B16.3	-0.968136	0.897623	1.80193e-05
COBL	-0.967586	4.17969	8.75235e-60
RPGRIP1L	-0.967002	4.65385	3.69843e-67
AC008753.3	-0.966845	-0.104373	0.032219
LARP4P	-0.966531	0.669653	1.95295e-07
C1orf131	-0.966524	5.4156	8.14541e-136
KDM3B	-0.965308	7.21614	1.90327e-264
LARP6	-0.96521	3.61689	8.00455e-34
NCL	-0.965066	10.5759	2.25086e-304
XPOT	-0.964859	8.18434	9.10783e-256
TWISTNB	-0.964144	6.30204	9.04073e-215
SLCO4A1	-0.963659	2.88702	1.29404e-20
ZNF275	-0.9632	5.48002	5.09669e-137
PRKRA	-0.963074	5.37581	6.32612e-126
ATXN10	-0.962972	6.86534	4.74855e-241
WARS2	-0.96129	5.04999	5.12817e-111
HSPA9	-0.959848	9.02828	0
ORC4	-0.958984	5.78865	8.76847e-110
CXCL16	-0.958942	2.98873	1.52705e-20
RPL5P23	-0.958852	4.74994	1.93592e-20
EIF5	-0.958764	8.22121	2.30593e-280
FDX1	-0.958513	4.58161	3.2406e-68
GCLM	-0.958507	5.53988	5.03238e-120
NME2P1	-0.958109	-0.167436	0.00372462
RP11-296I10.6	-0.957887	2.96957	9.03578e-16
RP11-305B6.1	-0.957834	0.0951196	0.00339377
ALDH2	-0.957744	4.94953	3.45521e-80
DNAH14	-0.9577	5.03611	2.28352e-68
CDCA7	-0.957692	7.06737	6.66738e-185
HUNK	-0.957632	3.39161	2.71587e-32
USP51	-0.956694	2.32132	7.30341e-12
ARIH1	-0.956455	6.63985	3.82725e-187
DHX29	-0.956202	5.98573	8.37982e-181
C10orf32-ASMT	-0.955377	1.51807	0.0259771
AK3	-0.954936	4.86363	4.47659e-63
AGFG1	-0.954516	6.38507	2.43606e-181
ALDH9A1	-0.954037	6.55084	2.84117e-128
CD55	-0.953721	5.26628	1.93003e-131
RP11-550F7.1	-0.953673	0.581087	4.1599e-05
KIAA1009	-0.953659	4.16783	2.29587e-74
HCG25	-0.953641	1.64164	5.88159e-08
GALNT7	-0.952764	5.46362	4.35621e-127
EIF2S2P4	-0.952447	4.63304	4.64819e-87
CHAF1B	-0.95211	5.91342	6.45021e-134
CTD-2611K5.5	-0.952053	-0.00919738	0.00385123
LYRM7	-0.951501	6.19641	1.55506e-119
RP11-396K3.1	-0.951433	6.03395	4.07445e-36
PITRM1	-0.951368	6.91668	5.10979e-236
ZNF292	-0.950579	5.64055	1.79329e-89
WTAP	-0.950463	6.7132	2.48943e-270
ANO5	-0.950412	4.59806	1.95971e-95
MAP4K4	-0.950027	7.1599	3.12299e-194
CAPZA2	-0.949918	6.27408	8.70483e-162
SHISA3	-0.949532	1.20643	1.65133e-08
DYNC1H1	-0.949449	9.00949	1.80939e-152
FAM115A	-0.948964	6.90712	1.70246e-247
GNL3	-0.948834	8.19926	3.7894e-234
TMLHE	-0.948785	4.08102	1.30351e-43
CTD-3093M3.1	-0.948077	-0.0183517	0.000739832
TTC26	-0.947363	5.12851	2.23275e-119
LRRC58	-0.946839	7.10831	6.82079e-267
MRPS9	-0.946715	5.8811	6.91871e-110
RP11-498P14.3	-0.946228	1.60092	0.00029297
CD109	-0.946185	4.06057	3.0993e-49
GPR63	-0.945781	3.86358	5.33893e-50
KNSTRN	-0.945555	5.30523	2.0343e-123
PANK1	-0.945537	4.3119	4.01106e-58
SCRN3	-0.945422	4.87086	1.562e-89
SLC4A3	-0.945236	0.901747	3.10531e-07
CASP3	-0.944866	4.98432	3.16681e-69
RP11-265N6.1	-0.944537	0.976749	0.000735654
KLHL42	-0.944184	4.96457	4.48389e-114
MKI67	-0.944043	8.9754	1.23132e-213
PIKFYVE	-0.9439	5.96207	4.65582e-174
PSMC1	-0.943379	6.60223	4.60276e-78
PLEKHA3	-0.943036	4.17003	2.20171e-52
HNRNPKP2	-0.942959	0.939287	2.48187e-05
TRIP12	-0.942361	7.91265	4.07214e-248
ARHGAP19	-0.942341	6.31857	3.99415e-112
EPHA4	-0.942058	4.78253	1.72099e-78
PPP4R4	-0.942037	2.55558	1.50115e-23
CTRL	-0.941868	0.0283943	0.00091894
MTX2	-0.941758	5.25969	7.32445e-90
SRFBP1	-0.941618	4.20761	1.49303e-44
SREK1IP1	-0.941499	6.03896	1.05288e-138
HNRNPA3	-0.940534	9.66999	1.10248e-234
POLR1D	-0.940491	6.33026	3.29012e-147
TSPYL1	-0.939141	7.79955	6.14649e-274
DENND6A	-0.938186	5.90587	6.52977e-158
FBXO36	-0.938085	0.751192	6.83089e-05
CACYBP	-0.938025	7.64566	1.26472e-174
RP11-46A10.4	-0.937926	0.0805994	0.00884774
PRSS35	-0.937799	0.968164	4.7933e-07
ABHD17C	-0.937424	4.24893	3.7262e-57
AMMECR1L	-0.937354	5.69843	2.06013e-95
PPIL3	-0.937008	4.67503	2.77827e-68
PARVA	-0.936971	4.14307	6.01391e-68
HBS1L	-0.93682	6.92813	5.66174e-234
ESRP2	-0.936731	4.13216	3.10416e-63
NDUFS1	-0.936354	7.30925	1.14045e-233
CEP55	-0.935968	5.92878	2.80577e-93
DYNC1I2	-0.935862	6.07665	4.16164e-199
CDK1	-0.935842	7.36429	6.16055e-197
ETFA	-0.935637	7.06191	1.92865e-186
GTDC1	-0.935633	3.06211	7.60269e-18
SLC35B4	-0.935588	6.76117	2.84433e-254
NHEJ1	-0.935508	4.28732	1.9301e-38
GIGYF2	-0.934143	6.90817	6.12162e-195
OR7E38P	-0.93361	2.27384	4.8369e-11
SLC6A8	-0.933343	6.4352	3.95672e-126
SPTSSA	-0.933238	4.90167	5.90809e-91
FAM102B	-0.932935	5.06719	8.50007e-121
SEPN1	-0.932924	6.2943	2.92641e-183
WDR75	-0.932765	6.5661	1.95984e-205
TDRP	-0.932647	0.875602	0.000430158
KCNH2	-0.930806	1.59971	3.23694e-08
MRPL18	-0.930622	6.13831	4.60947e-187
PLGRKT	-0.930511	2.19481	8.74161e-14
SLC9B2	-0.930075	3.50523	5.47853e-32
NPAS2	-0.929613	2.43064	2.95134e-15
PRTG	-0.929562	4.81194	1.17436e-46
PFKL	-0.929502	6.395	1.14799e-142
RP11-345J4.8	-0.92898	3.21404	4.88694e-08
NCAPH	-0.928709	6.62318	4.30821e-181
OPA1	-0.928452	6.63607	3.15688e-219
CHDH	-0.928011	5.13757	2.10329e-93
AC009065.1	-0.926992	3.38666	1.52766e-15
ACO1	-0.926932	5.55336	1.35572e-183
FAT1	-0.926469	6.68154	7.62284e-140
PUS7	-0.926464	5.83784	2.36946e-163
ANKMY1	-0.926369	3.35165	6.26533e-23
COMMD8	-0.92622	3.86554	3.39309e-36
INSM1	-0.92603	2.22456	2.83788e-12
SPOPL	-0.925498	4.65646	1.63789e-42
SERTAD4	-0.925107	4.09364	5.90609e-40
PDCD11	-0.923358	7.59278	1.1299e-273
NEK6	-0.923081	4.61598	2.16197e-90
KIAA1586	-0.922841	4.94978	2.68885e-46
ACTR3P2	-0.922775	1.04494	7.28718e-07
BARD1	-0.922641	5.14009	1.90118e-88
SCAPER	-0.922531	4.00769	8.87792e-53
ENAH	-0.92218	8.6165	4.24483e-257
FTH1P7	-0.921784	2.36287	7.16786e-06
COPS2	-0.92093	6.74204	4.95884e-193
HNRNPA1P59	-0.920641	-0.230637	0.00178317
KIAA0368	-0.920582	7.24446	3.12774e-192
SPATS2L	-0.9205	4.86843	2.2499e-86
C9orf91	-0.920338	4.01199	1.99393e-53
LHX8	-0.920235	0.729698	3.30732e-07
CWC22	-0.920012	5.7884	3.3271e-129
FNBP1	-0.919997	4.9328	2.17762e-88
FBXO44	-0.919814	3.0205	1.05872e-26
GLI2	-0.919434	3.28612	1.31512e-26
NEK2	-0.918213	5.71147	6.09527e-124
HSP90AB1	-0.917865	10.6602	1.79583e-292
CTD-2369P2.12	-0.917585	4.79616	3.45493e-16
IREB2	-0.917061	7.63294	8.57811e-205
TOP2B	-0.917051	8.16172	2.03816e-259
ISPD	-0.917031	-0.373485	0.00369294
SSPN	-0.917027	1.3482	2.35888e-08
SEC23IP	-0.916961	6.83912	8.97467e-243
RP11-348F1.2	-0.91676	-0.318088	0.00433397
LMBRD1	-0.916559	4.08096	9.63537e-45
RP11-53M11.2	-0.916437	0.564899	5.0394e-05
HMGN3	-0.916248	6.09658	1.43729e-150
ARF1	-0.916178	9.16553	1.26946008067762e-310
NHSL1	-0.91568	4.40703	1.30058e-73
RAB11A	-0.915257	7.23891	1.09325e-228
FAM98B	-0.91496	5.71384	7.93436e-82
UNC50	-0.91413	4.48876	5.42233e-64
UTP20	-0.914062	6.87629	2.46049e-197
ZNF318	-0.913899	6.11624	6.93393e-147
AC034102.1	-0.913763	3.62978	1.03892e-07
CENPF	-0.913558	8.78727	9.20718e-170
TIRAP	-0.913436	2.89332	2.06759e-22
PAK2	-0.913178	6.33048	4.40328e-141
RPS4XP22	-0.913082	4.14254	9.73151e-38
MCMBP	-0.912429	7.49021	2.04716e-219
SSFA2	-0.912248	6.21202	1.41455e-167
PRDX6	-0.911701	8.03822	1.28796e-214
GPR161	-0.910873	3.17925	1.01096e-16
PSMD1	-0.910681	7.56286	2.03133e-246
RP3-497J21.1	-0.910348	1.14962	8.50333e-06
OSBPL6	-0.910292	5.1458	2.83856e-102
AKAP7	-0.910187	2.62298	7.58303e-14
MPHOSPH8	-0.909953	5.59628	1.76878e-90
PSMD6	-0.909758	7.07068	2.46383e-214
ACAT1	-0.909538	6.5553	6.9744e-145
SCARNA15	-0.909222	4.47292	1.12771e-24
POLR3G	-0.909157	5.09867	7.80581e-92
TTF2	-0.908844	6.70566	3.80135e-206
ZBBX	-0.90856	-0.598026	0.0266254
FGF9	-0.908298	2.35088	2.01509e-14
UBBP4	-0.908196	0.252745	0.000538506
EEF1A1P1	-0.906768	1.31117	6.85659e-06
XPO5	-0.906673	7.60789	4.64942e-224
FHL2	-0.906417	3.74474	2.18713e-41
43710	-0.905406	8.82755	1.98401e-288
RP2	-0.905267	4.27132	3.9354e-51
KIAA1244	-0.905256	4.19237	6.18853e-29
SIM2	-0.905083	4.114	8.34489e-55
KIAA1919	-0.904475	3.79891	2.76078e-35
MRS2	-0.904407	6.10586	2.34741e-116
NAF1	-0.90421	5.20475	1.45315e-109
RBM34	-0.903852	6.12013	1.41555e-95
TRIM13	-0.90367	4.68397	1.62294e-76
ABI2	-0.903487	6.74159	1.69603e-178
KCTD3	-0.902994	7.00259	1.1714e-215
UXS1	-0.902598	4.55177	2.35293e-50
ICK	-0.902116	4.84662	6.82518e-62
WDR3	-0.901576	7.14842	8.46404e-237
GLO1	-0.901488	8.57588	2.1274e-273
AC004797.1	-0.901459	5.73823	2.2015e-97
SMNDC1	-0.90135	6.068	2.79783e-129
SLC17A5	-0.900517	4.4413	7.29829e-52
PPP1R14C	-0.900269	4.39166	2.12683e-70
MYO1B	-0.900256	6.05702	1.07132e-118
CRNDE	-0.900242	4.76167	3.34369e-35
RABGAP1L	-0.899999	5.38685	8.32381e-94
RP5-837I24.1	-0.899325	2.11746	8.92131e-08
SMIM11	-0.89922	4.24871	1.82923e-48
ZNF185	-0.899072	2.35019	2.54128e-12
POLR2M	-0.898602	5.48703	1.26688e-100
FAM8A1	-0.897744	6.49629	6.93345e-188
GPR157	-0.897282	3.26065	5.28521e-26
TTN-AS1	-0.896768	3.9146	3.3259e-37
PAN3	-0.896606	5.43153	3.50302e-73
DLAT	-0.896582	7.22378	1.97382e-206
PYGO1	-0.896074	3.86311	1.49489e-38
GTF3C3	-0.895893	6.34883	1.76453e-141
TMED10	-0.895375	7.82531	1.38279e-286
TMEM242	-0.894551	4.06421	1.51155e-53
DMTN	-0.894376	2.24328	6.03958e-09
LATS1	-0.894283	6.2222	1.13227e-120
ZFP30	-0.893844	3.95731	5.8521e-47
ANLN	-0.893789	7.15066	3.09837e-238
SYTL5	-0.893649	3.16757	6.92147e-19
TTC3	-0.893466	7.89483	2.49198e-200
GOLT1B	-0.892557	5.56206	2.31402e-108
GCSH	-0.892444	5.80366	2.12806e-83
VPS36	-0.892061	5.84356	4.53415e-147
LRRC3DN	-0.891937	2.25395	4.84345e-10
RPGR	-0.891656	3.75809	6.2773e-39
CYCS	-0.890997	8.17058	3.60541e-217
ERRFI1	-0.890714	4.6434	3.05111e-86
STX17	-0.890478	4.19694	3.89069e-53
CRMP1	-0.889847	3.57917	4.97546e-31
BTBD11	-0.88983	2.70324	1.40537e-15
FAR1	-0.889382	7.10891	1.9087e-207
RAB3GAP1	-0.889304	6.59951	5.6719e-203
ATF2	-0.889144	5.98566	6.71055e-132
TLL1	-0.888616	1.40546	4.21223e-08
CPQ	-0.888555	-0.0963005	0.00163886
PCGF6	-0.888401	5.32692	7.04072e-86
PCMT1	-0.887794	6.84422	2.85615e-116
GALNT13	-0.887603	5.3966	4.03945e-100
PCCB	-0.88738	5.5846	6.4764e-101
GTF2H3	-0.887319	6.04422	1.46337e-134
GRB10	-0.887281	6.21698	3.64388e-179
DUSP4	-0.887277	1.09299	2.09977e-05
API5P1	-0.88726	1.08816	0.000100903
ARMC10	-0.887244	4.74841	1.25888e-74
TBC1D19	-0.886576	1.93339	1.49628e-10
PTPLB	-0.886523	6.23917	1.47773e-163
RP11-370B11.1	-0.886274	1.61673	6.7918e-08
NUDT12	-0.886084	5.00577	6.8348e-94
CCNJ	-0.88604	5.43894	3.01706e-140
RP11-760D2.7	-0.885793	1.98059	1.34088e-09
MARVELD1	-0.885224	5.48582	3.26159e-124
RRP1B	-0.884614	8.12699	1.21154e-248
COLGALT2	-0.884282	3.55316	1.67797e-27
RP6-24A23.6	-0.883825	4.48446	3.90422e-15
CHN1	-0.883416	4.38977	6.77162e-60
ZNF189	-0.883123	4.47003	6.08026e-67
WNT3A	-0.883111	0.515376	9.07908e-05
MTFR2	-0.883107	3.72495	2.02901e-39
THOC7	-0.882851	5.72766	7.88226e-94
STK25	-0.882571	7.21136	7.6905e-201
MREG	-0.882172	2.88542	2.57456e-23
ADAMTS9	-0.88192	3.18844	4.70264e-21
CHUK	-0.881694	6.52674	1.77952e-147
RP11-1148L6.5	-0.881051	1.76375	2.83072e-11
MRPL39	-0.880971	5.62753	1.57653e-95
KLHL13	-0.880946	4.733	4.53197e-87
HS6ST1	-0.880402	5.04363	2.48825e-68
SF3B1	-0.879891	9.04862	8.91549e-218
TFAM	-0.879809	7.52864	2.93732e-223
DHX9	-0.879574	9.20355	2.11658e-246
HPRT1	-0.879364	7.22756	5.55708e-209
TRAM1	-0.879174	7.34865	9.54589e-143
ISOC1	-0.878664	5.99823	1.75412e-128
SACM1L	-0.878644	6.19744	4.06361e-196
PLXNB2	-0.878587	5.44045	1.88298e-91
RBMS1P1	-0.878337	2.13477	1.01663e-08
MYRIP	-0.877933	1.63965	0.00193207
SEMA4F	-0.877788	4.04552	6.62108e-66
IFNGR1	-0.877233	5.4486	1.0792e-96
MFF	-0.876853	5.7764	5.39935e-148
ARPC5	-0.876261	7.08048	2.49772e-190
SKP2	-0.875966	6.84531	5.21199e-203
MLTK	-0.875861	5.63407	1.26056e-123
SMIM15	-0.87517	5.78849	2.71262e-107
AAMP	-0.875028	7.16067	7.32169e-175
ARL6IP1	-0.874692	7.88101	2.02906e-223
RP11-571L19.8	-0.874624	-0.155532	0.00213219
PSMG1	-0.874564	6.20325	7.65474e-165
HSP90AB3P	-0.874338	2.8215	2.08062e-19
SKP1	-0.873456	6.63415	3.1254e-135
HMGCR	-0.873017	6.96593	4.16595e-159
RP11-316M1.12	-0.872212	3.04474	4.19017e-12
RNF2	-0.871987	5.96481	1.95011e-117
CTD-2083E4.5	-0.87178	1.05768	0.000140614
RP11-298C3.2	-0.871139	1.03457	6.62307e-06
TMTC3	-0.870833	6.31939	3.70215e-173
SERINC5	-0.87047	1.62794	2.11381e-09
SNRNP200	-0.870298	9.14635	4.49106e-283
CTB-95D12.1	-0.870158	1.15384	6.40584e-07
MLK4	-0.870009	6.38446	1.93915e-177
C2CD4C	-0.869786	0.428077	0.00194935
ARL6	-0.86974	3.39407	1.06091e-23
SUSD5	-0.869589	5.13524	3.88016e-92
CKAP2	-0.869489	7.68897	2.68708e-230
NUFIP1P	-0.86923	1.25813	8.49654e-08
AP3M2	-0.869203	5.19364	8.24699e-101
FAM120C	-0.869173	3.48089	8.14319e-29
COL4A1	-0.867649	5.66069	1.83564e-89
TTC27	-0.867433	5.32242	2.46384e-113
AP000304.12	-0.866795	3.41952	2.37644e-05
AC007362.1	-0.866269	-0.356892	0.018502
PCNP	-0.866233	7.44492	4.51384e-237
TBK1	-0.866134	5.24584	1.07598e-75
TGFBRAP1	-0.86607	5.48369	5.09202e-118
CTD-2636A23.2	-0.865551	0.0314263	0.0229461
COPB1	-0.865339	7.05058	3.61285e-243
LARP4	-0.86532	7.09591	1.65325e-223
FOXF2	-0.865035	4.89285	2.65954e-71
SNX22	-0.864368	2.96641	1.0027e-22
ARL10	-0.864345	6.54589	1.69515e-196
CEP170	-0.863949	7.4986	3.56793e-160
MBLAC2	-0.863374	4.05209	4.03453e-36
PNO1	-0.863036	5.52345	1.76226e-122
SUMO3	-0.862664	7.56624	8.10222e-130
UBE3D	-0.862485	3.38166	1.16545e-25
FEM1B	-0.861773	7.2006	4.63027e-185
RP11-299J3.8	-0.861312	4.00208	1.34063e-22
ZNF449	-0.861301	4.08429	3.8189e-37
RAMP1	-0.860775	2.30734	5.61464e-12
RP11-1033A18.1	-0.86074	2.58346	6.62593e-13
CCNA2	-0.860421	7.26171	9.89851e-208
KCMF1	-0.860346	4.86827	1.6354e-81
MIR621	-0.860217	-0.495531	0.00437235
WDR12	-0.860201	6.44907	7.18873e-184
MIPOL1	-0.860156	3.79683	7.26866e-28
ARPP19	-0.85974	7.29178	1.74702e-214
RP11-288C17.1	-0.859021	2.01394	5.39201e-10
MAN2A2	-0.858748	5.16893	1.26178e-77
BAG3	-0.858269	4.9828	5.13862e-95
CLUAP1	-0.858178	4.07873	5.27142e-44
RP11-552M11.4	-0.857485	4.64074	2.35205e-44
CENPE	-0.857431	7.05645	7.20497e-208
LBX1	-0.857117	0.93506	1.98297e-05
SOAT1	-0.85708	6.12974	1.16427e-100
IFT74	-0.856891	4.06105	2.67842e-34
POLR2D	-0.856861	6.33694	8.04429e-119
MPRIPP1	-0.856525	1.80014	1.9169e-05
Z98256.1	-0.856482	0.975477	4.83352e-06
CAMK1	-0.856478	4.63029	1.56037e-59
UGGT1	-0.856451	7.16642	3.64789e-179
ARHGEF6	-0.856403	3.80498	4.82378e-46
JDP2	-0.855995	2.54587	5.74501e-11
EZR	-0.855539	6.96436	2.19476e-154
VPS54	-0.855535	5.05564	3.07204e-113
BORA	-0.855439	5.51359	5.83701e-114
LIN9	-0.855281	5.92893	2.66346e-86
ALDH7A1	-0.85511	6.39424	1.16365e-114
FOPNL	-0.853951	5.76274	1.99303e-99
FYN	-0.853663	5.9853	3.36883e-149
DNM1L	-0.85363	6.78644	6.3851e-191
RABL3	-0.853438	4.94369	1.5926e-74
CCDC73	-0.853243	-0.210212	0.00625349
NUP153	-0.853082	7.92802	3.47969e-192
TATDN2P2	-0.85294	2.6033	3.73443e-11
RGPD8	-0.852703	3.76179	1.16652e-13
DLL1	-0.851533	2.59425	6.13399e-13
RP11-645C24.2	-0.851327	2.3356	2.26791e-06
MAPK6	-0.850963	5.88641	1.35702e-111
IWS1	-0.85083	6.39607	5.44051e-157
HLCS	-0.850388	5.43274	2.01841e-79
ABHD2	-0.850323	6.35252	8.40282e-157
SVIP	-0.850023	5.03111	2.69656e-99
GFM1	-0.849887	6.5963	1.2962e-166
RCBTB2	-0.849279	2.15203	4.34606e-10
BZW2	-0.848948	6.18148	2.82455e-119
PDSS2	-0.848922	3.94074	3.56713e-46
SLC35F3	-0.848722	0.026878	0.0280141
SNHG5	-0.848527	6.32138	2.29453e-85
INO80D	-0.848405	4.72608	1.57761e-31
ATP6V0E2-AS1	-0.848274	2.72626	2.58898e-14
AP3M1	-0.847491	6.88996	2.20865e-239
FAM173B	-0.847383	3.60559	7.94699e-27
PEX7	-0.847361	2.75574	5.8273e-16
INTS2	-0.847301	5.45791	2.12536e-87
AGPAT5	-0.847223	5.12846	6.22766e-93
MPC1	-0.846959	5.34149	9.87796e-104
RP1-266L20.2	-0.846923	0.0561626	0.00316693
C7orf63	-0.846741	2.35521	1.95058e-11
FASTKD2	-0.846716	5.50621	6.09866e-106
ARPC2	-0.846241	7.31513	1.45926e-171
CNKSR3	-0.846046	4.37632	4.51015e-58
EIF4A1P2	-0.845798	1.00629	0.00892383
ESYT2	-0.845746	6.72278	1.03406e-205
PAG1	-0.845492	4.70815	1.52029e-73
AC093627.10	-0.845408	-0.47179	0.0219633
RP9P	-0.845106	1.5732	2.86139e-07
C12orf29	-0.845044	5.40563	1.03004e-75
PXK	-0.844502	4.64064	1.38829e-64
FZD7	-0.844458	4.31097	4.84797e-42
POLI	-0.844443	3.85248	9.86177e-30
LIMD1-AS1	-0.844121	3.10038	2.81404e-19
PIPSL	-0.843597	2.8665	1.2045e-12
RP11-589F5.4	-0.842864	0.72513	0.00440238
TATDN3	-0.842407	4.59758	3.30381e-52
IFFO2	-0.841695	3.60249	3.14652e-29
SLC47A1	-0.841552	3.64107	3.0893e-42
PRPS2	-0.841023	5.98052	5.86913e-142
C2orf15	-0.840872	5.03842	1.20031e-45
EML1	-0.840683	4.50016	5.07349e-61
HMGN1	-0.840284	9.06929	1.09004e-225
VKORC1L1	-0.840174	6.4784	3.27679e-121
PBK	-0.840172	5.1931	9.77805e-76
MAL2	-0.840106	0.599354	0.0256843
43525	-0.840089	2.74177	2.32672e-11
CDK19	-0.839759	4.70303	4.72451e-70
DNAJB1	-0.839662	6.50739	4.73345e-178
ARF4	-0.839627	7.38056	1.56497e-159
FAM58A	-0.839622	4.4865	2.33912e-75
NDUFA5	-0.839582	6.30198	1.39886e-109
DSTNP1	-0.839547	0.264232	0.00547421
KIF20B	-0.839528	6.87479	4.1435e-107
CTD-2196E14.9	-0.839443	3.58143	2.15284e-27
VWA9	-0.839383	6.41883	1.26664e-169
NBPF2P	-0.839337	-0.219302	0.00429346
NDFIP1	-0.83856	6.22834	6.55351e-145
ABRACL	-0.838467	4.87708	2.04456e-91
PLEKHB2	-0.83826	6.4103	8.52083e-169
FUCA1	-0.838078	4.23852	4.47348e-61
ARL1	-0.837555	6.23232	9.78778e-131
SPOCK1	-0.837546	-0.268834	0.0492593
HOXD13	-0.836667	6.83614	1.42788e-197
GLUD2	-0.835956	3.21414	3.59685e-14
CDK2AP1	-0.835445	6.32761	1.86677e-157
TRAF5	-0.835346	3.975	1.38879e-28
FN1	-0.835229	5.82151	4.36183e-88
OSCP1	-0.835208	1.72831	1.13551e-06
CDC16	-0.834486	5.50074	2.89765e-99
HOMER2	-0.834485	5.59127	2.49837e-85
GK	-0.834228	4.23615	4.80901e-37
ARHGEF4	-0.834005	3.72613	2.12206e-20
MRPL3	-0.833913	7.49384	7.63722e-173
TRAM1L1	-0.833663	1.75177	2.42233e-08
TCP1P1	-0.83348	0.320336	0.0121337
NAA15	-0.833462	7.6656	5.23107e-210
TMEM131	-0.833431	6.15341	1.18585e-74
KLF2	-0.833387	0.0258764	0.00414995
PRKCD	-0.833155	4.95559	1.06533e-67
BCL7A	-0.832163	5.6806	1.99459e-109
C9orf41	-0.832137	5.77663	5.42594e-154
ARL4C	-0.832033	4.57036	2.76152e-47
RP11-20B24.4	-0.831816	1.46853	0.000132874
TXNDC9	-0.831787	4.85725	9.21177e-85
NBN	-0.831692	6.65712	5.5584e-175
HMGN1P38	-0.831602	3.20584	4.15525e-20
GNAZ	-0.831384	3.61978	6.34757e-34
RP11-244K5.8	-0.83126	0.727099	0.00149387
GPAM	-0.831175	5.9285	2.04577e-104
RP11-171I2.2	-0.831071	1.36145	2.80922e-05
WDR43	-0.830358	7.31363	2.90423e-201
SCO1	-0.830229	5.78381	2.93331e-106
FAM35A	-0.830216	6.25855	1.28468e-163
MORC3	-0.830192	5.37271	8.08616e-96
GAPDHP1	-0.829934	0.448548	0.000352912
KCNIP4	-0.829519	1.09733	0.000144146
RP11-321N4.5	-0.829473	1.94034	1.12571e-08
PSMC6	-0.829454	6.39157	2.60489e-100
DCUN1D1	-0.829064	5.10687	1.15019e-89
RP11-3D23.1	-0.828978	0.0312357	0.00164312
CLIP2	-0.82873	2.09101	2.5897e-10
DLD	-0.828647	7.24512	3.37447e-166
MIS18A	-0.828223	5.84694	3.86782e-108
PAIP1	-0.828118	6.43036	2.59764e-145
HSP90AA1	-0.828115	11.15	5.01584e-182
ZFAND1	-0.827803	5.29763	1.0273e-75
INPP5F	-0.827799	4.20352	7.21919e-38
MTR	-0.827413	8.04578	8.68556e-196
DDX21	-0.827383	9.47814	5.05374e-296
KCTD18	-0.827207	3.09923	4.53152e-18
IL17RD	-0.826548	3.99704	1.74635e-39
CTD-2540B15.11	-0.826545	0.287305	0.0190804
DNMBP	-0.826182	4.16656	1.53098e-36
AL034548.1	-0.825326	4.95028	2.8243e-49
FDXACB1	-0.825227	2.71531	2.00234e-16
LACE1	-0.824319	2.46445	5.35682e-15
API5	-0.824063	7.9662	3.73574e-190
GRB14	-0.823864	3.32574	1.39533e-16
KIAA0930	-0.823544	5.49671	1.3681e-119
ANGEL2	-0.823466	5.87321	6.38636e-80
RP11-676M6.1	-0.823398	3.37632	1.58451e-07
TMEM110	-0.822985	5.43426	1.37112e-78
ZNF746	-0.822769	5.05198	1.12102e-69
PPIG	-0.822577	7.23468	5.11094e-105
C6orf203	-0.822396	3.18674	1.60645e-20
KIAA1033	-0.822341	5.92315	6.37628e-123
APOA1BP	-0.82201	6.12426	2.29416e-121
CYP20A1	-0.821809	3.9017	2.40761e-30
CHMP2B	-0.821621	6.39547	9.01919e-130
VEGFA	-0.821449	5.24587	1.74624e-75
SGPP1	-0.821371	4.38981	3.98966e-58
PTMA	-0.821209	10.5997	2.57787e-212
BLZF1	-0.820551	5.09048	1.27134e-71
FGFR1OP	-0.820511	5.29864	4.59684e-91
RBM3	-0.820099	8.07821	1.09186e-241
SH2D3C	-0.819945	1.00524	0.0019518
CTC-250I14.3	-0.81993	1.41794	0.00615753
RBFA	-0.819547	4.25949	1.31145e-41
NFYB	-0.819326	5.0604	4.81167e-85
ENSAP2	-0.819288	1.67413	0.00381813
ADA	-0.81862	3.22277	1.39664e-19
PIM2	-0.818136	4.1703	1.00974e-46
NUP43	-0.817771	6.76642	1.43816e-234
DHX32	-0.817723	4.86292	5.43652e-68
ACOT7	-0.817566	5.28675	3.89407e-68
OSGIN2	-0.817442	4.75161	3.06511e-31
TRMT1L	-0.817208	5.73234	4.41768e-68
ATP6AP2	-0.817181	6.2916	2.94652e-173
TSEN15	-0.816916	5.56487	2.76498e-102
LIPT1	-0.816827	2.69688	2.3031e-13
PEBP1	-0.816717	7.53678	4.62941e-166
GNAI3	-0.816242	6.78102	3.9071e-171
NAA25	-0.816046	6.75252	1.20668e-144
RP11-247L20.4	-0.816043	0.306785	0.00220931
FLNA	-0.815797	9.04534	2.89803e-164
MARVELD2	-0.815775	3.84034	4.10071e-25
REPS1	-0.815689	6.07561	9.066e-129
PMS2	-0.815472	4.5527	1.79375e-61
LRPPRC	-0.815142	8.33216	4.30828e-202
ASPM	-0.81456	8.06287	9.70025e-147
PARPBP	-0.814496	5.1401	2.39252e-63
ZC3H14	-0.814366	6.80444	6.68426e-162
ACTR2	-0.814164	8.6789	5.83646e-174
STXBP5	-0.813768	4.119	1.10064e-31
KIF18A	-0.813256	5.04581	1.59805e-49
RP11-110J1.2	-0.813222	1.29456	1.54796e-06
COL12A1	-0.81278	1.36116	0.000256157
FLNB	-0.812366	7.76657	7.88983e-174
CCT8	-0.812262	8.64207	1.65155e-190
GTF3C6	-0.81195	5.8336	1.5395e-92
BACH1	-0.811808	5.64547	1.8637e-76
USP12	-0.81178	5.37262	1.1779e-77
RP11-145M9.4	-0.811259	4.13823	2.17973e-28
CDC27	-0.810955	7.5304	7.24852e-145
RSPH3	-0.810934	4.07	5.24429e-31
ARV1	-0.810724	5.75212	3.02053e-99
CTD-2310F14.1	-0.81039	-0.129784	0.00235727
FGD1	-0.810374	4.50573	3.35972e-52
IQCB1	-0.810353	5.60465	3.72007e-97
NIN	-0.810109	6.77869	1.22014e-120
RP11-13N13.2	-0.810016	0.523894	0.000107958
IQGAP1	-0.809723	7.80702	3.88044e-216
CFL2	-0.808991	6.52108	1.29068e-173
SNX16	-0.808846	2.61997	7.71682e-17
EIF4G3	-0.808804	7.54504	3.4193e-141
TMA16	-0.808656	5.1831	2.87671e-74
UBE2B	-0.80861	4.80643	2.27281e-51
FBXW4	-0.808354	3.36835	6.55627e-30
AC027612.1	-0.807985	-0.0456491	0.0237759
CYP39A1	-0.807902	2.01226	1.23402e-08
AC007620.3	-0.807416	3.94748	2.98631e-23
ORMDL1	-0.807042	5.6303	2.95008e-91
SRR	-0.805266	3.83372	4.00086e-25
ANKRD52	-0.804942	6.67315	5.1541e-131
SDHD	-0.804324	6.31016	4.3627e-126
MFSD2A	-0.804056	1.76227	4.96498e-09
ADAP2	-0.804049	2.97938	1.66788e-18
HIBCH	-0.80333	5.01179	4.15767e-74
TFB2M	-0.803056	4.24062	5.68455e-33
FAM21B	-0.802625	2.19725	0.000441639
BVES	-0.802458	3.82517	6.04969e-23
WNK3	-0.801224	4.0358	7.62007e-32
PTPN13	-0.801172	7.06075	1.34115e-159
TMEM55A	-0.800849	1.60408	1.0713e-08
TRAPPC11	-0.800613	4.92252	1.56098e-65
RP6-99M1.2	-0.800544	3.22327	6.24817e-23
RIC3	-0.800513	-0.493603	0.00686345
TIMM17A	-0.799777	6.77884	4.24981e-136
ANKRD18CP	-0.799656	0.816761	0.000510008
PRDM4	-0.799497	5.85244	2.77387e-112
GLUL	-0.799101	8.50712	1.24224e-185
RPL5P4	-0.799046	3.05534	1.78861e-14
MKI67IP	-0.799043	6.36084	1.64972e-151
UBE2A	-0.798914	6.33637	1.96597e-101
EEF1A1P5	-0.798361	10.5912	5.41816e-142
ZC3HAV1L	-0.797709	3.1988	6.48274e-18
RBM11	-0.797323	2.47505	3.78341e-14
GALNT1	-0.797253	6.72655	5.45656e-210
ALDH5A1	-0.797249	5.70491	1.22986e-125
TBCE	-0.797157	6.27021	4.64625e-153
DDX6P2	-0.796672	0.255921	0.00200133
NRAS	-0.796545	7.31138	2.91255e-170
RP11-343C2.12	-0.796484	3.86594	1.59507e-14
ENTPD7	-0.795894	5.01199	4.01874e-84
TNFAIP3	-0.795885	2.31358	4.27213e-10
MIER3	-0.795737	5.72647	3.40349e-92
TRIM69	-0.794869	2.75802	9.68403e-14
MND1	-0.794483	3.94337	2.47686e-35
NUTM2A	-0.794358	1.9382	0.00162834
FAM117B	-0.794296	5.25976	1.58944e-56
MSMO1	-0.79384	5.66316	6.59625e-116
TMEM117	-0.793815	2.41171	1.57549e-13
IPO11	-0.793725	6.35556	1.43243e-162
ELOVL6	-0.793649	5.70761	4.00381e-101
KITLG	-0.793613	4.46405	4.60234e-38
RBBP4P5	-0.79355	1.59681	1.11028e-05
PCSK6	-0.793446	5.92362	5.44001e-103
BOC	-0.793317	3.05994	5.14619e-19
DSP	-0.792967	7.84899	2.44265e-183
RP11-311D14.1	-0.792806	-0.199712	0.0153182
PRRC2C	-0.792646	9.12627	1.88136e-175
PAK1IP1	-0.792628	5.65507	4.10342e-109
RP11-101E13.5	-0.791774	3.64971	9.94786e-21
PMS1	-0.79144	5.38823	2.40994e-67
BACH2	-0.791429	3.07224	1.1953e-13
FAM178A	-0.790832	6.18326	2.22538e-140
BUB1	-0.789699	7.16724	5.86902e-186
RBM45	-0.789581	4.12183	4.41282e-34
RGS17	-0.789521	3.74867	8.59443e-31
YWHAZ	-0.789392	9.32941	1.75395e-199
CD2AP	-0.789294	6.45155	3.19391e-132
ADSS	-0.788851	6.84432	2.62522e-95
MST4	-0.788828	6.61129	1.06601e-133
USP16	-0.788711	6.60832	7.51037e-130
PAXBP1	-0.78865	6.83877	2.40864e-154
URB1	-0.787729	6.69468	1.02994e-162
GDAP2	-0.787594	4.56085	2.89067e-70
HACE1	-0.787346	4.36952	4.46621e-47
GORASP2	-0.787242	6.90176	4.39463e-196
UBE2V2	-0.787139	6.72073	5.69159e-163
NENF	-0.787033	5.14688	2.01006e-80
IPO5	-0.78655	9.07355	6.7229e-253
RALGAPA1P	-0.786485	3.5756	2.37064e-14
BCAT1	-0.786209	7.05283	6.78198e-127
AEN	-0.786092	6.11832	3.37175e-102
RPA3-AS1	-0.785877	3.92218	3.51852e-35
ARL8A	-0.78578	4.3425	5.89614e-47
GIN1	-0.785729	2.99236	4.62922e-16
AC109333.10	-0.785666	0.573808	0.00167843
C4orf46	-0.785238	5.50468	5.21434e-80
RPL26P30	-0.784856	2.04986	0.000695911
TROVE2	-0.784561	6.92371	5.0838e-150
KPNA4	-0.78434	6.66335	2.18028e-106
SEPT10P1	-0.784014	1.42003	7.46104e-07
RPLP0P6	-0.783877	4.34248	5.91526e-16
KM-PA-2	-0.783504	5.32564	2.12669e-11
ATP11B	-0.78326	5.72938	8.81411e-83
AC007405.6	-0.782994	0.832094	0.00017419
BRCC3	-0.782957	6.15776	8.53554e-172
SEC61A2	-0.782717	4.48551	1.17039e-57
CLDN12	-0.782656	5.76948	9.25749e-103
KPNA3	-0.782537	6.47036	1.02215e-164
EPHA7	-0.782394	5.5725	2.45842e-103
EN1	-0.782334	1.69756	1.17621e-08
PBRM1	-0.782078	7.44771	1.83634e-112
NUB1	-0.782029	6.60178	5.41767e-127
KCTD20	-0.781845	6.94793	7.21632e-166
PHF16	-0.781581	4.921	4.81516e-53
JHDM1D	-0.78138	5.08892	2.30318e-44
FAH	-0.781379	4.33729	1.79227e-26
RAPGEF1	-0.781167	5.36796	1.32741e-72
MDFIC	-0.781156	4.49709	2.60651e-48
TBCAP2	-0.780975	0.396263	0.00304993
SETD8	-0.780956	6.39476	1.13647e-108
PRKAG2	-0.78094	4.19071	1.35299e-45
KIAA0020	-0.780902	5.0284	5.39003e-52
CREB1	-0.780835	5.95047	6.15841e-107
LNX2	-0.780785	4.76166	1.26965e-57
HRSP12	-0.780319	4.75816	3.71292e-63
LAMTOR3	-0.780151	5.22386	4.04752e-95
ADAMTS2	-0.780004	2.62241	3.96882e-07
FBN2	-0.779706	6.76508	5.97102e-100
TTC13	-0.779681	5.74066	8.71967e-87
SYNJ2	-0.779558	4.25799	6.81464e-55
ERCC3	-0.779437	6.35777	5.2291e-145
ZBTB33	-0.779316	7.03719	3.69742e-177
DSCC1	-0.77917	5.27385	3.65865e-85
PSPC1P1	-0.778691	1.76321	1.92159e-07
SUB1	-0.777915	7.51029	1.64633e-135
PELI3	-0.777798	2.48754	3.96081e-14
PRMT3	-0.777697	5.65132	4.55065e-103
CUL4B	-0.777252	7.55523	3.16923e-171
ZNF783	-0.777143	4.82859	5.58943e-40
C7orf25	-0.775514	0.317067	0.0155518
HSPA4	-0.775494	8.6087	7.14121e-188
SEC24B	-0.775319	5.67341	4.79596e-88
DIMT1	-0.775138	5.89683	8.06611e-99
EPM2A	-0.774966	2.17428	1.04949e-11
BTRC	-0.77491	5.82165	1.96942e-109
B3GALT1	-0.774823	2.02947	6.19208e-11
SCYL2	-0.774752	6.2952	6.88602e-130
WDR36	-0.774724	6.89446	2.38294e-171
DCBLD1	-0.774664	4.14544	3.10325e-56
SUCLA2	-0.774585	5.8051	4.33391e-83
DBF4	-0.774453	6.09442	1.30242e-120
MAP1B	-0.774422	7.12494	1.0748e-123
RNF138	-0.774237	7.19102	2.13346e-144
PI4K2A	-0.773943	5.30282	4.3358e-99
RP11-381K20.2	-0.773758	0.439016	0.00016991
DPYSL3	-0.773497	2.84972	2.01658e-06
CNOT6L	-0.772875	5.46739	4.41286e-70
AGPAT4	-0.772761	4.81701	1.27391e-49
GEMIN5	-0.771975	6.51551	1.90725e-114
AGK	-0.771598	6.37685	4.7828e-175
EXOC2	-0.771446	6.07368	1.02979e-112
TTC30B	-0.771351	3.19969	8.03234e-18
WAPAL	-0.771182	7.14644	9.12821e-154
MAP1A	-0.771101	4.89093	5.98503e-63
TCTEX1D2	-0.770917	1.51205	6.83073e-06
KIF27	-0.770721	2.69187	1.68697e-13
RHEB	-0.770666	6.62841	3.14796e-149
XRCC6P2	-0.77053	2.94191	1.23494e-15
KLHL5	-0.770217	4.63195	1.30459e-48
NEDD1	-0.770205	5.36706	4.37782e-56
TGFBR1	-0.770056	6.13723	6.34923e-103
UBE2G1	-0.769892	6.44828	1.11619e-124
ZNF92	-0.769892	5.29324	5.67261e-91
RFESD	-0.769647	2.44281	3.39375e-09
RP4-775C13.1	-0.769545	1.7343	2.08153e-06
RALGPS2	-0.76951	5.86806	6.58191e-81
RTCA	-0.769453	5.09456	4.0793e-74
ARL6IP6	-0.769306	4.89668	7.85677e-40
METTL5	-0.769214	5.4057	1.88473e-54
MTERFD3	-0.768893	4.11092	2.43547e-34
UBE2E3	-0.76865	6.01432	4.63846e-89
KIF6	-0.768569	1.53747	4.2785e-07
MARK1	-0.768012	4.96499	9.78793e-67
ARHGEF3	-0.767954	3.75285	1.25406e-38
AGO2	-0.767784	4.87881	4.63843e-56
THAP5	-0.76772	5.09066	1.78702e-104
EIF5B	-0.767179	8.14787	1.37019e-147
CEP170B	-0.76695	5.25371	4.63842e-66
OSTC	-0.76619	6.2716	4.00435e-76
ZCCHC10	-0.766163	4.83804	4.48238e-69
MAP3K4	-0.765779	5.41772	8.8085e-76
MAP7	-0.765426	4.57231	1.92052e-41
PRPF4B	-0.765175	7.78986	3.50176e-169
CKAP2L	-0.765011	5.579	5.98502e-82
HDLBP	-0.764543	9.27848	8.17958e-253
RWDD2B	-0.764479	4.35034	2.62113e-27
SAT2	-0.76377	4.24458	1.50114e-41
TPD52	-0.763655	5.80174	6.0591e-103
AZIN1	-0.7632	7.11205	8.27821e-164
C11orf58	-0.762659	7.28497	5.19065e-186
KANSL1L	-0.762605	4.57736	1.07254e-48
AK9	-0.762478	2.6389	1.10359e-10
WDR89	-0.762212	4.72444	2.99169e-30
COA6	-0.761841	5.33409	8.70005e-75
CAPN7	-0.761533	5.96029	2.10962e-107
HNRNPA3P5	-0.761182	2.22552	0.000105429
PSPH	-0.761156	4.85396	9.76276e-60
FGFR2	-0.761033	5.20038	3.70926e-46
RP11-844P9.3	-0.760976	1.63397	1.62853e-05
SLK	-0.760666	7.45529	8.67735e-188
RP11-344P13.3	-0.759947	0.345897	0.0023664
PYCR2	-0.759707	6.77489	3.82022e-130
AVEN	-0.758973	3.14948	4.78103e-15
VCAN	-0.758875	6.89161	1.71586e-99
TARBP1	-0.758403	6.79432	2.4178e-103
LSM5	-0.758239	5.87048	2.30645e-94
STXBP3	-0.758033	5.68471	9.31824e-87
ITPRIPL1	-0.757898	4.18089	9.20617e-35
N4BP2	-0.757552	5.23412	2.35568e-54
ZC3H12C	-0.757527	3.64805	3.09218e-30
CLNS1A	-0.757304	7.06223	3.16727e-115
GSR	-0.757066	6.05962	3.77169e-132
SLC9A2	-0.7567	1.55117	4.68573e-06
RAB2A	-0.756523	5.97728	1.85833e-91
KRR1	-0.756275	6.85027	8.46544e-116
STK3	-0.755987	4.13986	1.85687e-26
TSPAN13	-0.755753	5.32771	1.63858e-82
CCT6A	-0.755624	8.71597	1.43164e-171
MIR4426	-0.755451	0.304974	0.0139995
FBXO28	-0.755331	6.93036	1.73094e-169
MRPS35	-0.755237	5.89928	1.11197e-67
BIVM	-0.754671	4.73536	3.66905e-59
UHRF1BP1L	-0.75454	5.30786	4.06477e-87
NAE1	-0.754462	6.66548	5.34974e-130
SELM	-0.754387	3.48139	1.12302e-16
CUL5	-0.754162	6.53088	2.40393e-158
PRPF8	-0.754099	9.94471	1.08378e-270
MOSPD1	-0.754041	4.71915	3.58589e-54
RAD54B	-0.754033	4.83482	4.11757e-72
EBF3	-0.753984	5.0203	7.3402e-61
RNF14	-0.753719	5.47169	2.92961e-89
CNOT7	-0.753469	6.77377	4.58016e-142
PAPSS2	-0.753462	4.42934	8.81084e-45
C10orf12	-0.75342	4.82215	3.48758e-48
RP11-402K9.1	-0.753193	0.788123	0.000228092
CDC40	-0.75318	5.72079	3.62814e-106
NVL	-0.752793	6.39158	3.28153e-125
ZNF25	-0.752734	2.04677	1.09676e-05
AC010970.2	-0.752374	8.29522	1.54058e-05
BTBD1	-0.751928	7.19073	2.14896e-130
HUS1	-0.751704	4.19255	1.87449e-28
ZNF473	-0.751616	4.99156	4.72099e-54
MRPS6	-0.751305	4.79589	1.21875e-44
GPD1L	-0.751221	5.62739	2.16591e-92
PSMB1	-0.751161	7.06699	1.27276e-157
WDR4	-0.750704	5.10242	6.02401e-82
BAG2	-0.750598	5.32738	9.34747e-60
QSER1	-0.749966	7.28581	1.05488e-97
KIF21A	-0.749844	5.73156	8.06176e-92
CHMP4C	-0.749598	2.09588	4.74873e-09
ALCAM	-0.749361	6.3446	7.68051e-90
FAM103A1	-0.749097	5.13094	1.09102e-53
C15orf38-AP3S2	-0.74888	4.52006	1.16193e-18
B3GALNT2	-0.748775	5.21236	1.63155e-70
SRP72	-0.748608	7.73927	1.72378e-143
RP11-299G20.2	-0.74849	2.39171	5.24337e-08
PKP4	-0.748301	6.60704	3.60406e-109
IMPAD1	-0.748219	6.82168	2.80265e-156
DEK	-0.747686	8.84515	1.25143e-168
NT5C3A	-0.747192	4.92108	2.52875e-43
EIF2S2	-0.746726	7.5643	3.2657e-135
NUDCD1	-0.74672	4.93888	8.19157e-55
PNISR	-0.746102	7.73214	3.20235e-135
TRIM9	-0.746025	4.47502	9.69013e-46
RQCD1	-0.745314	6.60745	1.36379e-148
AC016732.2	-0.745041	-0.237366	0.0345676
URI1	-0.744571	6.60414	1.04005e-131
FBXL16	-0.744484	3.33324	1.07629e-15
RPS20P10	-0.744194	0.472606	0.00147282
TP53BP2	-0.744043	6.87941	1.7869e-124
RP5-1099D15.1	-0.743882	2.25469	0.00330308
TRMT13	-0.743733	5.18913	1.35723e-74
TICRR	-0.741881	6.65381	6.81419e-103
SLC30A1	-0.74163	5.00273	1.36915e-49
AHR	-0.740881	4.3348	2.80028e-41
SNRPE	-0.74082	6.89011	9.41882e-71
DACT1	-0.740523	3.17394	5.97576e-22
TWF1	-0.740385	6.59521	2.15183e-114
SEPHS1P4	-0.739935	-0.0990267	0.00781176
COA5	-0.739809	4.92117	7.19719e-45
EEF1B2	-0.739772	8.63494	6.1834e-126
HEBP2	-0.739769	5.75674	9.68771e-67
TMEM183A	-0.739721	6.85061	3.84233e-126
RDH10	-0.739631	5.89194	1.01118e-74
PCK2	-0.739274	4.84838	3.65999e-35
VCL	-0.739151	7.3778	9.83388e-183
LRRC37A6P	-0.738732	0.130063	0.0075141
UTP14A	-0.738702	6.57078	2.82674e-129
INSIG1	-0.738639	7.19371	3.11864e-177
GNAQ	-0.738336	6.31084	3.76867e-112
STX2	-0.738232	5.23009	3.57838e-54
RAB3GAP2	-0.737917	6.64646	2.57645e-135
WASL	-0.737475	5.50989	9.00225e-92
RP11-646I6.6	-0.737231	0.715489	0.0034428
RP11-20I23.6	-0.737141	0.383799	0.00466429
STAG2	-0.73711	8.58243	1.07175e-121
CCDC150	-0.737018	4.91712	2.35343e-38
C1orf112	-0.736397	5.57724	2.54327e-57
RP11-138I1.4	-0.736344	8.34112	3.96684e-113
KDELR1	-0.736007	7.47546	3.09055e-163
CARS	-0.735941	5.71588	1.57823e-73
KIAA1524	-0.735928	6.60306	1.65871e-113
AC019097.7	-0.73587	1.32571	0.0119961
LRRC41	-0.735844	5.61108	3.62788e-67
ZBTB2	-0.735726	5.13612	2.05848e-53
POGK	-0.735595	6.97595	1.86912e-137
PROSC	-0.734922	5.27198	1.96092e-64
LDHA	-0.734849	9.68751	7.4824e-152
CCNYL1	-0.73474	4.55344	3.93527e-46
MOB1A	-0.73443	7.06157	2.13194e-143
RP1-102E24.6	-0.734419	-0.369061	0.0422754
AC009948.5	-0.73441	3.72745	1.00892e-18
TAF9B	-0.734125	6.33565	8.44599e-96
H2AFY	-0.73377	7.90535	2.99455e-144
VCP	-0.733522	7.91584	3.11464e-207
SLC25A36	-0.733465	7.08439	1.8062e-136
RGMA	-0.73342	4.47147	3.69542e-33
CAMSAP2	-0.733017	6.55932	1.90822e-134
MRPL44	-0.732885	5.55188	1.03504e-57
ANKRD39	-0.732795	3.41175	5.75803e-16
SMC2	-0.732548	7.35404	4.21152e-189
MTRF1L	-0.731737	5.84155	6.4108e-68
PLEKHA8	-0.731717	5.58325	8.19e-70
STEAP2	-0.731373	3.4112	4.87253e-23
REV3L	-0.731303	5.9029	8.58681e-67
CTC-360G5.9	-0.731238	1.2474	0.00056055
VANGL1	-0.731234	5.4228	1.4674e-64
RP5-1074L1.1	-0.731016	-0.174242	0.0499593
ATP13A3	-0.730351	6.69412	1.6632e-118
USP39	-0.730005	6.39416	7.42799e-134
NUP205	-0.729624	8.63379	2.00788e-181
KIAA1841	-0.729553	3.96296	2.63151e-23
ARNT2	-0.72924	3.99932	3.53348e-30
ME2	-0.729081	5.75002	2.39398e-104
TP53	-0.728982	7.30499	2.43495e-158
PPP2R1B	-0.72746	6.23632	8.09339e-98
CRAT	-0.72696	3.6827	3.05376e-18
ZFR	-0.726943	7.48427	5.25236e-151
SLC12A7	-0.726867	3.64014	1.55712e-21
FAM20B	-0.726557	6.68356	7.34724e-118
RINT1	-0.726429	5.55543	1.20638e-70
DLGAP5	-0.72641	6.94865	6.50251e-103
RAD50	-0.725481	6.90015	2.57267e-129
ANXA2P2	-0.724832	3.07363	1.03413e-08
RNF208	-0.724499	2.20808	7.95095e-08
PIEZO1	-0.724242	6.27157	7.16787e-43
AKT3	-0.723387	6.27157	5.64591e-81
POLK	-0.723336	4.74202	3.48243e-56
RPS3A	-0.723089	9.88397	2.48962e-111
TMEM87B	-0.722678	3.5382	1.71113e-14
USP47	-0.722463	6.31789	1.83848e-118
FAM104B	-0.722007	3.45484	1.92107e-19
ARMC9	-0.72197	4.34404	6.63269e-34
KIF3A	-0.721493	5.69339	6.14321e-64
ARFGAP3	-0.721462	4.89214	6.55536e-65
CAND1	-0.721156	8.17553	6.39667e-158
UBE2D3P2	-0.720966	2.04416	1.76452e-09
BLOC1S5-TXNDC5	-0.720961	5.73151	3.70494e-13
TNPO1	-0.720642	8.26702	6.30891e-178
PQLC1	-0.720537	4.06154	2.70128e-21
KCTD9	-0.720445	5.18522	4.9561e-46
CAP1P2	-0.720316	0.420368	0.00862665
MPZL1	-0.71964	6.75867	7.63327e-144
KIFAP3	-0.719614	5.22778	2.95085e-68
B4GALT4	-0.719449	4.11518	2.33093e-22
IFNGR2	-0.719302	5.3492	1.33686e-72
ADAM9	-0.718888	6.43562	5.49154e-136
HIVEP2	-0.718768	4.52338	2.74728e-32
DYNLT3	-0.718508	4.53433	2.5103e-50
CTDP1	-0.718436	4.41226	4.26263e-33
NINJ1	-0.718237	3.11169	3.77835e-15
TARS	-0.717998	7.83446	4.38025e-130
RP11-108P20.1	-0.717909	0.923833	0.00185012
MAP2K3	-0.717867	4.8572	1.1245e-36
METRNL	-0.717674	2.64047	4.70584e-09
SPRTN	-0.717583	6.46049	1.59992e-92
ADCK2	-0.717183	4.74294	1.15563e-45
RSL24D1	-0.716987	6.67139	5.4193e-113
CCDC109B	-0.716915	4.61922	6.11911e-42
POU3F3	-0.716876	4.5536	1.58947e-26
SPDYE8P	-0.716602	-0.0314942	0.0318109
AGPAT3	-0.715983	6.37571	1.04107e-121
PWP1	-0.715856	6.5525	3.62149e-118
SPIN4	-0.715599	4.74162	9.89097e-53
WRN	-0.715307	5.0702	1.30407e-41
OSBPL11	-0.71527	5.58966	2.5956e-89
TRAF3IP2	-0.715191	2.5358	4.10126e-09
ASAP2	-0.715132	4.32544	1.7438e-28
SLC25A30	-0.714951	4.625	4.49798e-43
FDFT1	-0.714943	7.05994	5.64584e-104
RP11-561O4.1	-0.714933	0.382112	0.0131512
SLC16A1	-0.714726	8.3954	8.42044e-150
MPC2	-0.71462	5.34753	1.89652e-60
DSE	-0.714479	4.91625	2.31476e-58
STAM2	-0.714351	4.78737	1.70257e-51
ULBP3	-0.714344	2.41391	1.05206e-10
PDHX	-0.714141	5.40462	8.80837e-51
THAP10	-0.713803	3.12826	1.57799e-16
TPP2	-0.713588	6.14692	9.60341e-124
ZNF322	-0.713429	5.70565	1.43444e-72
CD302	-0.713058	4.22966	2.21103e-29
ANKRD36	-0.712935	4.64586	2.35738e-14
F2RL1	-0.712885	3.94269	7.33345e-24
SLC35D1	-0.71232	5.06735	8.77702e-49
FKBP4	-0.712301	8.20892	5.26227e-189
ANAPC10	-0.71225	3.54601	1.03058e-20
IPO7	-0.712099	8.5615	1.60544e-182
GARS	-0.712075	7.8936	1.42121e-153
ROCK1P1	-0.711866	2.23018	0.00336347
CDCA2	-0.711459	5.26032	6.23735e-67
CDK7	-0.71087	4.53029	3.35159e-30
POLR2B	-0.710687	7.87729	7.36259e-132
C2orf76	-0.710686	2.74774	5.71506e-10
PCBP3	-0.71061	1.07244	2.83809e-05
TMEM181	-0.709944	5.97893	5.41526e-84
PGGT1B	-0.709838	4.86442	3.19663e-57
ESF1	-0.708964	6.30738	2.18204e-96
SP9	-0.708904	4.19714	9.75213e-22
RP11-123J14.2	-0.708573	0.607904	0.00169558
RP3-337H4.8	-0.708476	0.261258	0.0139122
MAP6D1	-0.70843	2.74114	2.88488e-12
LYAR	-0.708423	6.28207	4.3114e-97
ZXDA	-0.708245	1.79498	4.0714e-07
PGM2	-0.708188	5.60736	7.15792e-69
KB-431C1.4	-0.707958	1.9093	4.66971e-08
RFT1	-0.707867	5.72837	2.45326e-80
CTA-246H3.11	-0.707852	0.85991	0.000336734
AKIRIN2	-0.707704	5.54287	4.89183e-82
ERO1L	-0.7075	6.74489	6.65673e-131
RNF216P1	-0.707494	4.74361	1.40288e-48
ARRDC3	-0.7074	3.81944	7.67466e-15
PDCD10	-0.707122	5.2692	2.83887e-57
IGSF8	-0.707035	3.74163	7.46219e-22
TRMT10A	-0.706927	4.47123	6.04317e-35
TAF5	-0.706925	5.27256	1.71729e-69
SH3GL3	-0.706749	3.82009	5.79642e-17
THAP1	-0.70666	3.72664	5.3418e-22
IFT52	-0.706631	5.12208	2.1136e-77
RDX	-0.706254	7.13237	1.02934e-142
WDYHV1	-0.706027	2.41787	1.81972e-10
AHCTF1	-0.705796	6.81492	1.06923e-135
TMEM52	-0.705759	0.974602	2.03241e-05
POPDC3	-0.705681	3.3332	1.44708e-15
CHURC1-FNTB	-0.705668	2.48919	1.27808e-09
NEIL3	-0.705619	4.55589	9.86846e-27
MTDH	-0.705254	7.58044	3.17168e-133
DLG5	-0.705253	6.3532	6.76299e-101
STAU1	-0.705114	7.27964	2.19992e-172
CLIC4	-0.704944	7.60746	3.30401e-107
GPATCH2	-0.704851	4.62561	5.2585e-44
CPPED1	-0.704624	2.50148	1.90822e-05
E2F5	-0.70456	4.91639	3.68692e-53
FSD1L	-0.704508	3.59856	1.53475e-21
DACH1	-0.704478	5.82942	8.71246e-96
SMYD2	-0.704254	5.24372	7.65942e-52
C8orf47	-0.704237	1.56866	7.85626e-06
GBE1	-0.703919	4.66669	9.37168e-41
ACER3	-0.703822	4.96363	4.37075e-66
CYP51A1	-0.703814	7.21714	9.69709e-145
WDR35	-0.703795	5.82894	4.26399e-93
TMEM70	-0.70345	4.77273	2.24233e-42
C1orf21	-0.703446	5.35631	7.48618e-48
MTCH2	-0.703265	6.67198	3.09502e-120
SLC35F1	-0.703207	5.0849	1.63405e-53
FAM174A	-0.703013	2.49005	6.76821e-11
DCLK1	-0.703003	2.07872	5.21057e-10
CNIH1	-0.702844	6.27067	3.30993e-131
ATF1	-0.702404	5.07718	6.88088e-55
TRIM23	-0.701573	4.64758	2.86691e-26
[truncated: 4,461 more rows]

## Sheet: TableS3F. DKO clone2
TableS3F. Differentially expressed genes identified in DKO clone2 by RNA-seq
Sample:	DKO clone2
Control:	Control in wt HEK293T
Replicates:	Triplicates
Cut-off:	FC 1.5, FDR 0.05
Gene	log2FC	log2CPM	FDR
AC120194.1	-8.81186	-0.737319	9.17793e-33
RP11-429G19.3	-8.584	-0.792803	9.87041e-14
MAGEA6	-6.49911	1.72892	9.75546e-103
PNPLA4	-5.51765	-0.441433	8.74305e-28
RP11-475I24.1	-5.37289	-0.442876	9.37268e-25
AC016700.6	-5.12721	0.0390821	4.80639e-26
RP11-343C2.11	-5.01613	0.0186635	2.05108e-19
RP11-328L11.1	-4.83201	4.72235	8.76843e-39
PSMC1P5	-4.77329	1.4799	4.39372e-08
ZNF726	-4.7378	-0.841073	1.02434e-20
KCNQ1	-4.59201	-0.237965	1.98439e-19
RP11-692N5.2	-4.5562	0.201183	2.16597e-31
LONRF2	-4.49808	4.42817	0
MAP6	-4.30617	-0.933682	6.84069e-19
RP11-474G23.2	-4.16497	0.580433	4.61304e-07
RP11-498C9.13	-4.10756	-0.10998	9.26358e-14
TMEM47	-4.07108	1.89754	1.76503e-161
LDHAP7	-4.02959	2.6375	1.07465e-177
MAGEA3	-3.79028	0.496062	2.96903e-18
MAGEA2	-3.78246	-0.264502	1.45019e-23
MYD88	-3.68844	1.31967	2.43366e-65
AC068831.15	-3.67554	-0.286211	5.10405e-07
RPS26P3	-3.64589	1.31325	2.53034e-37
MMP16	-3.59726	1.33882	1.58687e-73
RSC1A1	-3.53091	0.917319	5.85835e-11
RP11-613M10.8	-3.52862	-0.519697	1.49152e-10
ATP2B3	-3.44049	-0.770494	5.7188e-16
FRRS1L	-3.39751	2.03482	1.60511e-105
AC020663.1	-3.16619	0.570646	3.76727e-15
ETV1	-3.13604	0.603647	2.56642e-50
SYNC	-3.13261	3.96199	1.37078e-131
FAM84B	-3.13068	5.09293	0
PIGY	-3.07943	-0.137387	0.00904409
RAB36	-3.06702	2.12892	1.07961e-88
AMOT	-3.05305	8.22183	0
MARCKS	-3.02842	6.49139	0
AL590762.1	-2.98362	3.37028	6.13722e-44
ZNF85	-2.98186	1.34579	2.92209e-25
RP11-649E7.5	-2.92458	3.71808	1.6752e-47
ZNF883	-2.88916	0.57087	1.92607e-33
MAOA	-2.88888	0.733842	3.19708e-42
AC002117.1	-2.87026	-0.300599	4.14463e-21
SLC16A14	-2.86207	2.20099	9.34326e-90
DPYSL4	-2.85151	3.29949	7.08608e-202
B3GNT5	-2.84755	3.41864	2.60241e-186
FAXC	-2.82386	2.94094	1.83377e-103
DOCK7	-2.81915	6.05784	0
PPP2R2C	-2.81864	1.17111	1.12727e-45
INA	-2.81695	5.09142	0
ME1	-2.77092	3.85588	4.4917369147054e-314
RP11-805J14.5	-2.76813	1.53916	2.46902e-08
RP11-822E23.8	-2.73868	2.04884	1.24982e-11
RP11-667K14.4	-2.73785	1.97604	1.91501e-20
FAM92A1P1	-2.72647	-0.451658	7.90343e-16
CLIP4	-2.653	2.88349	4.86159e-138
UNCX	-2.6458	0.240885	1.91289e-22
MVB12B	-2.63601	2.61823	3.86317e-123
ICA1L	-2.61764	2.18346	8.54926e-75
RP11-270C12.3	-2.5974	2.67673	1.86598e-28
FAM134B	-2.57896	2.25805	4.37324e-72
RIC3	-2.56652	-0.493603	1.69386e-12
RP11-345P4.10	-2.56206	-0.880133	0.000821591
RP5-850E9.3	-2.54291	2.11874	1.83974e-51
CTD-2545M3.2	-2.52312	2.41176	2.18081e-13
MAP2	-2.50611	-0.636187	8.50942e-13
IRF7	-2.49534	-0.716883	5.59186e-07
UBE2J1	-2.45559	5.47169	0
SYK	-2.41708	3.9147	1.35704e-208
RP11-362K14.6	-2.41056	-0.289787	0.0109387
LRRIQ3	-2.40302	2.39976	2.30172e-75
ZNF880	-2.39426	-0.552239	4.78672e-07
ANKRD20A1	-2.38195	0.479339	0.00343504
CPNE3	-2.38073	6.8343	0
ZNF287	-2.33738	1.58617	6.00486e-36
MAP7D2	-2.32579	4.81332	0
PCYT1B	-2.31557	1.78131	1.8079e-36
AC021593.1	-2.2964	-0.710047	0.00127744
FLT1	-2.291	2.27362	1.54148e-81
KIAA2022	-2.2773	0.183635	1.27743e-15
LDHAP4	-2.26056	0.153308	2.26448e-11
CTD-3065B20.1	-2.22551	3.81339	1.0628e-53
MSNP1	-2.22514	1.22414	7.40455e-31
SERF1A	-2.17907	2.45465	8.76843e-39
ZNF91	-2.17891	3.00096	1.77174e-48
RPL34P18	-2.17095	0.185814	1.16168e-06
LRP11	-2.16889	5.32721	0
C15ORF37	-2.15037	1.1315	2.94375e-08
RIMS1	-2.1362	-0.523002	1.3261e-09
SMKR1	-2.1294	-0.143491	2.59992e-11
NOL4	-2.122	1.61197	4.18185e-45
ANAPC1P1	-2.10988	-0.151197	7.01166e-08
ARL2BP	-2.10947	5.51196	0
COCH	-2.10729	5.97164	0
ARNT2	-2.1026	3.99932	6.93897e-174
OGFRL1	-2.09515	4.80835	0
RP11-829H16.3	-2.09382	1.73513	1.44324e-24
RBBP4P5	-2.07625	1.59681	2.56236e-25
CEP112	-2.07142	1.9123	7.55272e-65
TXNRD3	-2.06063	3.13294	1.43122e-86
ANO5	-2.05865	4.59806	0
GFPT1	-2.05379	5.64748	4.31825e-286
SORCS1	-2.03859	-0.933744	2.43826e-08
CTD-2173L22.4	-2.03499	1.86424	2.24421e-13
RP11-638I2.6	-2.02885	0.101744	1.68453e-08
PDK3	-2.01552	3.30223	1.99437e-112
VSTM4	-2.01294	1.16245	6.75827e-26
FAM213A	-2.00935	4.66474	1.2978e-225
SCN9A	-2.00767	2.41827	3.87826e-63
MRPL19	-2.00165	5.84718	0
RP1-232L22__B.1	-1.98193	1.32624	7.72109e-24
KIAA1239	-1.93626	-0.971673	1.09688e-08
FAM160B1	-1.93521	4.20479	3.02567e-191
USP27X-AS1	-1.93167	0.0589395	2.53261e-13
OSTN	-1.92276	1.19918	1.63531e-26
ATP6V0E2-AS1	-1.91824	2.72626	2.08207e-54
RNF138	-1.91527	7.19102	0
FENDRR	-1.89818	1.66004	1.26255e-34
PCGF5	-1.89499	5.56229	0
C5orf42	-1.89365	4.25951	3.20731e-139
C8orf47	-1.88597	1.56866	5.73527e-27
AHRR	-1.87687	3.77994	2.67426e-152
RP11-438J1.1	-1.87188	2.23537	1.08878e-06
OAT	-1.86331	7.16621	0
CLVS2	-1.85564	1.76126	2.56523e-33
SRSF12	-1.85259	3.16363	2.15879e-81
EVC	-1.85187	3.95447	1.22106e-138
ACADSB	-1.84553	5.3942	3.17898966239305e-312
SVIP	-1.84432	5.03111	0
MSN	-1.84149	6.56773	0
HIGD1AP1	-1.8362	-0.366743	1.0487e-08
ZNF275	-1.83311	5.48002	0
PTGFR	-1.83169	1.51259	4.08765e-17
SLC44A5	-1.82993	4.85519	3.6974e-167
MICAL2	-1.82476	3.3209	7.78546e-100
AC110615.1	-1.82072	-0.212721	0.0001011
BNIP3P1	-1.81049	1.6992	1.19495e-21
DPH3P1	-1.80575	-0.385197	0.00563392
RP5-933K21.2	-1.80036	1.80779	6.56452e-39
GMPSP1	-1.79548	-0.59432	0.00012512
KIAA1549L	-1.79391	2.9572	9.32599e-78
IFIT5	-1.785	3.83321	1.69304e-131
LPPR4	-1.78453	0.841572	4.66664e-12
FPGT	-1.77493	4.74366	1.58875e-256
SOGA1	-1.76986	4.14433	3.13039e-152
ADCK2	-1.76922	4.74294	5.7178e-217
WNK3	-1.76892	4.0358	5.47138e-124
RP11-360L9.7	-1.76208	0.466795	0.0474192
DGCR5	-1.75363	1.85758	6.0364e-33
GCFC2	-1.74902	5.28444	0
GALNT1	-1.74274	6.72655	0
GK	-1.74084	4.23615	8.87296e-132
ALG6	-1.73181	5.44923	2.62869e-296
UFL1	-1.73096	4.92863	0
RP3-340B19.2	-1.73001	3.61769	3.12923e-64
EIF5A2	-1.72975	3.39155	3.88802e-112
ELOVL4	-1.72803	4.45356	1.40239e-235
FAM120C	-1.72715	3.48089	2.78858e-91
PAG1	-1.72511	4.70815	7.37508e-246
TMEM106B	-1.72492	5.62044	0
DDAH1	-1.71996	6.23778	0
SLC9A7	-1.7125	3.13892	5.18771e-88
MGARP	-1.70398	2.34453	2.71516e-52
KIAA1244	-1.7025	4.19237	1.64871e-87
FAM35DP	-1.70187	0.739242	7.29153e-11
RNF138P1	-1.70182	0.929675	1.7807e-10
TMOD2	-1.70164	4.70131	5.52122e-160
NEBL	-1.70128	4.4829	8.71116e-260
TWSG1	-1.69882	5.07043	1.55934e-237
TCTN1	-1.69658	4.1825	1.05923e-116
LBX1-AS1	-1.69517	1.19425	5.00612e-21
DYNLT3	-1.69196	4.53433	1.29626e-214
SLC35D1	-1.69004	5.06735	1.59875e-221
DCLK1	-1.68651	2.07872	2.15721e-40
RP11-293I14.2	-1.6752	-0.13045	0.00155163
FAM13C	-1.67476	1.11044	1.18885e-15
RP11-737O24.3	-1.6711	0.370723	4.5227e-13
DNAJC6	-1.67018	4.93974	5.25281e-238
ELOVL7	-1.66285	3.67587	1.19736e-88
H6PD	-1.6621	3.64566	2.38195e-57
ROR1	-1.65085	3.42616	1.13971e-68
ZNF319	-1.65083	2.54345	7.49443e-48
SNRPFP1	-1.64842	2.19228	9.94917e-10
DOPEY2	-1.64644	3.56056	3.19304e-101
APIP	-1.64152	4.93288	4.54726e-248
UGT2B4	-1.6384	-0.308488	5.40567e-06
RP11-161H23.5	-1.63797	4.80707	4.74133e-21
CTB-59C6.3	-1.63452	0.17992	0.0132696
RGPD2	-1.63023	-0.404024	0.000349012
CCDC73	-1.62976	-0.210212	1.13678e-06
SNX7	-1.62968	4.31436	1.71088e-140
FAM72C	-1.62917	3.06938	5.72599e-18
ACSL1	-1.62616	4.62229	1.43558e-165
SNX10	-1.62579	3.48688	1.64776e-88
MAP9	-1.62529	5.292	1.04831e-178
RP11-305B6.1	-1.62172	0.0951196	2.11183e-06
SYTL5	-1.621	3.16757	2.52836e-52
INADL	-1.62095	4.42752	2.02432e-181
ZC4H2	-1.61942	3.84578	1.51242e-74
MSH4	-1.61725	0.0754149	2.93156e-08
MDGA2	-1.61556	2.52637	2.13297e-32
LRRK2	-1.61277	1.18838	2.24353e-16
VAX2	-1.61261	0.700123	1.22878e-11
RP1-90G24.6	-1.6109	-0.155589	3.82393e-06
PM20D2	-1.6093	6.17725	0
IFIH1	-1.60916	0.183657	8.9977e-09
ATP6V1B1	-1.60681	0.263188	7.12614e-10
DENND1B	-1.60614	3.8954	2.62209e-98
PRRG4	-1.60443	3.52493	1.70235e-83
B4GALT6	-1.59553	5.19465	1.97167e-222
FGD1	-1.5951	4.50573	1.4311e-167
MOB1A	-1.58974	7.06157	0
SPAG1	-1.58967	3.09308	1.12148e-67
GSTP1	-1.58785	6.64805	0
THBS4	-1.58664	0.56352	9.61257e-10
RP11-381K20.2	-1.58284	0.439016	2.2308e-12
AP001372.2	-1.58167	1.37954	1.34877e-19
RP11-79P5.2	-1.58134	2.16608	3.59824e-19
ANKEF1	-1.57944	2.79192	2.55615e-54
RP11-395L14.17	-1.57569	-0.285716	0.0271257
IL17D	-1.57532	2.41701	3.79843e-45
TBC1D5	-1.57272	4.28562	1.11778e-165
RP11-626G11.3	-1.57165	0.0103405	0.00405866
ME2	-1.56893	5.75002	0
MIR621	-1.56788	-0.495531	1.42791e-06
RP11-488C13.7	-1.56736	-0.421699	0.00963772
CDKL2	-1.55889	1.57297	5.9489e-20
CCDC96	-1.55778	0.330099	6.43581e-08
CCNC	-1.55437	6.02557	0
FAM92A1	-1.55375	4.34419	8.70677e-177
GCLM	-1.55024	5.53988	5.00533e-279
GS1-358P8.4	-1.54872	4.71473	4.04808e-225
SCOC	-1.54745	6.07565	8.37661e-281
POLN	-1.54479	2.2087	2.67677e-26
SIM1	-1.54467	2.88742	2.75168e-58
CTPS2	-1.54097	5.00584	2.37637e-236
CACYBPP2	-1.53936	3.36605	1.43383e-77
MTMR7	-1.53738	2.28553	3.19531e-39
STRADB	-1.53683	5.06377	1.72843e-250
ZNF681	-1.53319	1.39468	2.34351e-16
TENM1	-1.53254	3.72004	1.32839e-88
CTC-360G5.9	-1.53021	1.2474	9.21417e-12
ZXDA	-1.52813	1.79498	9.04227e-24
DHCR24	-1.52236	8.28851	0
MANEA	-1.51837	4.80537	7.66171e-190
RFK	-1.51643	5.33948	0
GNAZ	-1.51222	3.61978	1.87945e-92
TMEM56	-1.50832	4.60671	8.44611e-157
SERAC1	-1.50824	4.22097	1.54221e-112
OLA1	-1.50801	6.76133	0
RP11-342K6.1	-1.50479	3.49444	1.09018e-55
C3orf14	-1.50367	4.588	1.59306e-155
IFFO2	-1.50203	3.60249	1.16644e-78
NUDT19	-1.50034	4.43396	7.44628e-105
CTA-989H11.1	-1.50024	-0.55786	0.000554109
EIF2AK4	-1.49877	5.42278	2.38686e-221
SC22CB-1E7.1	-1.4975	0.995629	0.000437126
CAPN2	-1.49712	6.37842	0
PSMA1	-1.49417	6.9148	0
RP2	-1.49383	4.27132	3.42949e-121
N6AMT2	-1.49117	2.08404	1.53305e-35
HPGD	-1.48871	1.44987	2.84677e-19
HK2	-1.48856	6.07139	0
RP11-498C9.2	-1.48646	1.82846	1.24785e-05
AC117834.1	-1.48517	0.991445	0.00202346
RP11-204M4.2	-1.48387	1.69285	7.44491e-12
ACSS2	-1.48369	3.45096	2.81281e-71
BTBD11	-1.48276	2.70324	1.22239e-36
URGCP	-1.48075	4.614	8.287e-157
FAR1	-1.47943	7.10891	0
AL133493.2	-1.47723	-0.338539	3.08577e-08
XK	-1.47703	3.13943	9.96295e-56
RP11-348F1.2	-1.47674	-0.318088	1.16247e-05
HSPA1A	-1.47654	-0.12281	0.000241196
AC015971.2	-1.47488	-0.130742	1.3305e-06
OLA1P1	-1.47393	4.54547	4.94352e-73
RP11-1148L6.5	-1.47378	1.76375	1.99164e-25
F2RL1	-1.47338	3.94269	6.90842e-84
ISPD	-1.47238	-0.373485	9.03476e-06
CD59	-1.4709	5.56325	3.73948e-298
PARP16	-1.46951	3.29683	1.97361e-77
LTV1	-1.46912	6.17179	1.40006e-240
FHOD3	-1.46652	4.43711	4.88088e-141
SQRDL	-1.46572	0.251818	2.63486e-08
RP6-99M1.2	-1.46531	3.22327	1.54959e-63
TAB3	-1.4649	5.18616	4.21368e-210
VRK2	-1.46406	4.23824	1.09905e-120
LPGAT1	-1.4624	6.47064	0
TMLHE	-1.46148	4.08102	7.7439e-92
PRRG1	-1.46129	3.9053	1.41895e-99
CMBL	-1.45884	4.48604	3.86528e-132
PHC2	-1.45778	5.79121	3.8759074426355e-317
KHDC1	-1.45777	-0.334949	1.44556e-06
SOCS6	-1.45574	3.38831	1.36387e-86
RNF19B	-1.45446	4.46052	5.78428e-137
BRCC3	-1.45368	6.15776	0
B3GAT2	-1.45363	2.73198	4.41693e-44
FMN2	-1.45235	2.89688	2.29364e-52
SLMO1	-1.45067	2.14856	8.33571e-22
CAPG	-1.44892	1.0165	1.47343e-16
SGTB	-1.44851	4.73251	3.26891e-169
RAB38	-1.44585	0.650949	2.1915e-07
KRBOX4	-1.43917	3.22793	1.02769e-62
RP3-460G2.2	-1.43898	1.08986	9.8391e-10
PRMT3	-1.43806	5.65132	1.0212e-301
ATP6AP2	-1.4377	6.2916	0
SGMS2	-1.43181	4.61657	8.05329e-193
UBE2L4	-1.43157	3.0242	2.4758e-32
NMU	-1.43038	2.51253	3.45533e-26
NIPAL2	-1.42951	2.65557	2.49614e-42
ZDHHC13	-1.42515	4.47362	1.91438e-139
FAM58A	-1.42453	4.4865	1.23337e-182
COL14A1	-1.4231	2.61414	2.75829e-39
HSD17B12	-1.41995	6.43077	0
RAB11FIP5	-1.41824	4.14101	3.6017e-79
DNAJC25-GNG10	-1.41822	3.79267	6.04483e-52
ZNF25	-1.41735	2.04677	2.08696e-15
AS3MT	-1.41657	2.80801	1.05322e-25
PHKA1	-1.4149	5.44683	4.82768e-281
MPZL3	-1.41196	1.97506	1.0256e-24
SNX14	-1.41167	4.74629	2.81522e-174
IDE	-1.40836	6.50229	0
CMC4	-1.40816	3.70965	1.29367e-28
FAM171B	-1.40791	4.14126	2.67339e-117
CETN2	-1.40477	5.55036	1.48248e-218
ABCB10	-1.40464	5.83324	0
CYBB	-1.40232	-0.0666153	1.83367e-05
PARP3	-1.4014	2.71827	6.61568e-33
CYFIP2	-1.40138	5.75271	7.82128e-257
HSPA1B	-1.39983	9.54448	8.10495e-295
SLC16A9	-1.39681	3.33956	2.33957e-57
LSAMP	-1.39398	0.609119	3.02232e-07
DNAH11	-1.39336	2.24491	1.71001e-26
PTP4A1	-1.39297	7.0567	0
SNX9	-1.39209	5.27625	5.29807e-263
RP11-259N19.1	-1.39105	2.58728	7.41611e-37
TIMP1	-1.39055	4.19397	3.0355e-90
KATNBL1	-1.3904	4.15582	6.42733e-113
LHX8	-1.38991	0.729698	3.13752e-13
RP11-231C14.3	-1.38859	3.05513	6.38887e-16
IFT57	-1.38837	5.48527	7.77061e-232
SLC9B2	-1.38647	3.50523	4.49001e-63
AC007040.7	-1.38532	1.26878	5.9552e-11
N6AMT1	-1.38508	4.0101	3.09231e-91
CA2	-1.38479	6.73686	0
PYURF	-1.38414	5.07002	6.84256e-53
GALNT3	-1.38382	1.48742	2.88703e-20
KCMF1	-1.38277	4.86827	8.23887e-185
XXbac-BPG252P9.9	-1.37897	5.37774	1.34288e-89
MSANTD3-TMEFF1	-1.37818	2.60746	1.16204e-17
SCCPDH	-1.37794	4.86263	3.31965e-205
PAX2	-1.37742	0.538928	7.10027e-09
RPGR	-1.37701	3.75809	1.15891e-81
PLEKHA3P1	-1.37676	-0.306736	0.0178778
COPB1	-1.36818	7.05058	0
AMER1	-1.36787	4.62704	5.8555e-123
SLC22A5	-1.36626	4.08054	3.3693e-105
TBX18	-1.36132	4.19579	6.32103e-114
SGCE	-1.36023	3.02661	2.54886e-35
GNG10	-1.35962	4.94011	1.34187e-56
DTNA	-1.35944	5.49208	4.84152e-187
PIM2	-1.35897	4.1703	8.5325e-112
PRKACB	-1.35887	5.10979	5.64376e-174
LRRC40	-1.3587	6.14755	6.04442e-176
ASCC3	-1.3582	6.48071	0
SCN2A	-1.35804	0.741762	2.33537e-06
HNF4G	-1.35732	0.338745	1.72282e-06
GNG11	-1.35629	1.18074	4.65568e-14
PLP2	-1.35486	-0.205291	0.000228279
C1DP1	-1.35484	1.20096	1.14654e-08
SLC30A10	-1.35331	0.729431	2.02935e-10
AC093157.1	-1.35212	-0.0159216	5.04567e-05
ZFP30	-1.34789	3.95731	2.83442e-94
PARVA	-1.34757	4.14307	2.40507e-124
RP11-329A14.1	-1.34409	2.05106	4.61365e-23
IPO8P1	-1.34392	1.10105	1.16006e-13
SEMA4F	-1.34271	4.04552	3.95544e-133
C11orf58	-1.34175	7.28497	0
HSPH1	-1.34167	7.80236	0
IBTK	-1.34136	5.4369	0
RP11-734E19.1	-1.34018	-0.173189	0.000845767
JAK1	-1.33826	6.78702	0
FAM219A	-1.33652	4.62004	1.05751e-117
ACE	-1.33632	0.559831	2.77148e-08
VSTM2L	-1.33557	0.484518	2.48947e-06
IDH3A	-1.33477	6.40737	0
HAL	-1.33447	-0.29792	0.00239815
VBP1	-1.33235	7.30655	3.12352e-287
VDAC1P6	-1.33225	1.16852	2.31897e-11
SYPL1	-1.33203	5.50136	8.44363e-182
MRS2	-1.33194	6.10586	1.18621e-234
FAM169A	-1.33193	5.31226	2.03023e-168
NSMAF	-1.33188	4.17615	1.39185e-91
RPL5P24	-1.33128	3.05648	1.09448e-08
ULK2	-1.32806	3.44903	2.45741e-52
THEM4	-1.32705	4.26584	4.73879e-157
ABLIM2	-1.32703	0.26985	1.44999e-07
MBTPS2	-1.32388	5.57878	6.8708e-240
GSTM3	-1.32361	4.97641	1.55204e-161
COBLL1	-1.32228	3.83216	7.5132e-85
PPAP2B	-1.31918	3.73933	4.20565e-66
DEPDC1	-1.31756	7.26176	0
MPP1	-1.31742	4.99966	7.00626e-201
MZT1	-1.31573	6.61431	0
RP11-509E16.1	-1.31556	1.24581	9.31938e-16
PYGO1	-1.31468	3.86311	3.07854e-74
MTERFD1	-1.31396	4.14629	4.29479e-103
HSF2	-1.31309	5.36517	2.57295e-204
C2ORF15	-1.31196	1.75391	3.53527e-22
DOPEY1	-1.31116	5.05342	1.69022e-176
SPECC1L-ADORA2A	-1.31101	2.64004	3.73953e-12
RPS6KA2	-1.3085	3.53454	3.72166e-58
CTD-2540B15.13	-1.3068	0.571769	0.0344943
ZXDB	-1.30641	3.59032	1.14382e-74
TPD52	-1.30459	5.80174	1.95962e-267
SDC3	-1.30433	4.96196	1.77417e-200
SPIN4	-1.3034	4.74162	4.03351e-149
SERTAD4	-1.30337	4.09364	6.21596e-72
VN1R81P	-1.30173	0.412069	2.15274e-07
RP11-446E9.1	-1.30169	1.36674	2.67869e-15
RP1-241P17.4	-1.30149	1.89057	7.091e-07
EIF2AK2	-1.30136	6.41833	0
ZNF32	-1.30019	3.96999	2.12464e-71
C8orf34	-1.29895	1.12443	3.86203e-12
CHORDC1	-1.29859	6.7776	0
PCGF7P	-1.29708	1.51642	1.05403e-14
AC092811.1	-1.29669	-0.241177	4.85596e-06
RP11-137H2.6	-1.29647	2.08825	2.29567e-29
ARHGEF6	-1.29141	3.80498	2.86658e-92
NUCB2	-1.29105	5.63904	6.08973e-262
ZNF271	-1.29047	6.39016	0
KLHL42	-1.29046	4.96457	5.20244e-194
ZCCHC17	-1.29022	5.51173	1.9042e-182
PGM3	-1.29011	5.5993	3.62316e-267
CCSER2	-1.28914	4.88352	3.47419e-115
FAM105B	-1.28867	5.20773	3.79556e-154
RP11-844P9.3	-1.28743	1.63397	2.32553e-12
FBXL4	-1.2868	4.26684	8.10361e-128
MPPED2	-1.2861	1.6459	6.32956e-16
TFPI2	-1.28567	1.45757	4.92094e-13
MAN1A1	-1.28538	5.52595	1.03e-247
FOXI3	-1.28381	-0.279555	0.000469272
MSMO1	-1.28376	5.66316	6.62949e-269
MTCP1	-1.28217	3.88782	4.50044e-22
MAGEB2	-1.28212	-0.288625	0.00301954
PERP	-1.28049	6.22025	5.87023e-242
EIF4E3	-1.28006	4.96999	7.37073e-162
EIF5	-1.27946	8.22121	0
GNPNAT1	-1.27842	6.48741	0
SLC6A8	-1.2778	6.4352	1.25513e-223
RP11-361F15.2	-1.27645	0.443893	3.11063e-09
LIMD1-AS1	-1.27599	3.10038	4.96101e-39
RABGGTB	-1.27527	7.12487	0
SLC12A7	-1.27483	3.64014	6.82276e-57
IDH1	-1.27431	5.76703	9.10499e-307
RAB11FIP2	-1.27356	5.38185	1.21873e-163
EEA1	-1.27256	5.28573	2.52281e-148
RPS20P10	-1.27244	0.472606	1.95587e-07
SULF1	-1.27176	1.89326	8.89824e-26
C1D	-1.27136	4.39236	1.87782e-74
LPCAT1	-1.27054	6.44703	0
BZW1	-1.2704	8.0216	0
PTPN9	-1.26849	4.68253	9.38987e-154
MCOLN2	-1.26821	3.52317	5.55774e-42
TPGS2	-1.26778	7.23036	0
RGPD8	-1.2664	3.76179	2.64559e-27
ZNF66	-1.26426	0.315899	2.37282e-05
SNRPEP2	-1.26068	1.37225	1.23291e-13
SERBP1P5	-1.2596	4.76073	7.29345e-67
REEP1	-1.25901	3.93425	1.35365e-83
RTCA	-1.25784	5.09456	8.43661e-176
VAMP7	-1.25462	7.58026	0
AL161626.1	-1.25402	1.13656	1.6185e-06
RIPPLY3	-1.25395	0.344638	1.73219e-08
FAM135A	-1.25371	4.81907	6.64226e-133
POLA1	-1.25217	6.58424	0
GPLD1	-1.25113	2.35678	1.70752e-24
RP11-421L21.3	-1.24944	2.5744	2.45276e-31
PKIB	-1.24838	2.33977	1.31496e-23
CDS1	-1.2477	4.43608	2.61248e-79
FASTKD3	-1.24721	4.20319	5.35969e-88
KIF5C	-1.24706	4.84839	9.04931e-159
HSPA8	-1.24614	10.5567	0
EIF4G2	-1.24317	10.1475	0
WHAMMP3	-1.24284	1.75283	1.33021e-18
Z83851.3	-1.24239	0.0598654	5.04967e-06
RP11-54F2.1	-1.24212	-0.524835	0.000575567
EPHA10	-1.2421	1.56869	3.33772e-11
PCYOX1	-1.24121	6.17308	1.3089e-270
SNCB	-1.24116	0.585655	5.50741e-10
CAPN7	-1.24012	5.96029	5.05307e-257
PHF16	-1.2399	4.921	1.50066e-120
DNAH6	-1.23829	1.77816	7.30259e-10
MTRR	-1.2378	5.3044	5.42314e-165
TTC39A	-1.2368	2.45951	1.73769e-29
PIGX	-1.23493	4.28265	1.80627e-119
HECTD1	-1.23386	6.98747	2.16693e-281
PNO1	-1.23353	5.52345	7.42243e-230
ELK1	-1.23328	5.59041	2.73874e-217
C10orf32-ASMT	-1.23296	1.51807	0.00411899
CCSAP	-1.23246	5.66707	3.16871e-262
BAG3	-1.23243	4.9828	3.6251e-178
AC092687.5	-1.23092	-0.209774	2.03457e-05
ZNF793	-1.23062	1.09901	4.14489e-06
GLMN	-1.22952	5.0655	1.78739e-132
ABCD3	-1.2282	6.89106	0
ABCA11P	-1.22785	2.59016	1.63495e-30
AASS	-1.22586	4.73499	6.7089e-107
KIAA0895	-1.22561	4.64663	6.03019e-170
DLEU2	-1.22469	3.92411	4.16184e-57
DBF4P1	-1.22297	1.22031	3.91587e-07
RP11-29G8.3	-1.22173	-0.0315414	0.00105027
NUDT11	-1.2208	4.87016	1.56317e-164
QSER1	-1.22028	7.28581	4.56353e-244
RAVER2	-1.21907	6.23394	6.24236617604081e-315
NPY5R	-1.21867	-0.668715	0.000828683
RAB28	-1.21824	4.12953	5.55881e-51
RP11-417L14.1	-1.21774	-0.177364	0.000127685
OLFM1	-1.21487	0.477902	6.38763e-05
FAM66C	-1.21347	1.54519	1.28842e-11
RP11-321N4.5	-1.21291	1.94034	5.67532e-16
ANKRD46	-1.21272	4.85337	1.47109e-155
NDUFAF4	-1.21251	4.91035	1.13645e-132
TC2N	-1.21232	4.28502	7.11145e-87
SYN2	-1.21184	2.47226	6.1006e-26
APLF	-1.21061	0.674595	1.40493e-06
MAGEE1	-1.20944	2.98752	1.06859e-28
LOXL1-AS1	-1.2092	2.24289	7.29312e-24
MYO6	-1.2085	5.60126	1.39502e-201
CTA-246H3.11	-1.20812	0.85991	4.61069e-09
RNF103	-1.20728	4.42346	6.86311e-109
NRAS	-1.20705	7.31138	0
RP11-309G3.3	-1.20697	0.876746	4.95837e-11
SPATA17	-1.20617	1.10978	3.69792e-09
CTB-63M22.1	-1.20469	1.94214	0.00802463
2019-03-05	-1.20355	5.67567	6.43333e-182
HIGD1A	-1.20243	7.08152	0
HK2P1	-1.20219	0.40034	5.57047e-08
B4GALNT4	-1.20186	3.08645	5.14827e-30
TARSL2	-1.20047	4.74567	5.75519e-122
TRIP13	-1.20042	6.41092	6.97410121149583e-316
LRRC58	-1.20007	7.10831	0
TCTEX1D2	-1.19957	1.51205	1.33803e-11
ZUFSP	-1.19924	4.51666	6.33007e-82
EFR3B	-1.19924	1.58735	3.87189e-16
CRYGD	-1.19856	0.792137	2.5177e-09
ZNF189	-1.19717	4.47003	2.5425e-113
CLCC1	-1.19686	5.87176	1.48999e-278
CTRL	-1.19599	0.0283943	3.56611e-05
OTUD6B	-1.1956	5.05241	1.0265e-168
NEIL3	-1.19407	4.55589	2.28247e-68
ACAT2	-1.1939	6.43531	5.01729e-265
MAP2K4	-1.19197	5.34847	5.20485e-216
CCDC144B	-1.19131	0.112502	0.000150909
CCDC176	-1.19127	2.17636	9.4876e-22
SQLE	-1.19079	7.10712	0
PPP4R4	-1.19078	2.55558	1.19685e-34
FAM47E	-1.18942	2.16559	3.17601e-13
CTD-2083E4.5	-1.1872	1.05768	3.57539e-07
CXorf38	-1.18491	3.6773	1.80878e-78
GYG1P3	-1.18438	0.208471	1.80319e-06
CTBS	-1.18436	3.17998	5.45461e-47
MOB4	-1.18412	5.60581	8.25591e-231
RP11-109P14.9	-1.18403	1.57469	0.0269799
KIF6	-1.18195	1.53747	8.88789e-14
CABLES2	-1.18118	3.97627	7.74211e-69
KLHL22	-1.18082	3.83232	3.42753e-52
AL139819.1	-1.18058	5.66876	3.348e-24
SLC16A10	-1.18046	4.75087	2.57653e-113
TRAM1	-1.18041	7.34865	7.14844e-249
USP24	-1.17827	7.59907	2.69543e-276
NKAIN1	-1.17706	2.17853	2.07508e-18
MOCOS	-1.17692	4.37216	6.43284e-76
ACADM	-1.17622	6.71933	1.6052e-253
FAIM	-1.17621	4.64439	7.37507e-113
DUSP5P1	-1.17588	-0.01806	1.25628e-05
OSCP1	-1.17506	1.72831	1.94373e-11
CCNE2	-1.17376	4.63027	6.16446e-110
TMEM70	-1.17259	4.77273	1.26019e-105
GABBR2	-1.17255	1.96272	4.19594e-12
FBXO3	-1.17226	5.75949	8.06722e-184
NAA10	-1.17188	6.82417	0
ZNF254	-1.17158	3.80684	2.12521e-42
RP11-982M15.2	-1.17059	0.794949	0.00632805
LCA5	-1.17043	2.25527	2.79167e-22
PPIL6	-1.17011	0.495156	2.24404e-07
GMFB	-1.16987	6.76542	7.50284e-298
USP33	-1.16915	6.87479	0
HSPA12A	-1.16782	4.77704	2.87801e-159
ALDH5A1	-1.16637	5.70491	1.47472e-244
RNF141	-1.16598	5.0298	6.09421e-141
SNRNP40	-1.16535	6.62021	0
RIN3	-1.16511	2.39363	2.10635e-15
CRTC3	-1.16402	5.08908	2.90757e-193
NRXN3	-1.16356	4.1798	3.81942e-71
RNF4	-1.16336	5.66803	6.10866e-182
TUB	-1.16201	6.16729	5.46269e-266
CTD-2116N17.1	-1.16189	0.0535138	0.0105099
RP11-423F24.3	-1.1616	-0.21431	0.000495362
ARL14EP	-1.16035	4.79555	2.92242e-98
CHMP3	-1.15999	5.71557	3.80582e-265
LRRC8D	-1.15994	4.62684	5.1485e-143
GRPEL1	-1.1563	6.04761	4.33611e-232
EFCAB7	-1.15562	4.06618	5.47229e-63
AC114755.7	-1.1543	-0.129614	0.00713213
CCNJ	-1.15402	5.43894	1.95203e-222
SHOC2	-1.15351	5.79988	6.39396e-197
TBC1D14	-1.15349	6.1775	9.93465e-290
USP47	-1.15233	6.31789	9.24087e-276
ZNF81	-1.1522	4.1398	4.49362e-53
CAT	-1.15128	4.86996	4.24655e-108
FGGY	-1.15047	0.844097	3.17697e-08
SMPD2	-1.14946	2.32195	5.14886e-27
RP11-408P14.1	-1.14815	3.40284	5.59112e-50
ZNF658	-1.14624	2.93505	3.88574e-27
RP11-159H10.3	-1.14568	-0.0258937	5.21919e-05
NIPAL1	-1.14509	2.97088	4.8457e-21
HLA-DPA1	-1.14454	2.01375	2.30577e-15
DIS3L	-1.14353	5.31288	4.46218e-168
NSDHL	-1.14291	5.63455	4.00711e-127
NT5DC1	-1.14235	5.38562	3.45597e-89
SOD1	-1.14226	7.60092	0
GDAP1	-1.14179	4.71742	6.44146e-103
CDHR1	-1.14174	3.25061	1.00698e-23
NFU1	-1.14017	4.74654	5.65472e-104
DHX29	-1.13877	5.98573	1.83347e-247
SNRNP27	-1.13787	5.15276	1.8575e-115
NAE1	-1.1378	6.66548	7.92839e-277
OMA1	-1.13729	4.85875	1.22184e-112
AC104801.1	-1.13658	-0.573982	0.00146106
KIAA1551	-1.13606	4.41651	2.62084e-71
CTD-2228K2.5	-1.13596	4.68104	1.10248e-68
CCT5	-1.13565	8.76355	0
ENO1P1	-1.13384	0.583505	0.000662051
RP11-43F13.1	-1.13347	2.98953	1.95964e-33
ATG4C	-1.13281	5.46702	1.02743e-152
RRM2B	-1.1321	5.11849	4.28939e-135
HOOK1	-1.13193	6.65354	3.85292e-159
AKAP7	-1.1317	2.62298	5.28146e-20
MAPRE2	-1.13123	6.86026	3.79266e-289
AASDHPPT	-1.13099	6.70184	5.08075e-263
PLS3	-1.13057	9.4082	0
MBP	-1.12904	0.59634	5.60528e-08
FAM136A	-1.12902	6.86337	1.98003e-299
PGBD5	-1.12842	4.36114	1.24669e-87
DCLK2	-1.12823	2.06644	1.94291e-13
LAP3	-1.12811	6.1448	1.28203e-294
LYPLA1	-1.12691	6.76458	8.91959e-272
BMP3	-1.12618	0.155778	5.45043e-05
AHR	-1.12594	4.3348	4.68167e-85
EMB	-1.12512	5.81878	1.31328e-218
MTPN	-1.125	8.06112	0
SLC35A3	-1.12453	4.9037	1.81739e-101
FBXL5	-1.12441	4.96308	2.17738e-131
ZSCAN12P1	-1.12411	1.01282	1.2613e-08
GRSF1	-1.1226	7.08883	0
SLC25A30	-1.12219	4.625	3.62402e-96
RWDD2A	-1.12151	3.07314	2.00994e-38
DNAH10OS	-1.12087	0.517687	3.58377e-06
TMTC1	-1.12064	4.65421	1.20677e-98
LYAR	-1.12037	6.28207	2.39565e-224
PCCB	-1.11997	5.5846	9.34664e-154
SLC6A17	-1.11994	1.45204	9.66699e-11
CEP85L	-1.11849	3.95969	3.25417e-66
DUSP11	-1.11815	4.77571	1.00599e-82
MED10	-1.11784	4.1023	1.89884e-81
NECAB1	-1.11657	2.88848	1.01049e-27
RP11-451O18.1	-1.11615	0.958094	3.33239e-08
PCGF6	-1.11451	5.32692	6.92655e-129
MESP1	-1.11425	1.36211	2.80893e-10
IMPA2	-1.11382	3.53509	6.87973e-33
GPR27	-1.11193	4.4093	3.98807e-109
MGAT4A	-1.11135	4.26483	1.16476e-66
GLRX3	-1.11121	6.55316	4.35957e-244
LINGO1	-1.11061	3.74854	3.77432e-61
DYSF	-1.11002	-0.430768	0.00156928
KIAA0232	-1.10962	5.21796	6.02884e-93
PIGK	-1.10892	6.84362	2.30123e-297
GBAS	-1.10791	6.14076	7.33116e-191
RP11-552M11.4	-1.10778	4.64074	2.67118e-70
ATG5	-1.10744	4.74013	3.12068e-96
GPR89C	-1.10716	2.58908	2.54677e-20
GLRB	-1.107	2.90731	6.08404e-25
ALMS1	-1.10468	6.03676	4.36533e-156
DYNC2LI1	-1.10307	4.41664	1.45959e-72
ST6GALNAC3	-1.10223	3.0161	3.097e-28
CBFA2T3	-1.1021	0.391204	7.82041e-06
THAP5	-1.10209	5.09066	1.03834e-193
TTC4	-1.10209	6.18572	1.05093e-229
MRPL3P1	-1.10165	3.22281	2.85198e-42
LIN28B	-1.10149	6.6297	4.94787e-221
LRRC37A9P	-1.10099	1.22431	1.98487e-07
KDELC2	-1.09928	6.53596	0
EPHX4	-1.09906	1.73923	2.80903e-10
SLC41A2	-1.09877	3.1535	1.27696e-29
UBQLN2	-1.09828	5.61297	6.04303e-203
FAM45B	-1.09785	0.712314	0.00564991
PHKA1P1	-1.09747	1.29354	4.44287e-12
RP11-403I13.6	-1.09713	-0.23045	0.0178786
KLHL32	-1.09568	0.466303	7.12159e-05
LTN1	-1.09488	6.16535	4.37115e-154
FAM45A	-1.09415	4.99278	1.90862e-129
BDH1	-1.09379	2.49935	3.72483e-18
ZFYVE28	-1.09266	1.77585	7.9047e-13
ALDH18A1	-1.09176	7.45784	0
Z98256.1	-1.08897	0.975477	1.30052e-08
RBM11	-1.0889	2.47505	9.23173e-24
SEC63P1	-1.08871	2.52808	5.847e-10
AKAP3	-1.0881	0.997269	5.7668e-07
STEAP2	-1.08779	3.4112	3.76066e-45
CCDC102B	-1.08743	0.523005	5.51014e-06
SLC30A5	-1.08729	5.96716	6.16209e-273
VPS54	-1.08592	5.05564	6.42802e-171
PPIF	-1.08464	7.22489	0
BCLAF1	-1.08438	9.00187	0
SPON1	-1.08391	3.95895	1.43766e-51
KPNA5	-1.08364	5.36727	2.59448e-134
FAM104B	-1.08317	3.45484	3.15861e-39
CEP55	-1.08305	5.92878	3.11697e-122
PREP	-1.08271	5.35136	1.14341e-140
SLCO4A1	-1.08207	2.88702	3.05864e-25
CAPRIN1	-1.08185	8.76836	0
TMEM87B	-1.08136	3.5382	3.73181e-29
ZNF24	-1.08088	8.10771	3.04982e-291
CEP170B	-1.08045	5.25371	2.91826e-122
RCN2	-1.07899	6.74075	5.81266e-269
PHLPP2	-1.07899	5.07562	1.96305e-132
NUTM2A	-1.07891	1.9382	2.19383e-05
ZNF714	-1.07885	5.50494	1.6801e-159
CUL1	-1.0788	7.07505	0
KRCC1	-1.0783	3.10963	5.33335e-30
TPRKB	-1.07744	4.78988	8.81022e-85
MREG	-1.0767	2.88542	1.4712e-32
GDAP2	-1.07665	4.56085	4.28927e-120
SMIM11	-1.07653	4.24871	1.34882e-66
FIG4	-1.07624	4.49057	3.69713e-87
RAB39B	-1.07623	3.58984	2.1723e-48
SRSF11	-1.07542	8.64623	0
VDAC3	-1.075	7.30284	4.72111e-228
ZYG11B	-1.07418	6.06236	1.1083e-143
MFSD2A	-1.07395	1.76227	2.16294e-14
GALNT7	-1.07391	5.46362	8.99227e-158
TTC21B	-1.07376	4.25801	3.92584e-85
MAP6D1	-1.0719	2.74114	1.49103e-24
SERBP1	-1.07145	10.3538	0
LCA5L	-1.0714	0.942544	1.0865e-07
SOD2	-1.07101	6.7643	0
LETM2	-1.07073	2.2832	1.13664e-19
LIMD1	-1.07072	6.0104	5.90276e-208
PSMD10	-1.07045	6.58792	2.28702e-154
WHAMMP2	-1.07016	1.04212	8.72163e-08
PARM1	-1.07011	4.16228	4.91289e-56
RP11-61A14.2	-1.07002	1.73057	1.4166e-14
GLO1	-1.06991	8.57588	0
RBBP4P2	-1.06988	3.3708	2.72258e-26
TMEM55A	-1.06982	1.60408	8.69474e-14
RPL5P23	-1.0697	4.74994	6.19157e-25
TMED5	-1.06967	7.37303	1.04417e-287
MPHOSPH10	-1.06823	6.02865	4.05442e-150
AC015987.2	-1.0672	2.58495	0.00699485
PLAGL1	-1.06705	5.59601	2.38849e-107
TSHZ3	-1.06668	3.568	3.47052e-31
COBL	-1.06646	4.17969	4.68664e-71
PLD6	-1.06606	3.93759	9.9597e-75
BCL2	-1.06526	2.46391	1.22725e-18
RP1-102E24.6	-1.06522	-0.369061	0.00387932
YTHDF2	-1.06456	7.32936	0
UBL4A	-1.0642	6.30737	8.25373e-234
C6orf211	-1.06417	5.57696	6.4643e-158
EPB41	-1.06324	7.93684	6.34249e-289
CTD-2272G21.2	-1.06218	0.953429	3.43922e-06
SEMA3C	-1.06207	4.66847	6.0086e-89
RP11-265N6.1	-1.06206	0.976749	0.000154648
ZDHHC20P4	-1.06193	-0.370927	0.000342477
PIR	-1.06178	2.95904	3.64209e-30
DNAJB1	-1.06154	6.50739	2.86266e-273
HCG25	-1.06093	1.64164	1.94732e-09
NSUN2	-1.06004	7.20619	7.17025e-307
FBXW4	-1.05908	3.36835	3.12865e-47
IQCB1	-1.05883	5.60465	3.69164e-157
SLC35B4	-1.0579	6.76117	8.57663376585195e-319
TOP2B	-1.05785	8.16172	0
CHMP2B	-1.05738	6.39547	1.89117e-206
WDR3	-1.05726	7.14842	2.39227573847623e-318
ANKRD52	-1.05707	6.67315	2.28605e-217
PPP2R1B	-1.05676	6.23632	2.07649e-194
HIPK3	-1.05553	5.63054	1.43668e-141
ZC3H12C	-1.05531	3.64805	2.73436e-53
KIF18A	-1.05511	5.04581	1.96429e-79
HDAC2	-1.05477	7.90847	0
NLN	-1.05464	6.13459	3.29135e-267
HTT	-1.05447	7.4036	1.11568e-252
HDDC2	-1.05371	5.79469	2.19738e-217
RAD54B	-1.05338	4.83482	1.11404e-129
AC115617.2	-1.05284	-0.111965	0.00190887
FAM3C	-1.05194	5.54944	3.10658e-124
ARL5A	-1.05177	6.21651	4.8136e-211
IAH1	-1.05157	3.2455	1.13786e-36
FAM102B	-1.05104	5.06719	2.76336e-149
DTD2	-1.0508	4.27247	4.19934e-72
RP11-622K12.1	-1.05062	4.57672	3.0678e-110
PIK3C2A	-1.05023	6.93503	1.53553e-187
SLC35A1	-1.04824	3.8922	2.38422e-64
TAF9B	-1.04798	6.33565	8.55512e-185
CRYZL1	-1.04795	4.33201	4.58681e-70
ZZZ3	-1.04776	7.0957	1.27149e-235
LYRM2	-1.04718	5.97279	7.50374e-200
SASS6	-1.04624	5.90007	1.35325e-170
CTD-2256P15.4	-1.04581	2.84462	1.22052e-21
ZNF746	-1.04543	5.05198	3.92453e-107
TFE3	-1.0451	4.74757	2.55264e-114
EML1	-1.04461	4.50016	1.6002e-89
CTSL	-1.04436	5.12025	7.01104e-135
ANXA4	-1.04373	3.57152	5.12435e-40
USP1	-1.04348	8.21779	0
USP27X	-1.04313	2.7382	6.15425e-22
NCOA7	-1.04276	4.33938	4.2508e-99
RDH14	-1.04265	4.2254	2.02073e-65
FUCA1	-1.04227	4.23852	2.72765e-89
HMGCLL1	-1.04167	0.348891	0.000416483
CTNNAL1	-1.04145	6.0192	3.18831e-131
SLC30A4	-1.04044	3.59815	5.72297e-43
PEX3	-1.03882	4.83427	1.6838e-114
OR7E38P	-1.03832	2.27384	3.28113e-13
SGK3	-1.03818	4.49665	9.1557e-57
FAT3	-1.03814	3.30154	1.66211e-30
EBF2	-1.03734	1.25678	5.26792e-07
DNAH10	-1.03731	0.00745155	0.00344736
RRM1	-1.03707	8.14429	1.11909e-246
SPTSSA	-1.03659	4.90167	6.6078e-110
GTF2H1	-1.0361	5.61391	1.16169e-148
LARP4P	-1.03573	0.669653	2.78523e-08
ENTPD7	-1.03502	5.01199	1.30556e-133
SPRYD7	-1.03487	4.41791	1.23472e-71
UBE3D	-1.03483	3.38166	3.31182e-35
VDAC1P2	-1.03414	0.437775	0.00170824
ALCAM	-1.03408	6.3446	6.31139e-163
FAM73A	-1.03395	5.23951	8.01615e-50
NUP98	-1.03361	7.44816	1.41523057584287e-314
MAP7	-1.0333	4.57231	7.56369e-71
ZBTB41	-1.03324	4.99022	7.6463e-115
ACO1	-1.03324	5.55336	4.58253e-223
PRKAR1B	-1.03288	3.52827	1.51892e-46
BNC1	-1.03254	0.448166	3.64423e-05
IFT74	-1.03207	4.06105	8.06778e-48
NAA15	-1.0318	7.6656	2.13528942854111e-314
UBE2D1	-1.03168	4.9902	1.97228e-83
CAPZA1	-1.03146	7.85058	3.6058e-249
FAM173B	-1.03118	3.60559	7.87995e-38
HSPD1	-1.03074	10.0663	0
TTC12	-1.03036	3.54701	2.53692e-33
IPO7	-1.02983	8.5615	0
CACHD1	-1.02981	6.15029	1.35728e-150
AKT1	-1.02935	6.02514	1.35954e-141
ACVR1C	-1.02867	2.30722	1.90944e-16
GAREM	-1.02832	4.45906	8.50579e-75
FDX1	-1.02828	4.58161	1.17962e-77
FOXF1	-1.0276	2.42077	6.99889e-27
RP11-46D6.1	-1.0273	0.666475	0.0028159
KPNA3	-1.02701	6.47036	1.46455e-270
DCAF17	-1.02672	4.97551	8.28679e-120
PHF3	-1.02642	6.6151	8.87408e-169
GS1-72M22.1	-1.02637	1.65222	3.64159e-05
SLC37A1	-1.02624	1.6621	3.27791e-11
PDP2	-1.02578	4.32492	1.20069e-60
ZNF182	-1.02565	3.98465	2.32767e-64
GPR157	-1.02353	3.26065	9.10425e-33
TCEANC2	-1.02348	5.20107	2.96593e-105
ARRDC4	-1.02323	4.47843	1.14475e-94
FAM115A	-1.02319	6.90712	3.83336e-285
TOMM34	-1.02318	5.55756	9.79979e-159
GNL3L	-1.02309	5.28573	1.34924e-82
TCEA1	-1.02255	6.86815	1.10164e-187
MST4	-1.02188	6.61129	1.57179e-215
SYNJ2	-1.02147	4.25799	7.12272e-88
RP11-203B9.4	-1.02141	-0.21752	0.00564504
DDX59	-1.02132	4.05539	2.71562e-72
RFX6	-1.02118	0.129171	3.8258e-05
GPCPD1	-1.02102	3.99039	5.63493e-47
SELT	-1.02071	5.97577	8.65187e-166
SESN1	-1.02011	4.45105	1.43373e-82
BNIP3	-1.01998	4.81771	3.13814e-78
KIAA0947	-1.01977	6.69935	2.37699e-265
AFG3L2	-1.01912	6.24282	1.68314e-184
OXCT1	-1.01888	5.4711	1.70017e-138
CLGN	-1.01842	5.25559	4.22935e-111
PSMG1	-1.01836	6.20325	1.23401e-217
EIF4E	-1.01806	5.79652	1.49116e-119
CASP3	-1.01788	4.98432	1.84353e-79
KIAA0930	-1.01729	5.49671	2.48139e-174
AC009133.15	-1.01638	3.70184	1.39326e-06
PSMD14	-1.01548	6.17143	3.97006e-188
NBN	-1.0152	6.65712	1.222e-252
DEGS1	-1.01417	7.05705	2.18404e-223
RNASET2	-1.01388	3.89636	1.36308e-54
BRSK2	-1.01372	5.07146	4.94325e-91
SPAG16	-1.01226	3.55767	1.6524e-41
IRX6	-1.01214	-0.0205556	0.00100214
TBK1	-1.01176	5.24584	1.57277e-100
AKIP1	-1.01148	3.51602	5.30466e-40
RP11-171I2.5	-1.01097	-0.412998	0.00363272
SENP6	-1.00985	6.09933	4.19238e-124
DAP	-1.00968	5.73933	4.41703e-157
ORC3	-1.00964	5.47098	5.30318e-155
MICU3	-1.00963	2.43921	9.01904e-19
CMPK1	-1.00918	6.20827	2.09323e-157
C7orf73	-1.00876	5.60048	1.56011e-136
SGOL2	-1.00867	5.57543	2.04567e-132
TRIM33	-1.00808	6.85956	4.6029e-212
ANKRD18EP	-1.00735	2.77125	1.15402e-16
STX12	-1.00554	6.09334	1.30244e-130
TWF1	-1.00458	6.59521	1.17486e-201
SLC25A24	-1.00428	5.98113	6.56793e-205
AMZ2	-1.0035	6.10386	7.04699e-194
POU3F2	-1.00313	5.11665	7.42353e-88
PAPSS2	-1.00292	4.42934	2.85874e-74
UBE2D4	-1.00285	3.96808	1.09829e-41
DGKE	-1.0027	4.88359	2.58353e-101
ZBTB24	-1.00132	5.08019	3.07558e-82
TRAF3IP1	-1.00098	4.90894	2.57849e-110
RP5-894A10.6	-1.00062	1.24047	6.61503e-09
TRAM2-AS1	-1.00031	2.10964	7.23656e-14
GNAI3	-0.999706	6.78102	2.78648e-249
SLC8A1	-0.999594	2.82799	7.61516e-15
SYNCRIP	-0.99955	8.27899	0
SMYD5	-0.998766	5.16992	1.24366e-106
PDE3B	-0.998492	4.95139	2.36446e-93
CTC-575D19.1	-0.997825	0.902472	0.000705553
CAPZA2	-0.997529	6.27408	1.22675e-177
ATP6V0E2	-0.996733	5.81451	5.79671e-145
TCP1	-0.995634	8.6204	1.62076e-236
TNIK	-0.995483	5.78913	8.72916e-153
URGCP-MRPS24	-0.995191	1.65318	2.953e-05
TRIM68	-0.995113	3.22835	6.05964e-31
ZNF83	-0.994851	1.95111	1.25732e-07
ARAP2	-0.99475	3.35852	2.22468e-39
SRI	-0.994668	5.80674	1.61852e-170
MMS22L	-0.994493	6.11115	8.93995e-175
MAP3K7	-0.993818	6.13396	1.50536e-204
ZNF41	-0.99341	4.12346	9.27461e-51
CASK	-0.99257	5.26988	6.06161e-79
MOCS2	-0.992248	5.67812	2.94909e-149
RWDD3	-0.992058	3.9599	5.8477e-50
RP11-215G15.5	-0.991537	2.35501	1.54803e-14
RBBP4	-0.990998	8.9144	0
YY2	-0.990927	2.81289	8.13217e-23
NEXN	-0.990716	3.29933	1.2502e-28
ZC3H7B	-0.989776	6.27779	4.02773e-176
ADC	-0.98975	2.28732	6.40576e-12
EIF3M	-0.989493	7.72621	6.44261602176985e-321
CEP57L1	-0.989462	3.98815	2.83288e-53
OSGIN2	-0.988915	4.75161	3.57094e-44
C12orf29	-0.988833	5.40563	6.00472e-101
HERC5	-0.98838	4.77777	3.5234e-80
PHIP	-0.987688	7.02946	9.67177e-121
ZNF185	-0.986919	2.35019	1.98736e-14
IGSF8	-0.986815	3.74163	3.35787e-39
SERBP1P1	-0.986188	0.557786	6.73416e-05
RBM3	-0.986105	8.07821	0
EPM2A	-0.985694	2.17428	2.43237e-17
GLS	-0.985682	6.31989	1.03957e-238
CENPI	-0.985651	5.45614	5.8732e-107
HTRA1	-0.985334	3.19748	6.84941e-23
LAS1L	-0.984392	6.33781	9.04689e-205
RPF2	-0.98343	6.23251	6.79316e-158
AP000304.12	-0.983409	3.41952	1.62832e-06
USP39	-0.983386	6.39416	4.8398e-231
GPD2	-0.983355	5.62224	6.86193e-126
RUNDC3B	-0.983128	3.2815	5.18426e-29
RPAP2	-0.982798	5.77977	4.72756e-122
RP11-618G20.1	-0.982565	1.7809	6.99418e-08
ZNF385B	-0.982185	1.6255	1.65398e-08
NGLY1	-0.98185	5.40661	2.83795e-149
SLMO2	-0.981553	6.94592	5.48163e-211
LINC00087	-0.981215	2.07972	1.35577e-08
KCNRG	-0.980953	0.322476	0.000221866
FBXO44	-0.980458	3.0205	5.7454e-30
XXbac-B562F10.11	-0.980235	1.11095	1.25444e-07
FYTTD1	-0.980226	6.25057	2.0227e-192
PELI3	-0.979816	2.48754	8.82506e-21
MKI67IP	-0.979175	6.36084	8.31875e-220
AC009505.2	-0.979108	-0.483148	0.00119405
RPRD1A	-0.978503	7.85963	0
RP4-694A7.2	-0.978085	1.3741	4.3097e-07
ADD2	-0.977984	6.26009	5.30784e-134
ALDH2	-0.977521	4.94953	1.21877e-83
ENOPH1	-0.976975	5.80794	2.1012e-129
LGALSL	-0.975876	4.61648	1.95865e-92
SLC36A4	-0.975442	5.64376	1.11545e-135
ZBBX	-0.975285	-0.598026	0.0174542
PLEKHA3	-0.975065	4.17003	7.11172e-56
ZNF195	-0.975034	5.17643	1.77316e-79
RP11-802O23.3	-0.975006	0.427294	7.09621e-05
PRKAR2B	-0.973196	4.56478	5.192e-101
CTD-2310F14.1	-0.97244	-0.129784	0.000318558
AMN1	-0.97242	2.57927	1.24235e-21
ETAA1	-0.972278	4.81723	6.86272e-78
RGPD1	-0.971229	-0.302269	0.0102618
FAM120B	-0.970711	5.25454	5.66667e-102
[truncated: 5,525 more rows]

## Sheet: Table S3G. DKO clone3
TableS3G. Differentially expressed genes identified in DKO clone3 by RNA-seq
[truncated: 7,178 more rows]

[truncated: 7 more sheets: Table3H. Common genes (down), TableS3I. Common genes (up), TableS3J. GO clusters (down), TableS3K. GO clusters (up), TableS3L. wt ZFX FLAG in DKO, TableS3M. ZFX ZF11-13 in DKO, TableS3N. 277 genes]
